# Supplementary material for: Water soaking in strawberry (Fragaria × ananassa) has a polygenic background and is strongly influenced by environmental factors
Source: BMC Plant Biol. 2026 May 11;26:828. doi: 10.1186/s12870-026-08778-2 (PMC13159323; doi:10.1186/s12870-026-08778-2)
Supplement: Supplementary file 2 — Supplementary Material 2: Table S4: Original Genotyping data from the Axiom™ Strawberry FanaSNP 50K Genotyping Array, Thermo Fisher Scientific Inc. [24]. Table S5: Phenotypic data of F1 progenies of a F. × ananassa 201409 × 210706 cross population used for QTL analysis. [file 12870_2026_8778_MOESM2_ESM.xlsx]

## Sheet: Table S4 SNP Genotyping 
Table S4: Original Genotyping data from the Axiom™ Strawberry FanaSNP 50k Genotyping Array, Thermo Fisher Scientific Inc. (Hardigan et al. 2020).
The data includes Marker ID, Conversion type, CCall Rate (CR), Fisher’s Linear Discriminant (FLD), Homozygous FLD (HomFLD), Calls (n_NC), minor allele frequency (MAF), chromosome affiliation and physical position according the the reference genome F. × ananassa cv. ˈCamarosaˈ v.1.0 assembly (Edger et al. 2019), and alleles for the parental genotypes 201409, 210706 and all the F1 individuals (2400…
													sample	201409	210706	240001	240002	240003	240004	240005	240006	240007	240008	240009	240010	240011	240012	240013	240014	240015	240016	240017	240018	240019	240020	240021	240022	240023	240024	240025	240026	240027	240028	240029	240030	240031	240032	240033	240034
													plate	03	03	01	01	01	01	01	01	01	01	01	01	01	01	01	01	01	01	01	01	01	01	01	01	01	01	01	01	01	01	01	01	01	01	01	01
													well	E10	A11	A01	B01	C01	D01	E01	F01	G01	H01	B02	C02	D02	E02	F02	G02	H02	A03	B03	C03	D03	E03	F03	G03	H03	A04	B04	C04	D04	E04	F04	G04	H04	A05	B05	C05
													QC call_rate	99.635	99.3	99.54	99.455	99.395	99.445	99.605	99.05	98.645	99.425	99.29	99.145	99.57	99.35	99.525	99.345	98.98	99.625	99.23	99.095	99.48	99.48	99.395	99.53	99.73	99.575	99.245	99.66	99.48	99.39	99.63	99.37	99.05	99.61	99.505	99.34
probeset_id	ConversionType	CR	FLD	HomFLD	Nclus	n_AA	n_AB	n_BB	n_NC	MAF	CHR	POS	QC het_rate	41.25	39.33	28.255	18.84	17.9	26.945	38.145	24.25	21.94	37.37	37.885	37.26	35	32.31	37.86	42.475	24.415	22.135	36.74	23.7	30.715	22.02	15.82	24.895	17.73	23.07	22.665	24.555	39.065	36.225	22.405	35.36	38.755	23.19	32.72	21.455
AX-123356912	CallRateBelowThreshold	95.088	5.098	10.196	3	63	147	61	14	0.496	---	---		TG	TG	TG	TT	GG	TG	GG	GG	GG	GG	GG	---	GG	GG	TT	TG	TG	TT	TT	GG	GG	TG	TG	TT	TG	GG	TG	---	TG	TG	TG	TG	TG	TG	GG	TT
AX-123356914	NoMinorHom	97.895	4.407	NaN	2	0	86	193	6	0.154	---	---		GG	AG	GG	GG	GG	GG	AG	---	GG	AG	AG	AG	GG	AG	AG	AG	GG	GG	GG	---	GG	GG	GG	GG	GG	GG	GG	GG	AG	AG	GG	AG	AG	GG	GG	GG
AX-123356929	NoMinorHom	100	7.176	NaN	2	0	4	281	0	0.007	---	---		CC	CC	CC	CC	CC	CC	CC	CC	CC	CC	CC	CC	CC	CC	CC	CC	CC	CC	CC	CC	CC	CC	CC	CC	CC	CC	CC	CC	CC	CC	CC	CC	CC	CC	CC	CC
AX-123356932	MonoHighResolution	100	NaN	NaN	1	0	0	285	0	0	---	---		GG	GG	GG	GG	GG	GG	GG	GG	GG	GG	GG	GG	GG	GG	GG	GG	GG	GG	GG	GG	GG	GG	GG	GG	GG	GG	GG	GG	GG	GG	GG	GG	GG	GG	GG	GG
AX-123356935	PolyHighResolution	97.193	4.253	9.508	3	58	156	63	8	0.491	---	---		TG	TG	TG	GG	TT	TG	TT	TG	---	TT	TG	GG	TT	TT	GG	TG	TG	GG	GG	TG	TT	TG	TT	GG	TG	TT	TG	TG	GG	TG	TG	TG	TG	TG	TT	GG
AX-123356937	NoMinorHom	98.947	4.991	NaN	2	199	83	0	3	0.147	---	---		AA	AG	AA	AA	AA	AA	AA	AA	AA	AA	AG	AG	AG	AG	AA	AG	AA	AA	AA	AA	AA	AA	AA	AA	AA	AA	AA	AA	AG	AA	AA	AA	AA	AA	AA	AA
AX-123356945	NoMinorHom	100	10.584	NaN	2	0	1	284	0	0.0018	---	---		CC	CC	CC	CC	CC	CC	CC	CC	CC	CC	CC	CC	CC	CC	CC	CC	CC	CC	CC	CC	CC	CC	CC	CC	CC	CC	CC	CC	CC	CC	CC	CC	CC	CC	CC	CC
AX-123356964	PolyHighResolution	98.947	4.138	11.983	3	27	132	123	3	0.33	---	---		AG	GG	AG	GG	AA	GG	AG	AG	GG	GG	AG	GG	GG	AG	GG	AG	AA	AA	AG	GG	AG	GG	GG	AA	AG	AG	AA	AG	AG	GG	GG	GG	GG	AG	GG	AG
AX-123356966	MonoHighResolution	100	NaN	NaN	1	285	0	0	0	0	---	---		TT	TT	TT	TT	TT	TT	TT	TT	TT	TT	TT	TT	TT	TT	TT	TT	TT	TT	TT	TT	TT	TT	TT	TT	TT	TT	TT	TT	TT	TT	TT	TT	TT	TT	TT	TT
AX-123356968	PolyHighResolution	100	5.334	11.963	3	58	158	69	0	0.481	---	---		AG	AG	AG	GG	AG	AG	AA	AG	GG	AA	AG	AA	GG	AG	AG	AG	AG	AG	GG	GG	AG	AA	AG	GG	AG	AG	AG	AG	AA	AG	AA	AG	AG	GG	GG	AA
AX-123356973	PolyHighResolution	100	4.519	12.225	3	71	140	74	0	0.495	---	---		AG	AG	AA	AA	AA	AG	AG	AG	AA	GG	AG	GG	AG	AA	AA	AG	AG	AG	GG	GG	AA	AG	AG	AG	AA	GG	GG	GG	AG	AA	AG	AG	AG	AG	AG	GG
AX-123356975	PolyHighResolution	100	3.82	8.517	3	122	136	27	0	0.333	---	---		AC	AA	AC	AA	CC	AA	AC	AC	AA	AA	AC	AA	AA	AC	AA	AC	CC	CC	AC	AA	AC	AC	AA	CC	AC	AC	CC	AC	AC	AA	AA	AA	AA	AC	AA	AC
AX-123356977	PolyHighResolution	100	5.797	15.91	3	72	143	70	0	0.496	---	---		AG	AG	AG	AA	GG	AG	AG	AG	AA	AG	GG	AA	AG	GG	AA	AG	GG	GG	AA	AA	GG	AA	AA	GG	AG	AG	GG	AG	GG	AG	AA	AG	AG	AG	AG	AG
AX-123356981	MonoHighResolution	100	NaN	NaN	1	285	0	0	0	0	---	---		TT	TT	TT	TT	TT	TT	TT	TT	TT	TT	TT	TT	TT	TT	TT	TT	TT	TT	TT	TT	TT	TT	TT	TT	TT	TT	TT	TT	TT	TT	TT	TT	TT	TT	TT	TT
AX-123356983	PolyHighResolution	99.649	5.167	10.715	3	5	140	139	1	0.264	---	---		GG	TT	GG	GG	GG	GG	TG	GG	GG	TG	TG	TG	TG	TG	TG	TG	GG	GG	TG	GG	GG	GG	GG	GG	GG	GG	GG	GG	TG	TG	GG	TG	TG	GG	GG	GG
AX-123356995	NoMinorHom	100	8.29	NaN	2	0	88	197	0	0.154	---	---		GG	TG	GG	GG	GG	GG	TG	GG	GG	TG	TG	TG	GG	TG	TG	TG	GG	GG	GG	GG	GG	GG	GG	GG	GG	GG	GG	GG	TG	TG	GG	TG	TG	GG	GG	GG
AX-123357000	NoMinorHom	99.298	4.444	NaN	2	207	76	0	2	0.134	---	---		TT	TC	TT	TT	TT	TT	TC	TT	TT	TT	TT	TT	TC	TT	TT	TC	TT	TT	TT	TT	TT	TT	TT	TT	TT	TT	TT	TT	TT	TC	TT	TT	TC	TT	TT	TT
AX-123357004	Other	84.561	3.449	6.898	3	74	130	37	44	0.423	---	---		TC	TT	CC	CC	CC	CC	---	TC	TC	---	TC	---	TC	TT	TT	---	---	CC	---	---	CC	---	TC	TC	TC	---	---	CC	---	TC	TT	TT	TC	TT	---	TC
AX-123357017	PolyHighResolution	97.544	5.232	10.465	3	58	139	81	7	0.459	---	---		TC	TC	TC	TT	TT	TC	TC	CC	TT	TT	CC	TC	TC	CC	TT	CC	TC	TC	TC	CC	TC	CC	TC	TC	TC	TT	CC	TC	CC	TC	CC	TT	TT	TC	TC	CC
AX-123357020	MonoHighResolution	100	NaN	NaN	1	0	0	285	0	0	---	---		CC	CC	CC	CC	CC	CC	CC	CC	CC	CC	CC	CC	CC	CC	CC	CC	CC	CC	CC	CC	CC	CC	CC	CC	CC	CC	CC	CC	CC	CC	CC	CC	CC	CC	CC	CC
AX-123357021	PolyHighResolution	99.649	4.546	11.406	3	101	154	29	1	0.373	---	---		AG	AA	AA	AA	AG	AG	AG	AG	AG	AA	AG	AA	AG	AA	AA	AG	GG	GG	AG	AG	AG	AG	AA	AG	AA	AA	AG	GG	AG	AG	AG	AA	AG	AA	AA	AG
AX-123357026	PolyHighResolution	98.947	4.178	10.929	3	80	138	64	3	0.472	---	---		AC	AC	CC	CC	CC	AC	AC	AA	CC	CC	AA	AC	AC	AA	CC	AA	AC	AC	AC	AA	AC	AA	AC	AC	AC	CC	AA	AC	AA	AC	AA	CC	CC	AC	CC	AA
AX-123357040	PolyHighResolution	97.895	4.773	10.822	3	52	147	80	6	0.45	---	---		TG	TG	TG	TT	TT	TG	TG	GG	TT	TT	GG	TG	TG	GG	TT	GG	TG	TG	TG	GG	TG	GG	TG	TG	TG	TT	GG	TG	GG	TG	GG	TT	TT	TG	TG	GG
AX-123357048	NoMinorHom	100	6.76	NaN	2	0	67	218	0	0.117	---	---		CC	TC	CC	CC	CC	CC	TC	CC	CC	TC	TC	TC	CC	CC	CC	CC	CC	CC	TC	CC	CC	CC	CC	CC	CC	CC	CC	CC	TC	CC	CC	TC	TC	CC	CC	CC
AX-123357057	NoMinorHom	100	6.788	NaN	2	203	82	0	0	0.144	---	---		AA	AG	AA	AA	AA	AA	AA	AA	AA	AA	AG	AG	AG	AG	AA	AG	AA	AA	AA	AA	AA	AA	AA	AA	AA	AA	AA	AA	AG	AA	AA	AA	AA	AA	AA	AA
AX-123357061	NoMinorHom	99.298	6.591	NaN	2	0	199	84	2	0.352	---	---		AG	GG	AG	AG	AG	AG	AG	AG	AG	AG	GG	GG	GG	GG	AG	GG	AG	AG	AG	AG	AG	AG	AG	AG	AG	AG	AG	AG	GG	AG	AG	AG	AG	AG	AG	AG
AX-123357062	MonoHighResolution	100	NaN	NaN	1	0	0	285	0	0	---	---		GG	GG	GG	GG	GG	GG	GG	GG	GG	GG	GG	GG	GG	GG	GG	GG	GG	GG	GG	GG	GG	GG	GG	GG	GG	GG	GG	GG	GG	GG	GG	GG	GG	GG	GG	GG
AX-123357065	MonoHighResolution	100	NaN	NaN	1	0	0	285	0	0	---	---		CC	CC	CC	CC	CC	CC	CC	CC	CC	CC	CC	CC	CC	CC	CC	CC	CC	CC	CC	CC	CC	CC	CC	CC	CC	CC	CC	CC	CC	CC	CC	CC	CC	CC	CC	CC
AX-123357066	NoMinorHom	100	6.016	NaN	2	0	82	203	0	0.144	---	---		CC	TC	CC	CC	CC	CC	CC	CC	CC	CC	TC	TC	TC	TC	CC	TC	CC	CC	CC	CC	CC	CC	CC	CC	CC	CC	CC	CC	TC	CC	CC	CC	CC	CC	CC	CC
AX-123357069	MonoHighResolution	100	NaN	NaN	1	285	0	0	0	0	---	---		AA	AA	AA	AA	AA	AA	AA	AA	AA	AA	AA	AA	AA	AA	AA	AA	AA	AA	AA	AA	AA	AA	AA	AA	AA	AA	AA	AA	AA	AA	AA	AA	AA	AA	AA	AA
AX-123357081	NoMinorHom	100	7.484	NaN	2	207	78	0	0	0.137	---	---		TT	TC	TC	TT	TT	TT	TC	TT	TT	TC	TT	TT	TT	TT	TC	TT	TT	TT	TC	TT	TT	TT	TT	TT	TT	TT	TT	TT	TT	TC	TT	TC	TC	TT	TC	TT
AX-123357087	PolyHighResolution	100	5.738	13.814	3	65	154	66	0	0.498	---	---		AG	AG	AG	AA	AG	AG	AG	AG	AA	AA	GG	AG	AG	AA	AG	GG	AG	GG	GG	AG	GG	AG	AA	AG	AA	AA	AG	GG	GG	AG	AG	AA	GG	AG	AG	AG
AX-123357091	NoMinorHom	100	10.405	NaN	2	194	91	0	0	0.16	---	---		TT	TC	TT	TT	TT	TT	TT	TT	TT	TC	TT	TC	TC	TT	TC	TC	TT	TT	TC	TT	TT	TT	TT	TT	TT	TT	TT	TT	TT	TT	TT	TT	TC	TT	TC	TT
AX-123357097	Other	95.789	4.23	NaN	2	199	74	0	12	0.135	---	---		AA	AG	AG	AA	AA	AA	AG	AA	AA	AG	AA	AA	AA	AA	AG	AA	AA	AA	AG	AA	AA	AA	AA	AA	AA	AA	AA	AA	AA	AG	AA	AG	AG	AA	AG	AA
AX-123357109	PolyHighResolution	99.649	4.989	11.873	3	76	137	71	1	0.491	---	---		AC	AC	CC	CC	CC	CC	AC	AA	CC	CC	AA	AC	AC	AA	CC	AA	AA	AA	AC	AA	AC	AC	CC	AC	AC	CC	AA	AC	AA	AC	AA	CC	CC	AC	CC	AC
AX-123357124	MonoHighResolution	98.947	NaN	NaN	1	282	0	0	3	0	---	---		AA	AA	AA	AA	AA	AA	AA	AA	AA	AA	AA	AA	AA	AA	AA	AA	AA	AA	AA	AA	AA	AA	AA	AA	AA	AA	AA	AA	AA	AA	AA	AA	AA	AA	AA	AA
AX-123357138	PolyHighResolution	99.649	6.463	17.142	3	74	150	60	1	0.475	---	---		TC	TC	TC	TC	CC	TC	TC	TC	TT	TC	TT	TC	TT	TT	TT	TC	TC	TT	TC	TT	TC	TC	TC	TC	TT	TC	CC	TC	TT	TT	TC	TT	TT	TT	TC	CC
AX-123357146	PolyHighResolution	97.895	4.53	9.449	3	124	136	19	6	0.312	---	---		TC	TT	TC	TT	TC	TT	TC	TC	TT	TT	TC	TT	TT	TC	TT	TC	CC	CC	TC	TT	TC	TC	TT	TC	TC	TT	CC	TC	TC	TC	TC	TT	TT	TC	TT	TT
AX-123357147	NoMinorHom	100	8.726	NaN	2	0	1	284	0	0.0018	---	---		CC	CC	CC	CC	CC	CC	CC	CC	CC	CC	CC	CC	CC	CC	CC	CC	CC	CC	CC	CC	CC	CC	CC	CC	CC	CC	CC	CC	CC	CC	CC	CC	CC	CC	CC	CC
AX-123357148	MonoHighResolution	100	NaN	NaN	1	285	0	0	0	0	---	---		TT	TT	TT	TT	TT	TT	TT	TT	TT	TT	TT	TT	TT	TT	TT	TT	TT	TT	TT	TT	TT	TT	TT	TT	TT	TT	TT	TT	TT	TT	TT	TT	TT	TT	TT	TT
AX-123357155	Other	96.491	4.109	NaN	2	195	80	0	10	0.146	---	---		TT	TC	TT	TT	TT	TT	TT	TT	TT	TC	TT	TC	TC	TT	TT	TC	TT	TT	TC	TT	TT	TT	TT	TT	TT	TT	TT	TT	TT	TT	TT	TT	TT	TT	TT	TT
AX-123357159	PolyHighResolution	99.649	10.994	24.754	3	22	145	117	1	0.333	---	---		AG	GG	AG	GG	AG	AG	AG	AG	GG	AG	GG	AG	GG	GG	GG	GG	AG	GG	GG	GG	AG	AG	AG	AG	GG	AG	AA	AA	GG	GG	AG	GG	GG	GG	AG	AA
AX-123357164	PolyHighResolution	99.649	15.205	30.64	3	25	144	115	1	0.342	---	---		TC	CC	TC	CC	TC	TC	TC	TC	CC	TC	CC	TC	CC	CC	CC	CC	TC	TC	CC	CC	TC	TC	TC	TC	CC	TC	TT	TT	CC	CC	TC	CC	CC	CC	TC	TT
AX-123357166	Other	82.807	3.264	6.552	3	48	132	56	49	0.483	---	---		TC	TT	TC	TT	TC	TC	---	TC	TC	CC	TT	TC	TT	TC	TT	TC	TC	TC	---	TC	TC	TC	TC	TC	TT	TC	CC	CC	TC	TT	TC	TC	TC	TT	TC	CC
AX-123357176	PolyHighResolution	100	5.343	12.294	3	126	155	4	0	0.286	---	---		AA	GG	AA	AA	AA	AA	AG	AA	AA	AG	AG	AG	AG	AG	AG	AG	AA	AA	AG	AA	AG	AA	AA	AA	AA	AA	AA	AA	AG	AG	AA	AG	AG	AA	AG	AA
AX-123357194	PolyHighResolution	100	5.352	11.648	3	51	137	97	0	0.419	---	---		AG	GG	AA	AG	AG	AG	GG	AG	AA	GG	AG	GG	GG	GG	GG	AG	AA	GG	AG	AG	AA	AG	GG	AA	GG	AG	AG	AA	AG	GG	AG	GG	GG	GG	AA	AG
AX-123357196	PolyHighResolution	100	8.604	19.692	3	1	93	191	0	0.167	---	---		GG	AG	AG	GG	GG	GG	GG	GG	GG	GG	AG	AG	AG	GG	AG	AG	GG	GG	GG	GG	AG	GG	GG	GG	GG	GG	GG	GG	AG	GG	GG	AG	AG	GG	AG	GG
AX-123357207	PolyHighResolution	99.298	5.647	15.359	3	106	145	32	2	0.369	---	---		AG	AA	AA	AG	AG	GG	AG	AG	GG	AA	AG	AG	AA	AA	AA	AA	AG	AG	AG	AG	GG	AA	AG	AG	AA	AA	GG	AA	AG	AG	AG	AG	AG	AG	AA	AG
AX-123357212	NoMinorHom	100	10.401	NaN	2	0	77	208	0	0.135	---	---		GG	AG	GG	GG	GG	GG	AG	GG	GG	AG	AG	GG	AG	GG	AG	GG	GG	GG	GG	GG	GG	GG	GG	GG	GG	GG	GG	GG	AG	AG	GG	AG	AG	GG	GG	GG
AX-123357226	PolyHighResolution	100	NaN	18.095	2	92	0	193	0	0.323	---	---		CC	TT	TT	CC	CC	CC	CC	CC	CC	CC	TT	TT	TT	CC	TT	TT	CC	CC	CC	CC	TT	CC	CC	CC	CC	CC	CC	CC	TT	CC	CC	TT	TT	CC	TT	CC
AX-123357237	MonoHighResolution	100	NaN	NaN	1	285	0	0	0	0	---	---		AA	AA	AA	AA	AA	AA	AA	AA	AA	AA	AA	AA	AA	AA	AA	AA	AA	AA	AA	AA	AA	AA	AA	AA	AA	AA	AA	AA	AA	AA	AA	AA	AA	AA	AA	AA
AX-123357239	PolyHighResolution	99.649	4.827	11.749	3	66	143	75	1	0.484	---	---		TG	TG	TG	TG	TG	TG	TT	GG	GG	TG	GG	TT	TG	TG	TG	GG	TG	GG	TG	TT	TG	TT	GG	TG	---	TG	TG	TG	TT	TG	TG	TG	TT	GG	TT	TT
AX-123357241	PolyHighResolution	99.298	4.842	10.984	3	26	139	118	2	0.338	---	---		TC	CC	TC	TC	TC	TC	TC	CC	CC	TC	CC	TC	CC	TC	CC	CC	TC	CC	CC	TT	CC	TT	TC	TC	TT	TC	TC	TC	TC	CC	TC	CC	TC	CC	TC	TT
AX-123357244	NoMinorHom	99.298	5.431	NaN	2	0	76	207	2	0.134	---	---		CC	TC	CC	CC	CC	CC	TC	CC	CC	CC	CC	TC	TC	TC	CC	CC	CC	CC	TC	CC	CC	CC	CC	CC	CC	CC	CC	CC	CC	TC	CC	CC	TC	CC	CC	CC
AX-123357246	PolyHighResolution	100	5.095	11.783	3	67	144	74	0	0.488	---	---		AG	AG	AG	AG	AG	AG	AA	GG	GG	AG	GG	AA	AG	AG	AG	GG	AG	GG	AG	AA	AG	AA	GG	AG	AA	AG	AG	AG	AA	AG	AG	AG	AA	GG	AA	AA
AX-123357248	NoMinorHom	100	5.322	NaN	2	205	80	0	0	0.14	---	---		TT	TC	TC	TT	TT	TT	TT	TT	TT	TT	TT	TC	TT	TC	TT	TC	TT	TT	TC	TT	TT	TT	TT	TT	TT	TT	TT	TT	TT	TT	TT	TT	TT	TT	TC	TT
AX-123357250	PolyHighResolution	99.298	4.351	10.732	3	110	145	28	2	0.355	---	---		TC	TT	TC	TC	TC	TT	TT	TC	TT	TC	TT	TT	TC	TC	TC	TC	TC	TC	TT	TC	TC	CC	TC	TC	CC	CC	TT	CC	TT	TT	TC	TT	TT	TC	TC	TC
AX-123357254	PolyHighResolution	100	15.266	31.173	3	76	155	54	0	0.461	---	---		TC	TC	TT	TC	TC	TC	CC	TC	TT	CC	TT	TC	TC	CC	TC	TT	TT	CC	TC	TC	TT	TC	CC	TT	CC	CC	TC	TT	TT	CC	TC	TC	TC	CC	TT	TC
AX-123357259	NoMinorHom	99.649	6.337	NaN	2	0	16	268	1	0.0282	---	---		CC	CC	AC	CC	CC	CC	CC	CC	CC	CC	CC	CC	CC	CC	CC	CC	CC	CC	CC	CC	CC	CC	CC	CC	CC	CC	CC	CC	CC	CC	CC	CC	CC	CC	AC	CC
AX-123357263	NoMinorHom	100	9.518	NaN	2	0	8	277	0	0.014	---	---		CC	CC	TC	CC	CC	CC	CC	CC	CC	CC	CC	CC	CC	CC	CC	CC	CC	CC	CC	CC	CC	CC	CC	CC	CC	CC	CC	CC	CC	CC	CC	CC	CC	CC	TC	CC
AX-123357268	PolyHighResolution	99.298	4.213	10.524	3	51	150	82	2	0.445	---	---		AC	AC	AC	AC	AC	AC	AA	AA	AC	AC	AA	AA	CC	AA	CC	AC	AC	AC	AA	AC	CC	CC	AC	AC	CC	AC	CC	AC	AC	AA	AC	AC	AC	AC	CC	AC
AX-123357269	NoMinorHom	100	8.662	NaN	2	0	77	208	0	0.135	---	---		CC	TC	CC	CC	CC	CC	CC	CC	CC	CC	TC	TC	TC	CC	TC	TC	CC	CC	CC	CC	CC	CC	CC	CC	CC	CC	CC	CC	TC	CC	CC	TC	TC	CC	CC	CC
AX-123357275	MonoHighResolution	99.649	NaN	NaN	1	0	0	284	1	0	---	---		CC	CC	CC	CC	CC	CC	CC	CC	CC	CC	CC	CC	CC	CC	CC	CC	CC	CC	CC	CC	CC	CC	CC	CC	CC	CC	CC	CC	CC	CC	CC	CC	CC	CC	CC	CC
AX-123357277	MonoHighResolution	99.649	NaN	NaN	1	0	0	284	1	0	---	---		GG	GG	GG	GG	GG	GG	GG	GG	GG	GG	GG	GG	GG	GG	GG	GG	GG	GG	GG	GG	GG	GG	GG	GG	GG	GG	GG	GG	GG	GG	GG	GG	GG	GG	GG	GG
AX-123357278	Other	89.825	3.239	NaN	2	179	77	0	29	0.15	---	---		AA	---	AG	AA	AA	AA	AG	AA	AG	AG	AG	AA	AG	---	AA	AA	AA	AA	---	---	AA	AA	AA	AA	AA	AA	AA	AA	AG	AG	AA	AG	AG	AA	AG	AA
AX-123357282	MonoHighResolution	100	NaN	NaN	1	285	0	0	0	0	---	---		AA	AA	AA	AA	AA	AA	AA	AA	AA	AA	AA	AA	AA	AA	AA	AA	AA	AA	AA	AA	AA	AA	AA	AA	AA	AA	AA	AA	AA	AA	AA	AA	AA	AA	AA	AA
AX-123357291	NoMinorHom	99.649	4.82	NaN	2	0	75	209	1	0.132	---	---		CC	TC	CC	CC	CC	CC	TC	CC	CC	TC	CC	CC	CC	TC	CC	CC	CC	CC	CC	CC	CC	CC	CC	CC	CC	CC	CC	CC	CC	TC	CC	CC	CC	CC	CC	CC
AX-123357292	NoMinorHom	100	7.602	NaN	2	0	1	284	0	0.0018	---	---		GG	GG	GG	GG	GG	GG	GG	GG	GG	GG	GG	GG	GG	GG	GG	GG	GG	GG	GG	GG	GG	GG	GG	GG	GG	GG	GG	GG	GG	GG	GG	GG	GG	GG	GG	GG
AX-123357298	PolyHighResolution	100	5.51	15.61	3	40	138	107	0	0.382	---	---		TC	CC	TT	TC	CC	TT	TC	CC	TT	TC	CC	TC	CC	TC	CC	CC	TT	TC	CC	TT	TC	TC	TC	TC	TT	TC	TC	CC	TC	CC	TC	CC	TC	TC	TT	TC
AX-123357301	PolyHighResolution	99.649	5.872	16.404	3	66	167	51	1	0.474	---	---		AG	AG	AG	AG	GG	AA	AG	GG	AG	GG	AA	AG	AG	AG	AG	GG	AG	AG	AG	AG	AA	AA	AG	GG	AG	AG	AA	AG	GG	AG	AG	AA	GG	AG	AA	AG
AX-123357310	MonoHighResolution	100	NaN	NaN	1	0	0	285	0	0	---	---		CC	CC	CC	CC	CC	CC	CC	CC	CC	CC	CC	CC	CC	CC	CC	CC	CC	CC	CC	CC	CC	CC	CC	CC	CC	CC	CC	CC	CC	CC	CC	CC	CC	CC	CC	CC
AX-123357330	Other	29.123	1.893	3.786	3	80	2	1	202	0.0241	---	---		---	---	---	---	AA	AA	---	---	AA	---	---	AA	---	---	AA	AA	---	---	---	---	---	---	---	---	---	---	AA	---	---	---	---	AA	AA	AA	AA	---
AX-123357335	CallRateBelowThreshold	96.491	4.347	10.553	3	210	62	3	10	0.124	---	---		AA	AC	AA	AA	AA	AA	AC	AA	AA	AC	AA	AC	AA	AC	AA	AA	AA	AA	AA	AA	AA	AA	AA	AA	AA	AA	AA	AA	AC	AC	AA	AA	---	AA	AA	AA
AX-123357341	NoMinorHom	100	11.057	NaN	2	0	5	280	0	0.0088	---	---		CC	CC	CC	CC	CC	CC	CC	CC	CC	CC	CC	CC	CC	CC	CC	CC	CC	CC	CC	CC	CC	CC	CC	CC	CC	CC	CC	CC	CC	CC	CC	CC	CC	CC	CC	CC
AX-123357356	NoMinorHom	100	7.066	NaN	2	0	4	281	0	0.007	---	---		CC	CC	CC	CC	CC	CC	CC	CC	CC	CC	CC	CC	CC	CC	CC	CC	CC	CC	CC	CC	CC	CC	CC	CC	CC	CC	CC	CC	CC	CC	CC	CC	CC	CC	CC	CC
AX-123357362	NoMinorHom	100	6.597	NaN	2	0	4	281	0	0.007	---	---		GG	GG	GG	GG	GG	GG	GG	GG	GG	GG	GG	GG	GG	GG	GG	GG	GG	GG	GG	GG	GG	GG	GG	GG	GG	GG	GG	GG	GG	GG	GG	GG	GG	GG	GG	GG
AX-123357380	PolyHighResolution	97.895	4.803	11.359	3	66	161	52	6	0.475	---	---		TG	TG	TG	TG	GG	TT	TG	GG	---	GG	TT	TG	TG	GG	TG	TG	TG	TG	TG	TG	TT	TT	TG	GG	TG	TG	TT	TG	GG	TG	TG	TT	GG	TG	TT	TG
AX-123357385	NoMinorHom	100	8.037	NaN	2	0	13	272	0	0.0228	---	---		GG	GG	GG	GG	GG	GG	GG	GG	GG	GG	GG	GG	GG	GG	GG	GG	GG	GG	GG	GG	TG	GG	GG	GG	GG	GG	GG	GG	GG	GG	GG	GG	GG	GG	GG	GG
AX-123357391	PolyHighResolution	100	4.729	10.746	3	125	130	30	0	0.333	---	---		TC	TT	TT	TT	TC	CC	TT	TC	TC	TT	TT	TC	TT	TC	TT	TC	TC	TC	TT	TC	TT	TC	TT	TC	TT	TC	TT	TC	TC	TC	TC	TT	TC	CC	TT	TC
AX-123357399	PolyHighResolution	100	5.048	11.963	3	125	130	30	0	0.333	---	---		TC	TT	TT	TT	TC	CC	TT	TC	TC	TT	TT	TC	TT	TC	TT	TC	TC	TC	TT	TC	TT	TC	TT	TC	TT	TC	TT	TC	TC	TC	TC	TT	TC	CC	TT	TC
AX-123357409	PolyHighResolution	100	4.122	12.565	3	57	152	76	0	0.467	---	---		AC	AC	CC	AC	AC	AC	AA	AC	CC	AA	CC	AC	AC	AA	AC	CC	CC	AA	CC	AC	AC	CC	AC	CC	AA	AA	AA	CC	AC	AA	AC	AC	AC	AA	CC	AC
AX-123357410	PolyHighResolution	99.649	5.712	13.582	3	129	145	10	1	0.29	---	---		TT	GG	TT	TT	TT	TT	TG	TT	TT	TG	TG	TG	TG	TG	TG	TG	TT	TT	TG	TT	TT	TT	TT	TT	TT	TT	TT	TT	TG	TG	TT	TG	TG	TT	TT	TT
AX-123357422	PolyHighResolution	100	6.049	16.214	3	82	152	51	0	0.446	---	---		AG	AG	AA	AG	AG	AG	AG	AG	AG	GG	AG	AG	AG	GG	AA	AG	AG	GG	GG	AG	AA	AG	GG	AA	GG	AG	AG	AG	AA	AG	AG	AG	AA	AG	AA	AG
AX-123357440	PolyHighResolution	100	4.527	10.988	3	114	154	17	0	0.33	---	---		AC	AA	AA	AC	AC	AC	AC	AC	AC	AC	AC	AC	AC	AC	AA	AC	AC	CC	AC	AC	AA	AC	CC	AA	CC	AC	AC	AA	AA	AA	AC	AC	AA	AC	AA	AC
AX-123357443	NoMinorHom	100	8.243	NaN	2	0	93	192	0	0.163	---	---		CC	TC	CC	CC	CC	CC	CC	CC	CC	TC	CC	CC	CC	CC	CC	CC	CC	CC	CC	CC	TC	CC	CC	CC	CC	CC	CC	CC	CC	CC	CC	CC	CC	CC	TC	CC
AX-123357445	PolyHighResolution	98.596	4.68	12.667	3	4	74	203	4	0.146	---	---		GG	TG	TG	GG	GG	GG	GG	GG	GG	GG	GG	TG	GG	TG	GG	TG	GG	GG	TG	GG	GG	GG	GG	GG	GG	GG	GG	GG	GG	GG	GG	GG	GG	GG	TG	---
AX-123357453	PolyHighResolution	99.649	11.697	23.494	3	38	139	107	1	0.379	---	---		AC	CC	AC	AC	AA	AC	CC	AC	AC	CC	CC	CC	CC	CC	AC	CC	AC	CC	CC	AC	AC	AC	CC	AA	CC	AC	AC	AA	AC	AC	AC	CC	AC	AC	AC	AC
AX-123357458	PolyHighResolution	99.649	5.091	13.502	3	26	156	102	1	0.366	---	---		AG	GG	AA	AG	GG	AG	AG	AG	AG	AG	AG	AG	GG	GG	GG	GG	AG	AG	AG	AG	AA	GG	AG	AG	GG	GG	GG	GG	AG	AG	AG	AG	AG	AG	GG	GG
AX-123357461	PolyHighResolution	100	6.416	16.24	3	27	154	104	0	0.365	---	---		AG	GG	AA	AG	GG	AG	AG	AG	AG	AG	AG	AG	GG	GG	GG	GG	AG	AG	AG	AG	AA	GG	AG	AG	GG	GG	GG	GG	AG	AG	AG	AG	AG	AG	GG	GG
AX-123357464	NoMinorHom	100	14.001	NaN	2	0	92	193	0	0.161	---	---		CC	TC	CC	CC	CC	CC	TC	CC	CC	CC	CC	TC	TC	TC	TC	TC	CC	CC	TC	CC	TC	CC	CC	CC	CC	CC	CC	CC	TC	TC	CC	TC	TC	CC	TC	CC
AX-123357466	PolyHighResolution	99.649	5.382	11.511	3	87	144	53	1	0.44	---	---		TC	TC	TT	TC	TC	TC	TC	TC	TC	CC	TC	TC	TC	CC	TT	TC	TC	CC	CC	TC	TT	TC	CC	TT	CC	TC	TC	TT	TT	TC	TC	TC	TT	TC	TT	TC
AX-123357480	NoMinorHom	100	8.74	NaN	2	0	18	267	0	0.0316	---	---		CC	CC	TC	CC	CC	CC	CC	CC	CC	CC	CC	CC	CC	CC	CC	CC	CC	CC	CC	CC	CC	CC	CC	CC	CC	CC	CC	CC	CC	CC	CC	CC	CC	CC	TC	CC
AX-123357499	PolyHighResolution	100	5.658	17.75	3	39	140	106	0	0.382	---	---		TC	CC	TC	TC	TT	TC	CC	TC	TC	CC	CC	CC	CC	CC	TC	CC	TC	TC	CC	TC	TC	TC	TC	CC	CC	TC	TC	TT	TC	TC	TC	CC	TC	CC	TC	TC
AX-123357506	PolyHighResolution	100	5.039	11.75	3	28	150	107	0	0.361	---	---		TC	CC	TT	TC	CC	TC	TC	TC	TC	TC	TC	TC	CC	CC	CC	CC	TC	TC	TC	TC	TT	CC	TC	TC	CC	CC	TC	CC	TC	TC	TC	TC	TC	TC	CC	CC
AX-123357507	PolyHighResolution	100	7.563	19.096	3	27	151	107	0	0.36	---	---		AG	GG	AA	AG	GG	AG	AG	AG	AG	AG	AG	AG	GG	GG	GG	GG	AG	AG	AG	AG	AA	GG	AG	AG	GG	GG	AG	GG	AG	AG	AG	AG	AG	AG	GG	GG
AX-123357510	PolyHighResolution	99.649	4.597	10.636	3	116	136	32	1	0.352	---	---		TC	TT	TT	TT	TC	CC	TT	TT	TC	TT	TC	TT	TT	TC	TT	TT	TC	TT	TT	CC	TT	TT	TT	TC	TC	TT	TC	TC	TC	TT	TC	TC	---	TC	TC	TC
AX-123357512	NoMinorHom	100	5.489	NaN	2	280	5	0	0	0.0088	---	---		AA	AA	AA	AA	AA	AA	AA	AA	AA	AA	AA	AA	AA	AA	AA	AA	AA	AA	AA	AA	AA	AA	AA	AA	AA	AA	AA	AA	AA	AA	AA	AA	AA	AA	AA	AA
AX-123357522	PolyHighResolution	100	6.17	18.887	3	1	97	187	0	0.174	---	---		CC	TC	CC	CC	CC	CC	CC	CC	CC	CC	TC	CC	CC	CC	CC	CC	CC	CC	CC	CC	TC	CC	CC	CC	CC	CC	CC	CC	CC	TC	CC	TC	CC	CC	CC	CC
AX-123357523	NoMinorHom	99.649	5.736	NaN	2	211	73	0	1	0.128	---	---		TT	TC	TT	TT	TT	TT	TT	TT	TT	TC	TT	TT	TT	TC	TC	TT	TT	TT	TC	TT	TT	TT	TT	TT	TT	TT	TT	TT	TC	TC	TT	TT	TT	TT	TT	TT
AX-123357563	MonoHighResolution	99.649	NaN	NaN	1	0	0	284	1	0	---	---		GG	GG	GG	GG	GG	GG	GG	GG	GG	GG	GG	GG	GG	GG	GG	GG	GG	GG	GG	GG	GG	GG	GG	GG	GG	GG	GG	GG	GG	GG	GG	GG	GG	GG	GG	GG
AX-123357568	PolyHighResolution	100	5.106	12.165	3	204	78	3	0	0.147	---	---		AA	AG	AG	AA	AA	AA	AA	AA	AA	AG	AA	AA	AG	AA	AG	AA	AA	AA	AA	AA	AG	AA	AA	AA	AA	AA	AA	AA	AG	AG	AA	AG	AA	AA	AA	AA
AX-123357571	NoMinorHom	100	4.839	NaN	2	0	5	280	0	0.0088	---	---		GG	GG	GG	GG	GG	GG	GG	GG	GG	GG	GG	GG	GG	GG	GG	GG	GG	GG	GG	GG	GG	GG	GG	GG	GG	GG	GG	GG	GG	GG	GG	GG	GG	GG	GG	GG
AX-123357572	PolyHighResolution	100	8.635	25.821	3	96	154	35	0	0.393	---	---		AG	AA	GG	GG	AG	AA	AG	AA	AA	AG	AG	AA	AG	AA	AG	AA	AG	AG	AG	AA	GG	AG	GG	AG	AG	AG	GG	AG	AA	AA	AG	AG	AA	AA	AG	AG
AX-123357581	PolyHighResolution	100	5.05	10.842	3	6	87	192	0	0.174	---	---		CC	TC	CC	CC	CC	CC	TC	CC	CC	TC	CC	CC	TC	CC	CC	TC	CC	CC	CC	CC	CC	CC	CC	CC	CC	CC	CC	CC	CC	TC	CC	CC	TC	CC	CC	CC
AX-123357582	PolyHighResolution	99.298	5.041	12.632	3	100	148	35	2	0.385	---	---		AG	AA	GG	GG	AG	AA	AG	AA	AA	AG	AG	AA	AG	AA	AG	AA	AG	AG	AG	AA	GG	AG	GG	AG	AG	AG	GG	AG	AA	AA	AG	AG	AA	AA	AG	AG
AX-123357587	PolyHighResolution	100	12.33	29.804	3	35	154	96	0	0.393	---	---		AG	GG	AA	AA	AG	GG	AG	GG	GG	AG	AG	GG	AG	GG	AG	GG	AG	AG	AG	GG	AA	AG	AA	AG	AG	AG	AA	AG	GG	GG	AG	AG	GG	GG	AG	AG
AX-123357600	Other	94.737	3.286	NaN	2	206	64	0	15	0.119	---	---		TT	TT	TC	TC	TT	TT	TT	TT	TT	TC	TC	TT	TC	TT	TC	TT	TT	TT	TT	TT	TC	TT	TC	TT	TT	TT	TC	TT	TT	TT	TT	TC	TT	TT	TT	TT
AX-123357603	MonoHighResolution	100	NaN	NaN	1	285	0	0	0	0	---	---		TT	TT	TT	TT	TT	TT	TT	TT	TT	TT	TT	TT	TT	TT	TT	TT	TT	TT	TT	TT	TT	TT	TT	TT	TT	TT	TT	TT	TT	TT	TT	TT	TT	TT	TT	TT
AX-123357605	PolyHighResolution	100	5.467	13.03	3	68	143	74	0	0.489	---	---		TC	TC	TT	TT	CC	TC	TC	TT	CC	TT	CC	TC	TT	CC	TC	CC	TC	TC	TC	CC	TC	TC	CC	TT	TT	TC	TT	TC	TC	TC	TT	TC	TT	TC	TC	TT
AX-123357613	MonoHighResolution	100	NaN	NaN	1	0	0	285	0	0	---	---		GG	GG	GG	GG	GG	GG	GG	GG	GG	GG	GG	GG	GG	GG	GG	GG	GG	GG	GG	GG	GG	GG	GG	GG	GG	GG	GG	GG	GG	GG	GG	GG	GG	GG	GG	GG
AX-123357614	NoMinorHom	100	8.495	NaN	2	0	78	207	0	0.137	---	---		GG	AG	GG	GG	GG	GG	AG	GG	GG	AG	AG	AG	AG	GG	GG	GG	GG	GG	AG	GG	GG	GG	GG	GG	GG	GG	GG	GG	GG	GG	GG	GG	AG	GG	GG	GG
AX-123357617	NoMinorHom	100	10.068	NaN	2	0	79	206	0	0.139	---	---		CC	AC	CC	CC	CC	CC	AC	CC	CC	AC	AC	AC	AC	CC	CC	CC	CC	CC	AC	CC	CC	CC	CC	CC	CC	CC	CC	CC	CC	CC	CC	CC	AC	CC	CC	CC
AX-123357620	PolyHighResolution	100	5.621	17.46	3	32	135	118	0	0.349	---	---		TC	CC	TT	TT	CC	TC	CC	TT	CC	TC	CC	CC	CC	CC	TC	CC	TC	TC	TC	CC	TC	TC	CC	TT	TT	TC	TT	TC	TC	CC	TT	TC	TC	TC	TC	TT
AX-123357623	MonoHighResolution	100	NaN	NaN	1	0	0	285	0	0	---	---		GG	GG	GG	GG	GG	GG	GG	GG	GG	GG	GG	GG	GG	GG	GG	GG	GG	GG	GG	GG	GG	GG	GG	GG	GG	GG	GG	GG	GG	GG	GG	GG	GG	GG	GG	GG
AX-123357624	PolyHighResolution	100	5.062	13.373	3	56	148	81	0	0.456	---	---		TC	TC	TC	CC	CC	TC	TC	TC	CC	TC	CC	TC	TC	CC	TC	TC	CC	TT	CC	TC	TC	TT	TC	TC	CC	TC	TC	CC	TC	TT	CC	TT	CC	TT	CC	TC
AX-123357625	MonoHighResolution	100	NaN	NaN	1	0	0	285	0	0	---	---		CC	CC	CC	CC	CC	CC	CC	CC	CC	CC	CC	CC	CC	CC	CC	CC	CC	CC	CC	CC	CC	CC	CC	CC	CC	CC	CC	CC	CC	CC	CC	CC	CC	CC	CC	CC
AX-123357627	NoMinorHom	100	6.736	NaN	2	0	87	198	0	0.153	---	---		GG	TG	GG	GG	GG	GG	TG	GG	GG	TG	GG	GG	TG	GG	GG	TG	GG	GG	GG	GG	GG	GG	GG	GG	GG	GG	GG	GG	GG	TG	GG	GG	TG	GG	GG	GG
AX-123357628	NoMinorHom	100	10.368	NaN	2	0	87	198	0	0.153	---	---		CC	TC	CC	CC	CC	CC	TC	CC	CC	TC	CC	CC	TC	CC	CC	TC	CC	CC	CC	CC	CC	CC	CC	CC	CC	CC	CC	CC	CC	TC	CC	CC	TC	CC	CC	CC
AX-123357630	NoMinorHom	100	9.483	NaN	2	0	7	278	0	0.0123	---	---		GG	GG	GG	GG	GG	GG	GG	GG	GG	GG	GG	GG	GG	GG	GG	GG	GG	GG	GG	GG	GG	GG	GG	GG	GG	GG	GG	GG	GG	GG	GG	GG	GG	GG	GG	GG
AX-123357632	PolyHighResolution	98.596	4.325	12.061	3	48	146	87	4	0.431	---	---		TC	TC	CC	CC	TC	TT	CC	TC	TC	TC	TC	TC	TC	TC	TC	TC	TC	TC	CC	TC	CC	TC	CC	TC	CC	TC	CC	TC	TC	TC	TC	TC	TT	TT	CC	TC
AX-123357638	CallRateBelowThreshold	20.702	NaN	3.415	2	32	0	27	226	0.458	---	---		---	---	---	---	---	---	---	---	---	---	---	---	---	---	---	---	---	---	---	---	GG	---	---	---	---	---	---	---	---	---	---	---	---	AA	---	---
AX-123357645	NoMinorHom	100	11.844	NaN	2	0	4	281	0	0.007	---	---		CC	CC	CC	CC	CC	CC	CC	CC	CC	CC	CC	CC	CC	CC	CC	CC	CC	CC	CC	CC	CC	CC	CC	CC	CC	CC	CC	CC	CC	CC	CC	CC	CC	CC	CC	CC
AX-123357647	NoMinorHom	97.895	4.136	NaN	2	0	76	203	6	0.136	---	---		GG	TG	GG	GG	GG	GG	TG	GG	GG	TG	GG	TG	TG	GG	GG	GG	GG	GG	TG	GG	GG	GG	GG	GG	GG	GG	GG	GG	TG	GG	GG	GG	TG	GG	GG	GG
AX-123357648	PolyHighResolution	100	5.207	13.616	3	61	156	68	0	0.488	---	---		AG	AG	AA	AA	GG	AG	AG	AA	GG	AA	AG	AG	AG	GG	AG	GG	AG	AG	AA	GG	GG	AG	GG	AA	AA	AG	AA	AG	AA	GG	AA	AG	AA	AG	AG	AA
AX-123357651	PolyHighResolution	100	8.813	19.899	3	4	151	130	0	0.279	---	---		GG	AA	GG	GG	GG	GG	AG	GG	GG	AG	AG	AG	AG	AG	AG	AG	GG	GG	AG	GG	AG	GG	GG	GG	GG	GG	GG	GG	AG	AG	GG	AG	AG	GG	GG	GG
AX-123357656	NoMinorHom	100	5.503	NaN	2	212	73	0	0	0.128	---	---		TT	TC	TT	TT	TT	TT	TT	TT	TT	TT	TT	TT	TT	TC	TC	TC	TT	TT	TT	TT	TT	TT	TT	TT	TT	TT	TT	TT	TT	TC	TT	TC	TT	TT	TT	TT
AX-123357661	NoMinorHom	97.895	4.26	NaN	2	0	66	213	6	0.118	---	---		GG	AG	GG	GG	GG	GG	GG	GG	GG	GG	GG	GG	GG	AG	AG	AG	GG	GG	GG	GG	GG	GG	GG	GG	GG	GG	GG	GG	GG	AG	GG	AG	GG	GG	GG	GG
AX-123357663	PolyHighResolution	100	5.477	11.153	3	5	71	209	0	0.142	---	---		CC	TC	CC	CC	CC	CC	CC	CC	CC	TC	CC	CC	CC	CC	CC	TC	CC	CC	CC	CC	CC	CC	CC	CC	CC	CC	CC	CC	CC	TC	CC	CC	TC	CC	CC	CC
AX-123357665	PolyHighResolution	99.649	5.215	12.707	3	106	150	28	1	0.363	---	---		TC	TT	CC	TC	TC	TC	TT	CC	---	TT	TC	TC	TC	TT	TT	TT	TT	CC	TT	TT	TC	TT	TT	CC	TT	TT	TC	TC	TT	TT	TT	TC	TC	TT	TC	TC
AX-123357666	NoMinorHom	98.246	4.007	NaN	2	211	69	0	5	0.123	---	---		AA	AG	AA	AA	AA	AA	AA	AA	AA	AG	AA	AA	AA	AA	AA	AG	AA	AA	AA	AA	AA	AA	AA	AA	AA	AA	AA	AA	AA	AG	AA	AA	AG	AA	AA	AA
AX-123357672	Other	96.491	3.756	NaN	2	209	66	0	10	0.12	---	---		TT	TC	TT	TT	TT	TT	TT	TT	TT	TT	TT	TT	TT	TC	TC	TC	TT	TT	TT	TT	TT	TT	TT	TT	TT	TT	TT	TT	TT	TC	TT	TC	TT	TT	TT	TT
AX-123357676	NoMinorHom	100	5.507	NaN	2	0	4	281	0	0.007	---	---		GG	GG	GG	GG	GG	GG	GG	GG	GG	GG	GG	GG	GG	GG	GG	GG	GG	GG	GG	GG	GG	GG	GG	GG	GG	GG	GG	GG	GG	GG	GG	GG	GG	GG	GG	GG
AX-123357680	PolyHighResolution	98.246	4.189	9.659	3	6	66	208	5	0.139	---	---		GG	TG	GG	GG	GG	GG	GG	GG	GG	TG	GG	GG	GG	GG	GG	---	GG	GG	GG	GG	GG	GG	GG	GG	GG	GG	GG	GG	GG	TG	GG	GG	TG	GG	GG	GG
AX-123357688	PolyHighResolution	99.649	16.354	32.889	3	68	148	68	1	0.5	---	---		TG	TG	TG	TG	GG	TG	TT	TG	TG	TG	TT	TT	TG	TG	TG	TT	TG	TT	TG	TG	TG	TG	TT	GG	TT	TG	TG	GG	TG	GG	TG	TT	TG	TG	TG	TG
AX-123357709	PolyHighResolution	100	6.655	16.283	3	39	140	106	0	0.382	---	---		TC	CC	TT	TT	TC	CC	TC	TC	TC	CC	TC	CC	TC	CC	TC	CC	TC	CC	TC	TC	TT	TC	TT	CC	TT	TC	TT	TC	CC	CC	TC	CC	CC	CC	TT	TC
AX-123357711	PolyHighResolution	100	11.753	23.958	3	40	138	107	0	0.382	---	---		AC	CC	AA	AA	AC	CC	AC	AA	AC	CC	AC	CC	AC	CC	AC	CC	AC	CC	AC	AC	AA	AC	AA	CC	AA	AC	AA	AC	CC	CC	AC	CC	CC	CC	AA	AC
AX-123357712	NoMinorHom	100	7.366	NaN	2	213	72	0	0	0.126	---	---		TT	TG	TT	TT	TT	TT	TT	TT	TT	TT	TT	TT	TT	TG	TG	TG	TT	TT	TT	TT	TT	TT	TT	TT	TT	TT	TT	TT	TT	TG	TT	TG	TT	TT	TT	TT
AX-123357713	NoMinorHom	97.544	4.207	NaN	2	0	66	212	7	0.119	---	---		CC	AC	CC	CC	CC	CC	CC	CC	CC	CC	CC	CC	CC	AC	AC	AC	CC	CC	CC	CC	CC	CC	CC	CC	CC	CC	CC	CC	CC	AC	CC	AC	CC	CC	CC	CC
AX-123357716	MonoHighResolution	100	NaN	NaN	1	285	0	0	0	0	---	---		TT	TT	TT	TT	TT	TT	TT	TT	TT	TT	TT	TT	TT	TT	TT	TT	TT	TT	TT	TT	TT	TT	TT	TT	TT	TT	TT	TT	TT	TT	TT	TT	TT	TT	TT	TT
AX-123357717	NoMinorHom	99.649	4.172	NaN	2	0	71	213	1	0.125	---	---		CC	AC	CC	CC	CC	CC	CC	CC	CC	CC	CC	CC	CC	AC	AC	AC	CC	CC	CC	CC	CC	CC	CC	CC	CC	CC	CC	CC	CC	AC	CC	AC	CC	CC	CC	CC
AX-123357718	NoMinorHom	100	8.529	NaN	2	0	82	203	0	0.144	---	---		GG	TG	GG	GG	GG	GG	TG	GG	GG	GG	TG	TG	TG	TG	TG	GG	GG	GG	TG	GG	GG	GG	GG	GG	GG	GG	GG	GG	TG	GG	GG	TG	GG	GG	GG	GG
AX-123357719	PolyHighResolution	100	5.435	13.34	3	61	164	60	0	0.498	---	---		AG	AG	GG	AG	AG	AG	AG	GG	AG	AA	GG	GG	GG	AG	AG	AA	AA	GG	AG	AA	AG	AA	AA	GG	AA	AA	AG	AG	AG	AA	AA	GG	AG	AA	AG	AG
AX-123357723	Other	96.842	3.563	11.045	3	76	141	59	9	0.469	---	---		TC	TC	TC	TC	CC	TC	CC	TT	TC	TC	TT	TC	TC	CC	TT	TC	---	TC	CC	TC	TT	TT	CC	TC	TC	TT	---	TC	TT	TC	TC	TC	TC	CC	TC	CC
AX-123357724	MonoHighResolution	100	NaN	NaN	1	285	0	0	0	0	---	---		AA	AA	AA	AA	AA	AA	AA	AA	AA	AA	AA	AA	AA	AA	AA	AA	AA	AA	AA	AA	AA	AA	AA	AA	AA	AA	AA	AA	AA	AA	AA	AA	AA	AA	AA	AA
AX-123357726	Other	98.596	3.405	8.202	3	116	125	40	4	0.365	---	---		TG	TT	TG	TT	GG	GG	TG	TG	GG	TT	TT	TT	TT	TT	TT	TG	TT	TT	TT	TG	TT	TT	TT	TT	TT	TG	TT	TT	TT	TG	TT	TT	TT	GG	TT	TT
AX-123357729	NoMinorHom	99.649	4.913	NaN	2	205	79	0	1	0.139	---	---		TT	TC	TT	TT	TT	TT	TT	TT	TT	TC	TT	TT	TT	TT	TT	TC	TT	TT	TT	TT	TT	TT	TT	TT	TT	TT	TT	TT	TT	TC	TT	TT	TC	TT	TT	TT
AX-123357730	NoMinorHom	99.298	5.282	NaN	2	0	70	213	2	0.124	---	---		GG	AG	GG	GG	GG	GG	AG	GG	GG	AG	GG	GG	AG	AG	GG	AG	GG	GG	AG	GG	GG	GG	GG	GG	GG	GG	GG	GG	GG	AG	GG	GG	AG	GG	GG	GG
AX-123357731	MonoHighResolution	100	NaN	NaN	1	285	0	0	0	0	---	---		AA	AA	AA	AA	AA	AA	AA	AA	AA	AA	AA	AA	AA	AA	AA	AA	AA	AA	AA	AA	AA	AA	AA	AA	AA	AA	AA	AA	AA	AA	AA	AA	AA	AA	AA	AA
AX-123357733	NoMinorHom	100	7.474	NaN	2	202	83	0	0	0.146	---	---		TT	TG	TT	TT	TT	TT	TG	TT	TT	TG	TG	TG	TG	TT	TT	TT	TT	TT	TG	TT	TT	TT	TT	TT	TT	TT	TT	TT	TG	TT	TT	TT	TG	TT	TT	TT
AX-123357740	MonoHighResolution	100	NaN	NaN	1	285	0	0	0	0	---	---		AA	AA	AA	AA	AA	AA	AA	AA	AA	AA	AA	AA	AA	AA	AA	AA	AA	AA	AA	AA	AA	AA	AA	AA	AA	AA	AA	AA	AA	AA	AA	AA	AA	AA	AA	AA
AX-123357746	PolyHighResolution	100	5.389	14.074	3	3	68	214	0	0.13	---	---		CC	TC	TC	CC	CC	CC	CC	CC	CC	TC	CC	TC	TC	CC	TC	TC	CC	CC	CC	CC	TC	CC	CC	CC	CC	CC	CC	CC	CC	CC	CC	TC	CC	CC	TC	CC
AX-123357748	PolyHighResolution	99.298	5.284	10.909	3	128	148	7	2	0.286	---	---		TT	CC	TT	TT	TT	TT	TC	TT	TT	TC	TC	TC	TC	TC	TC	TC	TT	TT	TC	TT	TC	TT	TT	TT	TT	TT	TT	TT	TC	TC	TT	TC	TC	TT	TC	TT
AX-123357754	NoMinorHom	100	5.744	NaN	2	282	3	0	0	0.0053	---	---		TT	TT	TT	TT	TT	TT	TT	TT	TT	TT	TT	TT	TT	TT	TT	TT	TT	TT	TT	TT	TT	TT	TT	TT	TT	TT	TT	TT	TT	TT	TT	TT	TT	TT	TT	TT
AX-123357757	Other	87.719	3.357	6.714	3	65	138	47	35	0.464	---	---		AC	AC	AC	---	AA	AC	AC	AC	AA	---	AA	AC	AC	AA	AC	AC	---	CC	AA	AC	AC	CC	AC	AC	---	AC	AC	AA	AC	CC	AA	CC	AA	CC	AA	AC
AX-123357758	PolyHighResolution	100	5.422	12.417	3	4	139	142	0	0.258	---	---		GG	AA	GG	GG	GG	GG	AG	GG	GG	AG	AG	AG	AG	AG	AG	AG	GG	GG	AG	GG	GG	GG	GG	GG	GG	GG	GG	GG	AG	AG	GG	AG	AG	GG	GG	GG
AX-123357762	MonoHighResolution	100	NaN	NaN	1	285	0	0	0	0	---	---		AA	AA	AA	AA	AA	AA	AA	AA	AA	AA	AA	AA	AA	AA	AA	AA	AA	AA	AA	AA	AA	AA	AA	AA	AA	AA	AA	AA	AA	AA	AA	AA	AA	AA	AA	AA
AX-123357771	MonoHighResolution	100	NaN	NaN	1	285	0	0	0	0	---	---		AA	AA	AA	AA	AA	AA	AA	AA	AA	AA	AA	AA	AA	AA	AA	AA	AA	AA	AA	AA	AA	AA	AA	AA	AA	AA	AA	AA	AA	AA	AA	AA	AA	AA	AA	AA
AX-123357772	PolyHighResolution	99.298	4.544	10.49	3	26	148	109	2	0.353	---	---		AC	CC	AC	AC	AA	AC	AC	CC	AA	CC	AC	AC	CC	AC	AC	CC	AA	AC	AC	AC	CC	CC	AA	AC	AC	CC	AA	AC	CC	CC	AA	AC	CC	AA	AC	AA
AX-123357774	NoMinorHom	100	16.97	NaN	2	0	4	281	0	0.007	---	---		GG	GG	GG	GG	GG	GG	GG	GG	GG	GG	GG	GG	GG	GG	GG	GG	GG	GG	GG	GG	GG	GG	GG	GG	GG	GG	GG	GG	GG	GG	GG	GG	GG	GG	GG	GG
AX-123357775	NoMinorHom	98.947	5.407	NaN	2	201	81	0	3	0.144	---	---		AA	AC	AA	AA	AA	AA	AC	AA	AA	AC	AC	AC	AC	AA	AA	AA	AA	AA	AC	AA	AA	AA	AA	AA	AA	AA	AA	AA	AC	AA	AA	AA	AC	AA	AA	AA
AX-123357777	PolyHighResolution	100	7.419	19.363	3	30	131	124	0	0.335	---	---		TG	GG	GG	GG	TG	TT	GG	TG	TG	TG	GG	TG	GG	TG	GG	TG	TG	TT	GG	TG	GG	TG	GG	TG	GG	TG	GG	TG	TG	TG	TG	GG	TG	TT	GG	TG
AX-123357778	PolyHighResolution	100	5.366	12.621	3	112	141	32	0	0.36	---	---		AG	AA	AA	AG	AG	AA	AG	AA	AG	AG	AA	AA	AA	AG	AG	AG	GG	AA	AG	GG	AG	GG	GG	AA	GG	GG	AG	AG	AG	AG	GG	AA	AA	GG	AG	AG
AX-123357805	NoMinorHom	98.947	4.959	NaN	2	214	68	0	3	0.121	---	---		TT	TC	TT	TT	TT	TT	TT	---	TT	TT	TT	TT	TT	TC	TC	TC	TT	TT	TT	TT	TT	TT	TT	TT	TT	TT	TT	TT	TT	TC	TT	TC	TT	TT	TT	TT
AX-123357807	NoMinorHom	98.947	4.992	NaN	2	215	67	0	3	0.119	---	---		AA	AG	AA	AA	AA	AA	AA	AA	AA	AA	AA	AA	AA	AG	AG	AG	AA	AA	AA	AA	AA	AA	AA	AA	AA	AA	AA	AA	AA	AG	AA	AG	AA	AA	AA	AA
AX-123357808	CallRateBelowThreshold	96.14	4.065	8.191	3	55	141	78	11	0.458	---	---		AG	AG	AG	GG	GG	AG	AG	AG	GG	AA	GG	AG	AG	GG	AG	AG	GG	AA	---	AG	AG	AA	AG	AG	GG	AG	AG	GG	AG	AA	GG	AA	GG	AA	GG	AG
AX-123357810	PolyHighResolution	99.649	4.179	11.443	3	20	153	111	1	0.34	---	---		TG	GG	TT	TG	TG	TG	GG	TT	TG	GG	TG	TG	TG	GG	GG	GG	GG	TT	GG	GG	TG	GG	GG	TT	GG	GG	TG	TG	GG	GG	GG	TG	TG	GG	TG	TG
AX-123357811	NoMinorHom	100	6.122	NaN	2	278	7	0	0	0.0123	---	---		TT	TT	TT	TT	TT	TT	TT	TT	TT	TT	TT	TT	TT	TT	TT	TT	TT	TT	TT	TT	TT	TT	TT	TT	TT	TT	TT	TT	TT	TT	TT	TT	TT	TT	TT	TT
AX-123357812	NoMinorHom	100	7.462	NaN	2	0	7	278	0	0.0123	---	---		GG	GG	GG	GG	GG	GG	GG	GG	GG	GG	GG	GG	GG	GG	GG	GG	GG	GG	GG	GG	GG	GG	GG	GG	GG	GG	GG	GG	GG	GG	GG	GG	GG	GG	GG	GG
AX-123357813	NoMinorHom	100	7.175	NaN	2	0	76	209	0	0.133	---	---		GG	AG	GG	GG	GG	GG	GG	GG	GG	GG	GG	GG	GG	AG	AG	AG	GG	GG	GG	GG	GG	GG	GG	GG	GG	GG	GG	GG	GG	AG	GG	AG	GG	GG	GG	GG
AX-123357815	NoMinorHom	99.298	4.541	NaN	2	0	10	273	2	0.0177	---	---		CC	CC	CC	CC	CC	CC	CC	CC	CC	CC	CC	CC	CC	CC	CC	CC	CC	CC	CC	CC	CC	CC	CC	CC	CC	CC	CC	CC	CC	CC	CC	CC	CC	CC	CC	CC
AX-123357820	Other	73.684	2.446	NaN	2	89	121	0	75	0.288	---	---		TC	TT	TC	TC	TC	TC	---	TC	TC	TT	TT	TT	TT	---	TT	TT	TC	---	---	TC	TT	TC	TC	TC	TC	TC	TC	TC	TT	---	TC	TT	---	---	TT	TC
AX-123357823	PolyHighResolution	98.947	5.442	13.152	3	56	160	66	3	0.482	---	---		TG	TG	TT	TG	TG	TG	TG	TT	TG	GG	TG	TT	TT	TG	TG	GG	GG	TT	TG	GG	TG	GG	GG	TT	GG	GG	TG	TG	TG	GG	GG	TT	TG	GG	TG	TG
AX-123357828	PolyHighResolution	99.298	3.79	10.542	3	103	154	26	2	0.364	---	---		AC	AA	AA	AC	AC	AC	AC	AA	AC	AC	AC	AA	AA	AC	AC	AC	CC	AA	AC	CC	AC	CC	CC	AA	CC	CC	AC	AC	AC	AC	CC	AA	AA	CC	AC	AC
AX-123357837	MonoHighResolution	100	NaN	NaN	1	0	0	285	0	0	---	---		CC	CC	CC	CC	CC	CC	CC	CC	CC	CC	CC	CC	CC	CC	CC	CC	CC	CC	CC	CC	CC	CC	CC	CC	CC	CC	CC	CC	CC	CC	CC	CC	CC	CC	CC	CC
AX-123357840	PolyHighResolution	100	4.632	10.114	3	136	119	30	0	0.314	---	---		TC	TT	TC	CC	TT	TC	TT	CC	TT	TC	TT	TT	TT	TT	TC	TT	TC	TT	TT	TC	TC	TC	TT	CC	TT	TC	CC	TC	TC	TT	CC	TC	TT	TC	TC	TC
AX-123357847	NoMinorHom	99.649	5.627	NaN	2	0	76	208	1	0.134	---	---		CC	TC	CC	CC	CC	CC	TC	CC	CC	CC	TC	TC	TC	TC	TC	CC	CC	CC	TC	CC	CC	CC	CC	CC	CC	CC	CC	CC	TC	CC	CC	TC	CC	CC	CC	CC
AX-123357848	CallRateBelowThreshold	94.035	3.711	7.812	3	123	118	27	17	0.321	---	---		TG	TT	TG	GG	TT	TG	TT	GG	TT	TG	TT	TG	TT	TT	TG	TT	TG	TT	TT	TG	TG	TG	TT	GG	TT	TG	GG	TG	TG	TT	GG	TG	---	TG	TG	TG
AX-123357854	CallRateBelowThreshold	95.088	3.854	8.54	3	9	137	125	14	0.286	---	---		GG	AA	GG	GG	GG	GG	AG	GG	---	AG	AG	AG	AG	AG	AG	AG	GG	GG	AG	GG	GG	GG	GG	GG	GG	GG	GG	GG	AG	AG	GG	AG	AG	GG	GG	GG
AX-123357859	PolyHighResolution	98.596	4.468	9.265	3	29	130	122	4	0.335	---	---		AC	CC	AC	AA	CC	AC	CC	AA	CC	AC	CC	CC	AC	CC	AC	CC	AC	AC	AC	CC	AC	AC	CC	AA	AA	AC	AA	AC	AC	CC	AA	AC	AC	AC	AC	AA
AX-123357860	NoMinorHom	99.649	9.058	NaN	2	0	77	207	1	0.136	---	---		CC	AC	CC	CC	CC	CC	AC	CC	CC	AC	AC	AC	AC	CC	CC	CC	CC	CC	AC	CC	CC	CC	CC	CC	CC	CC	CC	CC	CC	CC	CC	CC	AC	CC	CC	CC
AX-123357862	PolyHighResolution	99.649	5.568	11.807	3	53	147	84	1	0.445	---	---		AG	AG	GG	GG	AG	AA	GG	AG	AG	AG	AG	AA	AG	AG	AG	AG	AG	AG	GG	AG	GG	AG	GG	AG	GG	AG	GG	AG	AG	AG	AG	AG	AA	AA	GG	AG
AX-123357868	NoMinorHom	100	7.99	NaN	2	0	71	214	0	0.125	---	---		CC	AC	CC	CC	CC	CC	CC	CC	CC	CC	CC	CC	AC	AC	AC	CC	CC	CC	CC	CC	CC	CC	CC	CC	CC	CC	CC	CC	CC	AC	CC	AC	CC	CC	CC	CC
AX-123357878	NoMinorHom	100	9.656	NaN	2	0	68	217	0	0.119	---	---		CC	TC	CC	CC	CC	CC	CC	CC	CC	CC	CC	CC	TC	TC	TC	CC	CC	CC	CC	CC	CC	CC	CC	CC	CC	CC	CC	CC	CC	TC	CC	TC	CC	CC	CC	CC
AX-123357888	PolyHighResolution	99.298	4.627	9.466	3	56	149	78	2	0.461	---	---		AG	AG	AG	GG	GG	AG	AG	AG	GG	AG	GG	AG	AG	GG	AG	AG	GG	AA	GG	AG	AG	AA	AG	AG	GG	AG	AG	GG	AG	AA	GG	AA	GG	AA	GG	AG
AX-123357889	NoMinorHom	100	10.571	NaN	2	0	69	216	0	0.121	---	---		GG	TG	GG	GG	GG	GG	GG	GG	GG	GG	GG	GG	TG	GG	TG	TG	GG	GG	GG	GG	TG	GG	GG	GG	GG	GG	GG	GG	GG	GG	GG	TG	TG	GG	GG	GG
AX-123357891	PolyHighResolution	100	4.886	11.057	3	206	76	3	0	0.144	---	---		AA	AG	AG	AA	AA	AA	AA	AA	AA	AG	AA	AA	AG	AA	AG	AA	AA	AA	AA	AA	AG	AA	AA	AA	AA	AA	AA	AA	AG	AG	AA	AG	AA	AA	AA	AA
AX-123357894	PolyHighResolution	100	5.701	11.919	3	123	135	27	0	0.332	---	---		AG	AA	AA	AA	AA	AG	AA	GG	GG	AA	AA	AG	AG	AG	AA	AG	AG	AG	AG	AG	GG	AA	AA	AG	GG	AG	AA	AG	AA	AG	GG	AA	AA	GG	AG	AG
AX-123357898	PolyHighResolution	99.298	5.552	15.41	3	138	137	8	2	0.27	---	---		TT	GG	TT	TT	TT	TT	TG	TT	TT	TG	TG	TG	TG	TG	TG	TG	TT	TT	TG	TT	TT	TT	TT	TT	TT	TT	TT	TT	TG	TG	TT	TG	TG	TT	TT	TT
AX-123357902	PolyHighResolution	99.298	4.856	12.261	3	41	140	102	2	0.392	---	---		AC	AC	CC	CC	CC	AC	CC	AC	AA	CC	CC	AC	AA	AC	AC	AA	AC	AC	AC	AC	AC	CC	CC	AC	AA	CC	CC	AC	CC	AC	AA	AC	AC	AA	AC	AC
AX-123357905	Other	96.491	4.095	NaN	2	0	6	269	10	0.0109	---	---		GG	GG	GG	GG	GG	GG	GG	AG	AG	GG	GG	GG	GG	GG	GG	GG	GG	GG	GG	GG	GG	GG	GG	GG	---	GG	GG	GG	GG	GG	GG	GG	GG	GG	GG	GG
AX-123357907	NoMinorHom	100	10.902	NaN	2	0	13	272	0	0.0228	---	---		CC	CC	CC	CC	CC	CC	CC	CC	CC	CC	CC	CC	CC	CC	CC	CC	CC	CC	CC	CC	TC	CC	CC	CC	CC	CC	CC	CC	CC	CC	CC	CC	CC	CC	CC	CC
AX-123357913	PolyHighResolution	98.246	4.492	9.312	3	23	138	119	5	0.329	---	---		TC	CC	CC	CC	CC	TC	CC	TT	---	CC	CC	TC	TC	TC	CC	TC	TC	TC	TC	TC	TT	CC	CC	TC	TT	TC	CC	TC	CC	TC	TT	CC	CC	TT	TC	TC
AX-123357914	PolyHighResolution	99.649	4.826	9.653	3	25	134	125	1	0.324	---	---		TC	CC	CC	CC	CC	TC	CC	TT	TT	CC	CC	TC	TC	TC	CC	TC	TC	TC	TC	TC	TT	CC	CC	CC	TT	TC	CC	CC	CC	TC	TT	CC	CC	TT	TC	TC
AX-123357919	PolyHighResolution	100	7.909	19.469	3	56	153	76	0	0.465	---	---		TC	TC	CC	CC	CC	TC	TC	TT	TT	CC	TC	TT	CC	TT	CC	TC	TC	TC	TT	TC	TC	CC	CC	TC	TC	TC	CC	TC	TC	TT	TT	CC	TC	TT	TC	TC
AX-123357920	Other	83.509	3.568	7.136	3	51	126	61	47	0.479	---	---		AG	AG	AG	AG	AG	---	AG	AG	---	---	AA	AG	AA	AA	AG	AG	AG	GG	---	AG	AG	GG	---	AG	AG	AG	---	AG	AG	GG	AA	GG	AG	AG	AG	---
AX-123357929	NoMinorHom	98.596	3.935	NaN	2	224	57	0	4	0.101	---	---		TT	---	TT	TT	TT	TT	TT	TT	TT	TT	TT	TT	TC	TT	TC	TC	TT	TT	TT	TT	TT	TT	TT	TT	TT	TT	TT	TT	TT	TT	TT	TC	---	TT	TT	TT
AX-123357942	PolyHighResolution	98.947	5.328	10.655	3	73	148	61	3	0.479	---	---		TG	TG	TG	TT	TT	TG	TG	TG	TT	TG	TT	TG	TT	TT	TG	TG	TT	GG	TT	TG	TT	GG	TG	TG	TT	TG	TG	TT	TG	GG	TT	GG	TG	TG	TG	TT
AX-123357957	NoMinorHom	100	4.862	NaN	2	225	60	0	0	0.105	---	---		TT	TC	TT	TT	TT	TT	TT	TT	TT	TT	TT	TT	TC	TT	TC	TC	TT	TT	TT	TT	TT	TT	TT	TT	TT	TT	TT	TT	TT	TT	TT	TC	TT	TT	TT	TT
AX-123357962	NoMinorHom	99.649	5.864	NaN	2	0	15	269	1	0.0264	---	---		CC	CC	TC	CC	CC	CC	CC	CC	CC	CC	CC	CC	CC	CC	CC	CC	CC	CC	CC	CC	TC	CC	CC	CC	CC	CC	CC	CC	CC	CC	CC	CC	CC	CC	TC	CC
AX-123357963	PolyHighResolution	100	5.019	12.867	3	112	139	34	0	0.363	---	---		AC	AA	CC	CC	AA	AC	AA	CC	AA	AC	AA	AA	AC	AC	AC	AA	AC	AC	AC	AC	AC	AC	AA	CC	CC	AC	CC	CC	AC	AA	CC	AC	AC	AC	AC	CC
AX-123357972	PolyHighResolution	99.649	9.197	22.755	3	3	77	204	1	0.146	---	---		CC	TC	TC	CC	CC	CC	CC	CC	CC	TC	TC	TC	CC	TC	TC	TC	CC	CC	TC	CC	CC	CC	CC	CC	CC	CC	CC	CC	TC	TC	CC	CC	CC	CC	CC	CC
AX-123357976	PolyHighResolution	99.649	4.328	18.457	3	40	137	107	1	0.382	---	---		AC	CC	CC	CC	AA	AC	AC	CC	AA	CC	AC	AC	CC	AC	CC	AC	AC	AC	CC	AA	AC	AC	AA	CC	CC	AC	CC	AC	CC	AC	CC	CC	CC	AC	AC	CC
AX-123357979	PolyHighResolution	99.649	4.671	11.39	3	74	145	65	1	0.484	---	---		AG	AG	AG	GG	GG	AG	AG	AG	GG	AG	GG	AA	GG	GG	AG	AG	GG	AA	GG	AG	AA	AA	AG	AG	AG	AG	AG	GG	AA	AG	GG	AA	AG	AG	AA	GG
AX-123357989	PolyHighResolution	100	12.772	28.69	3	4	4	277	0	0.0211	---	---		CC	CC	CC	CC	CC	CC	CC	CC	CC	CC	CC	CC	CC	CC	CC	CC	CC	CC	CC	CC	CC	CC	CC	CC	CC	CC	CC	CC	CC	CC	CC	CC	CC	CC	CC	CC
AX-123357994	PolyHighResolution	99.298	4.521	10.757	3	72	145	66	2	0.489	---	---		TC	TC	TC	TC	TC	TC	TC	TC	TC	TT	TC	TT	CC	TT	TC	TC	TT	TC	TT	---	TC	TC	CC	TT	TC	TT	TC	TC	TC	TC	TC	TC	TT	TC	TC	CC
AX-123357996	NoMinorHom	98.246	4.687	NaN	2	195	85	0	5	0.152	---	---		TT	TC	TT	TT	---	TT	TC	TT	TT	TT	TT	TT	TT	TT	TC	TC	TT	TT	TC	TT	TT	TT	TT	TT	TT	TT	TT	TT	TC	TC	TT	TC	TC	TT	TT	TT
AX-123357997	NoMinorHom	100	8.045	NaN	2	0	1	284	0	0.0018	---	---		GG	GG	GG	GG	GG	GG	GG	GG	GG	GG	GG	GG	GG	GG	GG	GG	GG	GG	GG	GG	GG	GG	GG	GG	GG	GG	GG	GG	GG	GG	GG	GG	GG	GG	GG	GG
AX-123358000	CallRateBelowThreshold	94.386	3.855	8.177	3	89	151	29	16	0.389	---	---		AG	AA	AG	AA	AG	AG	AA	AG	AG	AA	AA	AA	AA	AG	AA	---	AG	AG	AA	---	AG	AG	AG	AG	AA	GG	---	AG	AG	AA	AG	AG	---	GG	GG	AG
AX-123358002	PolyHighResolution	100	5.631	13.602	3	38	157	90	0	0.409	---	---		AC	CC	AC	CC	AA	AC	CC	AC	AC	CC	CC	CC	CC	AC	CC	AC	AC	AC	CC	AA	AC	AC	AC	AC	CC	AA	CC	AC	AC	CC	AC	AC	AC	AA	AA	AC
AX-123358003	NoMinorHom	98.947	5.11	NaN	2	273	9	0	3	0.016	---	---		AA	AA	AA	AA	AA	AA	AA	AA	AA	AA	AA	AA	AA	AA	AA	AA	AA	AA	AA	AA	AG	AA	AA	AA	AA	AA	AA	AA	AA	AA	AA	AA	AA	AA	---	AA
AX-123358004	NoMinorHom	100	9.631	NaN	2	0	1	284	0	0.0018	---	---		GG	GG	GG	GG	GG	GG	GG	GG	GG	GG	GG	GG	GG	GG	GG	GG	GG	GG	GG	GG	GG	GG	GG	GG	GG	GG	GG	GG	GG	GG	GG	GG	GG	GG	GG	GG
AX-123358007	PolyHighResolution	100	7.627	18.716	3	111	136	38	0	0.372	---	---		TG	TT	TT	TT	TG	GG	TT	TT	TG	TT	TG	TT	TT	TG	TT	TT	TG	TG	TT	GG	TT	TG	TT	TG	TG	TG	TG	TG	TG	TT	TG	TG	TG	TG	TG	TG
AX-123358009	NoMinorHom	100	13.809	NaN	2	0	1	284	0	0.0018	---	---		GG	GG	GG	GG	GG	GG	GG	GG	GG	GG	GG	GG	GG	GG	GG	GG	GG	GG	GG	GG	GG	GG	GG	GG	GG	GG	GG	GG	GG	GG	GG	GG	GG	GG	GG	GG
AX-123358011	MonoHighResolution	100	NaN	NaN	1	285	0	0	0	0	---	---		AA	AA	AA	AA	AA	AA	AA	AA	AA	AA	AA	AA	AA	AA	AA	AA	AA	AA	AA	AA	AA	AA	AA	AA	AA	AA	AA	AA	AA	AA	AA	AA	AA	AA	AA	AA
AX-123358013	NoMinorHom	99.298	4.255	NaN	2	200	83	0	2	0.147	---	---		TT	TC	TC	TT	TT	---	TT	TT	TT	TT	TC	TT	TT	TC	TC	TC	TT	TT	TC	TT	TC	TT	TT	TT	TT	TT	TT	TT	TT	TT	TT	TC	TT	TT	TT	TT
AX-123358019	NoMinorHom	100	10.158	NaN	2	0	4	281	0	0.007	---	---		CC	CC	CC	CC	CC	CC	CC	CC	CC	CC	CC	CC	CC	CC	CC	CC	CC	CC	CC	CC	CC	CC	CC	CC	CC	CC	CC	CC	CC	CC	CC	CC	CC	CC	CC	CC
AX-123358020	NoMinorHom	100	7.948	NaN	2	201	84	0	0	0.147	---	---		AA	AG	AA	AA	AA	AA	AG	AA	AA	AA	AG	AG	AA	AG	AG	AA	AA	AA	AA	AA	AG	AA	AA	AA	AA	AA	AA	AA	AA	AA	AA	AG	AA	AA	AA	AA
AX-123358025	PolyHighResolution	100	6.414	17.23	3	69	151	65	0	0.493	---	---		AG	AG	AG	AG	GG	GG	AG	AG	AG	AA	AA	AA	GG	AG	AG	AA	AA	AG	AA	GG	AG	AG	AA	GG	AA	AA	GG	AA	AA	AG	AA	AG	AA	GG	AG	GG
AX-123358029	MonoHighResolution	100	NaN	NaN	1	285	0	0	0	0	---	---		TT	TT	TT	TT	TT	TT	TT	TT	TT	TT	TT	TT	TT	TT	TT	TT	TT	TT	TT	TT	TT	TT	TT	TT	TT	TT	TT	TT	TT	TT	TT	TT	TT	TT	TT	TT
AX-123358032	NoMinorHom	100	6.821	NaN	2	0	9	276	0	0.0158	---	---		CC	CC	CC	CC	CC	CC	CC	CC	CC	CC	CC	CC	CC	CC	CC	CC	CC	CC	CC	CC	TC	CC	CC	CC	CC	CC	CC	CC	CC	CC	CC	CC	CC	CC	CC	CC
AX-123358042	PolyHighResolution	98.596	3.629	8.808	3	67	148	66	4	0.498	---	---		TG	TG	TG	TG	GG	GG	TG	TG	TG	TT	TT	TT	GG	TG	TT	TT	TT	TG	TT	GG	TG	TG	TT	GG	TT	TT	GG	TT	TT	TG	TT	TG	TT	GG	TG	GG
AX-123358046	NoMinorHom	99.298	5.849	NaN	2	207	76	0	2	0.134	---	---		AA	AG	AA	AA	AA	AA	AG	AA	AA	AG	AG	AA	AA	AA	AA	AG	AA	AA	AA	AA	AG	AA	AA	AA	AA	AA	AA	AA	AG	AA	AA	AA	AG	AA	AG	AA
AX-123358048	MonoHighResolution	99.649	NaN	NaN	1	284	0	0	1	0	---	---		TT	TT	TT	TT	TT	TT	TT	TT	TT	TT	TT	TT	TT	TT	TT	TT	TT	TT	TT	TT	TT	TT	TT	TT	TT	TT	TT	TT	TT	TT	TT	TT	TT	TT	TT	TT
AX-123358051	PolyHighResolution	100	6.033	13.379	3	92	149	44	0	0.416	---	---		TC	TT	TT	TC	CC	TC	TT	CC	CC	TC	TT	TC	TT	TT	TT	TC	CC	TC	TT	TC	TC	TT	TC	CC	CC	CC	TC	TC	TT	TT	CC	TC	TC	CC	TC	TC
AX-123358055	PolyHighResolution	99.649	11.047	25.037	3	42	146	96	1	0.405	---	---		AG	GG	AG	AG	AA	AG	GG	AA	AA	AG	GG	AG	GG	GG	GG	AG	AA	AG	GG	AG	AG	GG	AG	AA	AA	AA	AG	AG	GG	GG	AA	AG	AG	AA	AG	AG
AX-123358057	MonoHighResolution	100	NaN	NaN	1	0	0	285	0	0	---	---		GG	GG	GG	GG	GG	GG	GG	GG	GG	GG	GG	GG	GG	GG	GG	GG	GG	GG	GG	GG	GG	GG	GG	GG	GG	GG	GG	GG	GG	GG	GG	GG	GG	GG	GG	GG
AX-123358059	PolyHighResolution	99.649	5.482	14.378	3	81	143	60	1	0.463	---	---		AC	AC	AA	AC	CC	AC	CC	AA	AA	CC	AC	CC	AC	AA	AC	CC	AC	AC	AA	AC	CC	AC	AA	AC	AC	AC	AA	CC	CC	AA	CC	CC	CC	AA	AA	AA
AX-123358062	MonoHighResolution	100	NaN	NaN	1	0	0	285	0	0	---	---		GG	GG	GG	GG	GG	GG	GG	GG	GG	GG	GG	GG	GG	GG	GG	GG	GG	GG	GG	GG	GG	GG	GG	GG	GG	GG	GG	GG	GG	GG	GG	GG	GG	GG	GG	GG
AX-123358072	NoMinorHom	100	6.123	NaN	2	281	4	0	0	0.007	---	---		TT	TT	TT	TT	TT	TT	TT	TT	TT	TT	TT	TT	TT	TT	TT	TT	TT	TT	TT	TT	TT	TT	TT	TT	TT	TT	TT	TT	TT	TT	TT	TT	TT	TT	TT	TT
AX-123358076	CallRateBelowThreshold	95.789	4.367	11.184	3	70	157	46	12	0.456	---	---		AG	AG	AA	GG	AA	AG	GG	AG	AG	AG	AG	AG	AG	AA	AG	AG	AG	AA	GG	AA	AG	AG	AA	AG	GG	AA	GG	AG	AA	AG	AG	AG	AA	AA	AA	AG
AX-123358083	PolyHighResolution	100	7.35	15.242	3	74	163	48	0	0.454	---	---		AG	AG	AA	GG	AA	AG	GG	AG	AG	AG	AG	AG	AG	AG	AG	AG	AG	AA	GG	AA	AG	AG	AG	AG	GG	AA	GG	AG	AA	AG	AG	AG	AA	AA	AA	AG
AX-123358085	PolyHighResolution	100	6.329	18.193	3	44	159	82	0	0.433	---	---		AG	GG	AA	GG	AA	AG	GG	AG	AG	AG	GG	GG	GG	AG	GG	AG	AG	AA	GG	AA	AG	AG	AG	AG	GG	AA	GG	AG	AG	GG	AG	AG	AG	AA	AA	AG
AX-123358092	PolyHighResolution	100	5.802	14.28	3	44	154	87	0	0.425	---	---		AG	GG	AA	GG	AA	AG	GG	AG	AG	GG	GG	GG	GG	AG	GG	AG	AG	AA	GG	AA	AG	AG	AG	AG	GG	AA	GG	AG	AG	GG	AG	AG	AG	AA	AA	AG
AX-123358105	MonoHighResolution	100	NaN	NaN	1	285	0	0	0	0	---	---		AA	AA	AA	AA	AA	AA	AA	AA	AA	AA	AA	AA	AA	AA	AA	AA	AA	AA	AA	AA	AA	AA	AA	AA	AA	AA	AA	AA	AA	AA	AA	AA	AA	AA	AA	AA
AX-123358112	NoMinorHom	100	6.594	NaN	2	0	84	201	0	0.147	---	---		GG	TG	TG	GG	GG	GG	TG	GG	GG	TG	GG	TG	TG	GG	GG	TG	GG	GG	TG	GG	GG	GG	GG	GG	GG	GG	GG	GG	TG	GG	GG	TG	TG	GG	TG	GG
AX-123358115	MonoHighResolution	100	NaN	NaN	1	285	0	0	0	0	---	---		AA	AA	AA	AA	AA	AA	AA	AA	AA	AA	AA	AA	AA	AA	AA	AA	AA	AA	AA	AA	AA	AA	AA	AA	AA	AA	AA	AA	AA	AA	AA	AA	AA	AA	AA	AA
AX-123358124	PolyHighResolution	100	5.524	13.571	3	42	165	78	0	0.437	---	---		AC	CC	AC	CC	AA	AC	CC	AC	AA	AC	CC	CC	CC	AC	CC	AC	AC	AA	CC	AA	CC	AC	AA	AC	CC	AA	CC	AC	AC	CC	AC	AC	AC	AA	AC	AA
AX-123358130	PolyHighResolution	99.649	6.144	13.216	3	42	164	78	1	0.437	---	---		TC	CC	TC	CC	TT	TC	CC	TC	TT	TC	CC	CC	CC	TC	CC	TC	TC	TT	CC	TT	CC	TC	TT	TC	CC	TT	CC	TC	TC	CC	TT	TC	TC	TT	TC	TT
AX-123358131	PolyHighResolution	100	5.627	18.909	3	268	14	3	0	0.0351	---	---		AA	AA	AG	AA	AA	AA	AA	AA	AA	AA	AA	AA	AA	AA	AA	AA	AA	AA	AA	AA	AA	AA	AA	AA	AA	AA	AA	AA	AA	AA	AA	AA	AA	AA	AG	AA
AX-123358154	PolyHighResolution	100	5.277	14.691	3	182	99	4	0	0.188	---	---		AA	AG	AA	AA	AA	AA	AG	AA	AA	AA	AA	AA	AA	AA	AG	AA	AA	AA	AG	AA	AA	AA	AA	AA	AA	AA	AA	AA	AG	AG	AA	AG	AG	AA	AA	AA
AX-123358155	NoMinorHom	100	8.361	NaN	2	0	3	282	0	0.0053	---	---		CC	CC	CC	CC	CC	CC	CC	CC	CC	CC	CC	CC	CC	CC	CC	CC	CC	CC	CC	CC	CC	CC	CC	CC	CC	CC	CC	CC	CC	CC	CC	CC	CC	CC	CC	CC
AX-123358174	PolyHighResolution	97.895	4.464	9.054	3	31	136	112	6	0.355	---	---		AG	GG	GG	AA	AG	AA	AG	GG	AG	GG	GG	GG	GG	GG	GG	GG	AA	GG	AG	AG	AA	GG	AG	AA	AA	AG	AG	AG	AG	AG	GG	AG	GG	AA	AA	AG
AX-123358182	MonoHighResolution	100	NaN	NaN	1	285	0	0	0	0	---	---		TT	TT	TT	TT	TT	TT	TT	TT	TT	TT	TT	TT	TT	TT	TT	TT	TT	TT	TT	TT	TT	TT	TT	TT	TT	TT	TT	TT	TT	TT	TT	TT	TT	TT	TT	TT
AX-123358188	PolyHighResolution	100	5.239	15.269	3	54	139	92	0	0.433	---	---		TC	TC	TC	CC	TC	TC	TT	CC	TC	CC	TC	TC	CC	TT	CC	TC	TC	TC	CC	CC	TT	CC	CC	TT	TC	CC	CC	TC	CC	TC	TT	TT	CC	TC	TC	TC
AX-123358208	NoMinorHom	100	7.886	NaN	2	0	109	176	0	0.191	---	---		CC	AC	CC	CC	CC	CC	AC	CC	CC	CC	CC	CC	CC	CC	AC	AC	CC	CC	AC	CC	AC	CC	CC	CC	CC	CC	CC	CC	AC	AC	CC	AC	AC	CC	AC	CC
AX-123358209	PolyHighResolution	98.947	4.331	9.849	3	105	146	31	3	0.369	---	---		AG	AA	AA	AA	AG	GG	AG	AG	AA	AG	AG	AG	AA	AG	AG	AG	GG	AG	AA	AG	AG	AG	AG	AG	AG	AG	AA	GG	AG	AA	GG	AG	AG	AA	AA	AA
AX-123358216	NoMinorHom	100	8.656	NaN	2	0	84	201	0	0.147	---	---		GG	AG	GG	GG	GG	GG	AG	GG	GG	GG	GG	GG	GG	GG	AG	AG	GG	GG	AG	GG	GG	GG	GG	GG	GG	GG	GG	GG	AG	AG	GG	AG	AG	GG	GG	GG
AX-123358218	PolyHighResolution	98.596	4.478	10.583	3	4	88	189	4	0.171	---	---		CC	TC	CC	CC	CC	CC	CC	CC	---	CC	CC	TC	TC	TC	TC	CC	CC	CC	TC	---	TC	CC	CC	CC	CC	CC	CC	CC	CC	TC	CC	TC	TC	CC	TC	CC
AX-123358228	NoMinorHom	100	6.744	NaN	2	0	99	186	0	0.174	---	---		GG	AG	GG	GG	GG	GG	AG	GG	GG	AG	GG	GG	GG	GG	AG	AG	GG	GG	AG	GG	GG	GG	GG	GG	GG	GG	GG	GG	AG	AG	GG	AG	AG	GG	GG	GG
AX-123358236	NoMinorHom	99.298	4.633	NaN	2	268	15	0	2	0.0265	---	---		TT	TT	TC	TT	TT	TT	TT	TT	TT	TT	TT	TT	TT	TT	TT	TT	TT	TT	TT	TT	TT	TT	TT	TT	TT	TT	TT	TT	TT	TT	TT	TT	TT	TT	TC	TT
AX-123358240	PolyHighResolution	98.246	5.037	10.881	3	78	164	38	5	0.429	---	---		AC	AA	AC	AA	CC	AC	AA	AC	CC	AC	AA	AC	AA	AC	AA	AC	---	AC	AA	CC	AC	AA	CC	CC	CC	CC	AC	AC	AC	AA	CC	AC	AC	CC	AC	CC
AX-123358247	PolyHighResolution	97.895	4.581	10.568	3	35	159	85	6	0.41	---	---		AG	GG	AG	AG	AA	AG	GG	AG	AG	AG	GG	AG	GG	AG	GG	AG	AG	AG	GG	AA	AG	GG	AA	AA	AA	AA	AG	AG	AG	GG	AA	AG	AG	AA	AG	AA
AX-123358252	PolyHighResolution	100	8.006	21.768	3	79	168	38	0	0.428	---	---		AG	AA	AG	AG	GG	AG	AA	AG	GG	AG	AA	AG	AA	AG	AA	AG	AG	AG	AA	AG	AG	AA	GG	GG	GG	GG	AG	AG	AG	AA	GG	AG	AG	GG	AG	GG
AX-123358258	PolyHighResolution	100	6.426	19.395	3	272	12	1	0	0.0246	---	---		AA	AA	AG	AA	AA	AA	AA	AA	AA	AA	AA	AA	AA	AA	AA	AA	AA	AA	AA	AA	AA	AA	AA	AA	AA	AA	AA	AA	AA	AA	AA	AA	AA	AA	AG	AA
AX-123358263	PolyHighResolution	97.193	3.863	8.338	3	76	138	63	8	0.477	---	---		TC	TC	TT	TC	TT	TT	TT	TC	TC	TT	TC	CC	CC	CC	TC	TT	CC	TC	TC	TC	TC	TT	---	CC	TC	CC	TT	TC	TC	TC	---	CC	TC	CC	TC	CC
AX-123358266	MonoHighResolution	100	NaN	NaN	1	285	0	0	0	0	---	---		AA	AA	AA	AA	AA	AA	AA	AA	AA	AA	AA	AA	AA	AA	AA	AA	AA	AA	AA	AA	AA	AA	AA	AA	AA	AA	AA	AA	AA	AA	AA	AA	AA	AA	AA	AA
AX-123358275	PolyHighResolution	99.649	6.783	14.075	3	120	139	25	1	0.333	---	---		TG	TT	TT	GG	TG	TG	TG	TG	TG	TG	TG	TG	TG	TT	TT	TT	TG	TG	TG	TT	TG	TG	GG	GG	GG	TT	GG	TG	TT	TT	TG	TT	TT	TT	TT	TG
AX-123358289	NoMinorHom	100	5.968	NaN	2	274	11	0	0	0.0193	---	---		AA	AA	AA	AA	AA	AA	AA	AA	AA	AA	AA	AA	AA	AA	AA	AA	AA	AA	AA	AA	AG	AA	AA	AA	AA	AA	AA	AA	AA	AA	AA	AA	AA	AA	AG	AA
AX-123358292	NoMinorHom	100	9.195	NaN	2	0	64	221	0	0.112	---	---		CC	TC	CC	CC	CC	CC	CC	CC	CC	CC	TC	TC	TC	CC	TC	TC	CC	CC	CC	CC	CC	CC	CC	CC	CC	CC	CC	CC	TC	TC	CC	CC	TC	CC	CC	CC
AX-123358296	PolyHighResolution	100	5.718	13.245	3	3	8	274	0	0.0246	---	---		CC	CC	CC	CC	CC	CC	CC	CC	CC	CC	CC	CC	CC	CC	CC	CC	CC	CC	CC	CC	TC	CC	CC	CC	CC	CC	CC	CC	CC	CC	CC	CC	CC	CC	TC	CC
AX-123358304	PolyHighResolution	100	5.404	12.01	3	42	150	93	0	0.41	---	---		TC	CC	TT	TT	TT	CC	TC	CC	CC	TC	TC	CC	TC	CC	TC	CC	TC	TC	TC	TC	TT	TC	TT	TC	TC	TC	TT	TC	CC	CC	TC	TC	TC	CC	TC	TC
AX-123358311	NoMinorHom	99.649	5.431	NaN	2	274	10	0	1	0.0176	---	---		TT	TT	TT	TT	TT	TT	TT	TT	TT	TT	TT	TT	TT	TT	TT	TT	TT	TT	TT	TT	TC	TT	TT	TT	TT	TT	TT	TT	TT	TT	TT	TT	TT	TT	TC	TT
AX-123358318	NoMinorHom	100	6.003	NaN	2	0	9	276	0	0.0158	---	---		CC	CC	TC	CC	CC	CC	CC	CC	CC	CC	CC	CC	CC	CC	CC	CC	CC	CC	CC	CC	CC	CC	CC	CC	CC	CC	CC	CC	CC	CC	CC	CC	CC	CC	CC	CC
AX-123358319	PolyHighResolution	100	5.688	13.514	3	62	149	74	0	0.479	---	---		TC	TC	CC	TC	TT	TC	TT	CC	TC	TC	TC	TC	CC	CC	TT	TC	TC	TC	TC	TC	TT	TC	CC	TC	TC	TC	CC	TT	TT	TC	TT	TC	TT	CC	CC	CC
AX-123358325	PolyHighResolution	100	12.448	31.298	3	25	147	113	0	0.346	---	---		TC	CC	TC	TC	TC	TC	TC	TC	TC	TC	CC	TC	TC	CC	CC	CC	TC	TC	TC	CC	TC	TC	TT	TT	TC	CC	TT	TC	CC	CC	TC	CC	CC	CC	CC	TC
AX-123358335	NoMinorHom	99.649	8.562	NaN	2	219	65	0	1	0.114	---	---		TT	TC	TT	TT	TT	TT	TT	TT	TT	TT	TC	TC	TC	TT	TC	TC	TT	TT	TT	TT	TT	TT	TT	TT	TT	TT	TT	TT	TC	TC	TT	TT	TC	TT	TT	TT
AX-123358346	CallRateBelowThreshold	59.298	5.337	10.674	3	6	3	160	116	0.0444	---	---		CC	CC	---	CC	---	---	CC	---	TT	CC	CC	CC	CC	---	CC	CC	---	---	---	---	CC	---	---	CC	---	---	TT	CC	CC	CC	---	CC	CC	CC	CC	---
AX-123358347	PolyHighResolution	100	5.873	13.823	3	21	155	109	0	0.346	---	---		TC	CC	CC	TC	TT	TC	CC	TC	TC	TC	CC	CC	TC	TC	TC	TC	TT	TC	TC	TC	TC	TC	TT	TC	TC	CC	TC	TC	TC	TC	TC	TC	TC	TC	TC	TC
AX-123358352	NoMinorHom	100	11.165	NaN	2	0	4	281	0	0.007	---	---		GG	GG	GG	GG	GG	GG	GG	GG	GG	GG	GG	GG	GG	GG	GG	GG	GG	GG	GG	GG	GG	GG	GG	GG	GG	GG	GG	GG	GG	GG	GG	GG	GG	GG	GG	GG
AX-123358361	Other	93.684	3.2	7.885	3	41	154	72	18	0.442	---	---		AG	AG	GG	AG	AG	AG	---	AA	AG	GG	AG	AG	GG	AA	AG	AG	AG	GG	AG	AG	GG	AA	AG	AG	AA	AG	AG	AG	AG	GG	---	GG	AA	GG	AG	GG
AX-123358382	PolyHighResolution	98.947	4.257	9.711	3	65	150	67	3	0.496	---	---		AC	AC	AC	AC	CC	CC	AA	AC	AC	CC	AC	CC	AC	AC	AC	AC	CC	AC	AC	AC	AA	AA	AC	AC	CC	AC	CC	CC	CC	AC	AC	AC	CC	AC	AC	AC
AX-123358388	NoMinorHom	99.649	9.752	NaN	2	0	4	280	1	0.007	---	---		CC	CC	CC	CC	CC	CC	CC	CC	CC	CC	CC	CC	CC	CC	CC	CC	CC	CC	CC	CC	CC	CC	CC	CC	CC	CC	CC	CC	CC	CC	CC	CC	CC	CC	CC	CC
AX-123358393	NoMinorHom	100	8.135	NaN	2	0	1	284	0	0.0018	---	---		GG	GG	GG	GG	GG	GG	GG	GG	GG	GG	GG	GG	GG	GG	GG	GG	GG	GG	GG	GG	GG	GG	GG	GG	GG	GG	GG	GG	GG	GG	GG	GG	GG	GG	GG	GG
AX-123358394	PolyHighResolution	100	8.083	20.29	3	62	144	79	0	0.47	---	---		TC	TC	TT	TC	TC	TT	TC	TC	TC	TC	TT	TC	TT	CC	TC	CC	TC	TC	TT	TC	CC	CC	TC	TC	TT	TC	TT	TT	CC	TT	CC	TT	TC	TC	TC	TC
AX-123358397	NoMinorHom	100	8.068	NaN	2	0	1	284	0	0.0018	---	---		GG	GG	GG	GG	GG	GG	GG	GG	GG	GG	GG	GG	GG	GG	GG	GG	GG	GG	GG	GG	GG	GG	GG	GG	GG	GG	GG	GG	GG	GG	GG	GG	GG	GG	GG	GG
AX-123358404	PolyHighResolution	99.649	5.371	11.986	3	74	152	58	1	0.472	---	---		TC	TC	TT	TT	TC	TC	CC	TC	TC	TT	TC	TC	CC	CC	TC	TC	TC	TC	CC	TC	TC	CC	TT	TC	TC	TC	CC	TC	TC	TC	TC	TT	CC	TT	TC	CC
AX-123358406	PolyHighResolution	99.649	4.366	10.298	3	85	146	53	1	0.444	---	---		AC	AC	AA	AA	AC	AC	CC	AC	AC	AA	AC	AC	CC	CC	AC	AC	AC	AC	CC	AC	AC	CC	AA	AC	AC	AC	CC	AC	AC	AC	AC	AA	CC	AA	AA	CC
AX-123358407	Other	96.842	4.543	NaN	2	191	85	0	9	0.154	---	---		TT	TC	TT	TT	TT	TT	TT	TT	TT	TT	TT	TC	TT	TT	TC	TC	TT	TT	TT	TT	TT	TT	TT	TT	TT	TT	TT	TT	TC	TT	TT	TT	TC	TT	TT	TT
AX-123358410	NoMinorHom	100	10.85	NaN	2	0	58	227	0	0.102	---	---		CC	TC	CC	CC	CC	CC	CC	CC	CC	TC	CC	TC	TC	CC	TC	TC	CC	CC	CC	CC	CC	CC	CC	CC	CC	CC	CC	CC	CC	CC	CC	TC	CC	CC	CC	CC
AX-123358417	NoMinorHom	100	6.664	NaN	2	0	11	274	0	0.0193	---	---		GG	GG	AG	GG	GG	GG	GG	GG	GG	GG	GG	GG	GG	GG	GG	GG	GG	GG	GG	GG	AG	GG	GG	GG	GG	GG	GG	GG	GG	GG	GG	GG	GG	GG	AG	GG
AX-123358420	PolyHighResolution	98.246	3.617	8.565	3	99	156	25	5	0.368	---	---		AG	AA	AA	AA	GG	AG	AA	GG	AG	AA	AG	AA	AG	AG	AG	AG	AG	AA	AG	AG	AG	GG	AG	AG	GG	GG	AG	AA	AG	AA	GG	AA	AA	AG	AG	AA
AX-123358421	NoMinorHom	100	10.161	NaN	2	0	1	284	0	0.0018	---	---		GG	GG	GG	GG	GG	GG	GG	GG	GG	GG	GG	GG	GG	GG	GG	GG	GG	GG	GG	GG	GG	GG	GG	GG	GG	GG	GG	GG	GG	GG	GG	GG	GG	GG	GG	GG
AX-123358429	NoMinorHom	99.649	4.686	NaN	2	128	156	0	1	0.275	---	---		AA	AG	AG	AA	AA	AA	AG	AA	AA	AG	AG	AG	AG	AG	AG	AG	AA	AA	AG	AA	AG	AA	AA	AA	AA	AA	AA	AA	AG	AG	AA	AG	AG	AA	AA	AA
AX-123358430	PolyHighResolution	100	5.371	14.234	3	4	152	129	0	0.281	---	---		CC	TT	CC	CC	CC	CC	TC	CC	CC	TC	TC	TC	TC	TC	TC	TC	CC	CC	TC	CC	TC	CC	CC	CC	CC	CC	CC	CC	TC	TC	CC	TC	TC	CC	CC	CC
AX-123358443	NoMinorHom	100	9.15	NaN	2	0	4	281	0	0.007	---	---		GG	GG	GG	GG	GG	GG	GG	GG	GG	GG	GG	GG	GG	GG	GG	GG	GG	GG	GG	GG	GG	GG	GG	GG	GG	GG	GG	GG	GG	GG	GG	GG	GG	GG	GG	GG
AX-123358450	NoMinorHom	97.544	4.549	NaN	2	0	80	198	7	0.144	---	---		CC	TC	CC	CC	CC	CC	CC	---	TC	CC	CC	CC	TC	CC	TC	CC	CC	CC	CC	CC	CC	CC	CC	CC	CC	CC	CC	CC	CC	TC	CC	CC	CC	CC	CC	CC
AX-123358457	NoMinorHom	100	6.925	NaN	2	205	80	0	0	0.14	---	---		AA	AG	AG	AA	AA	AA	AG	AA	AA	AG	AG	AG	AA	AA	AA	AA	AA	AA	AG	AA	AG	AA	AA	AA	AA	AA	AA	AA	AG	AA	AA	AG	AG	AA	AA	AA
AX-123358470	NoMinorHom	97.895	4.589	NaN	2	120	159	0	6	0.285	---	---		TT	TG	TG	TT	TT	TT	TG	TT	TG	TG	TG	TG	TG	TG	TG	TG	TT	TT	TG	TT	TG	TT	TT	TT	TT	TT	TT	TT	TG	TG	TT	TG	TG	TT	TT	TT
AX-123358472	PolyHighResolution	99.649	12.414	26.92	3	62	148	74	1	0.479	---	---		TG	TG	TT	TG	TG	TT	TG	TG	TG	TG	TT	TG	TT	GG	TG	GG	TG	TG	TT	TG	GG	GG	TG	TG	TT	TG	TT	TT	GG	TT	GG	TT	TG	TG	TG	TG
AX-123358476	MonoHighResolution	100	NaN	NaN	1	0	0	285	0	0	---	---		CC	CC	CC	CC	CC	CC	CC	CC	CC	CC	CC	CC	CC	CC	CC	CC	CC	CC	CC	CC	CC	CC	CC	CC	CC	CC	CC	CC	CC	CC	CC	CC	CC	CC	CC	CC
AX-123358482	NoMinorHom	100	11.158	NaN	2	0	4	281	0	0.007	---	---		CC	CC	CC	CC	CC	CC	CC	CC	CC	CC	CC	CC	CC	CC	CC	CC	CC	CC	CC	CC	CC	CC	CC	CC	CC	CC	CC	CC	CC	CC	CC	CC	CC	CC	CC	CC
AX-123358485	PolyHighResolution	97.544	4.582	15.467	3	124	145	9	7	0.293	---	---		AA	GG	AG	AA	AA	AA	AG	AA	AA	AG	AG	AG	AG	AG	AG	AG	AA	AA	AG	AA	AA	AA	AA	---	AA	AA	AA	AA	AG	AG	AA	AG	AG	AA	AA	AA
AX-123358486	NoMinorHom	100	5.498	NaN	2	0	154	131	0	0.27	---	---		GG	AG	GG	GG	GG	GG	AG	GG	GG	AG	AG	AG	AG	AG	AG	AG	GG	GG	AG	GG	AG	GG	GG	GG	GG	GG	GG	GG	AG	AG	GG	AG	AG	GG	GG	GG
AX-123358492	PolyHighResolution	98.947	3.791	9.012	3	112	140	30	3	0.355	---	---		TG	TT	TT	TT	TG	TG	TG	GG	TG	TT	TG	TG	TG	TG	TT	TT	TG	TG	TG	TG	GG	GG	TT	TG	TG	GG	GG	TT	TG	TG	TG	TT	TG	TT	TG	GG
AX-123358499	NoMinorHom	100	8.075	NaN	2	0	91	194	0	0.16	---	---		GG	AG	GG	GG	GG	GG	GG	GG	GG	AG	AG	AG	GG	GG	GG	AG	GG	GG	GG	GG	GG	GG	GG	GG	GG	GG	GG	GG	AG	GG	GG	AG	GG	GG	GG	GG
AX-123358500	NoMinorHom	98.246	4.246	NaN	2	122	158	0	5	0.282	---	---		TT	TG	TG	TT	TT	TT	TG	TT	TT	TG	TG	TG	TG	TG	TG	TG	TT	TT	TG	TT	TG	TT	TT	TT	TT	TT	TT	TT	TG	TG	TT	TG	TG	TT	TT	TT
AX-123358502	NoMinorHom	100	6.254	NaN	2	0	70	215	0	0.123	---	---		CC	TC	CC	CC	CC	CC	CC	CC	CC	CC	CC	CC	CC	CC	CC	CC	CC	CC	CC	CC	TC	CC	CC	CC	CC	CC	CC	CC	CC	TC	CC	TC	TC	CC	CC	CC
AX-123358524	MonoHighResolution	99.649	NaN	NaN	1	284	0	0	1	0	---	---		TT	TT	TT	TT	TT	TT	TT	TT	TT	TT	TT	TT	TT	TT	TT	TT	TT	TT	TT	TT	TT	TT	TT	TT	TT	TT	TT	TT	TT	TT	TT	TT	TT	TT	TT	TT
AX-123358537	CallRateBelowThreshold	96.14	4.749	10.12	3	60	159	55	11	0.491	---	---		TC	TC	TT	TT	CC	TC	TT	CC	TC	TT	TC	TT	TC	TC	TC	TC	TC	TT	TC	TC	TC	TC	TC	TC	CC	CC	TC	TT	TC	TC	CC	TC	CC	TC	TC	TT
AX-123358543	PolyHighResolution	98.947	4.733	11.873	3	54	166	62	3	0.486	---	---		AG	AG	GG	GG	AG	AG	AG	AA	AG	AG	AG	AA	AG	AG	GG	AG	AG	AG	AG	AG	AA	AA	GG	AG	AG	AG	AA	GG	AA	AA	AG	AG	AG	GG	GG	AA
AX-123358547	MonoHighResolution	100	NaN	NaN	1	0	0	285	0	0	---	---		CC	CC	CC	CC	CC	CC	CC	CC	CC	CC	CC	CC	CC	CC	CC	CC	CC	CC	CC	CC	CC	CC	CC	CC	CC	CC	CC	CC	CC	CC	CC	CC	CC	CC	CC	CC
AX-123358550	PolyHighResolution	99.649	5.22	13.217	3	61	153	70	1	0.484	---	---		TC	TC	TC	CC	TC	TC	TC	TC	TC	TC	TT	TT	TC	TC	CC	TC	TC	TC	TC	TC	TT	TT	CC	TC	TC	TC	TT	TC	TT	TT	TC	TC	TC	CC	CC	TT
AX-123358552	CallRateBelowThreshold	96.491	4.39	11.509	3	30	153	92	10	0.387	---	---		AG	GG	AG	AA	AG	AG	GG	---	AG	AG	GG	GG	GG	GG	AG	AG	AG	AG	GG	AG	GG	GG	AA	AG	AG	AG	GG	AG	GG	GG	AG	AG	GG	---	---	GG
AX-123358553	PolyHighResolution	100	7.527	17.858	3	55	151	79	0	0.458	---	---		TC	TC	TC	TC	TT	TC	TC	TC	TT	TT	TC	TC	TC	TC	TC	TC	TT	CC	CC	TC	CC	TC	TC	TT	TC	TC	TC	TC	TT	TC	TC	TT	TT	TC	TC	TC
AX-123358554	NoMinorHom	100	7.424	NaN	2	0	92	193	0	0.161	---	---		GG	AG	AG	GG	GG	GG	GG	GG	GG	AG	AG	AG	GG	GG	GG	AG	GG	GG	GG	GG	AG	GG	GG	GG	GG	GG	GG	GG	AG	AG	GG	AG	GG	GG	GG	GG
AX-123358555	NoMinorHom	100	5.637	NaN	2	222	63	0	0	0.111	---	---		TT	TC	TT	TT	TT	TT	TC	TT	TT	TC	TC	TC	TT	TT	TT	TT	TT	TT	TT	TT	TT	TT	TT	TT	TT	TT	TT	TT	TC	TT	TT	TC	TC	TT	TT	TT
AX-123358556	MonoHighResolution	100	NaN	NaN	1	285	0	0	0	0	---	---		AA	AA	AA	AA	AA	AA	AA	AA	AA	AA	AA	AA	AA	AA	AA	AA	AA	AA	AA	AA	AA	AA	AA	AA	AA	AA	AA	AA	AA	AA	AA	AA	AA	AA	AA	AA
AX-123358561	PolyHighResolution	98.596	3.972	9.823	3	68	146	67	4	0.498	---	---		TC	TC	TC	TT	TC	TC	TC	TC	---	TT	TT	TC	TT	CC	TC	CC	TC	TC	TT	TC	CC	CC	CC	TC	TT	TC	TC	TT	CC	TT	CC	TT	TC	TC	TC	TC
AX-123358563	NoMinorHom	100	6.716	NaN	2	0	12	273	0	0.0211	---	---		GG	GG	GG	GG	GG	GG	GG	GG	GG	GG	GG	GG	GG	GG	GG	GG	GG	GG	GG	GG	TG	GG	GG	GG	GG	GG	GG	GG	GG	GG	GG	GG	GG	GG	GG	GG
AX-123358564	CallRateBelowThreshold	96.842	4.611	9.989	3	55	153	68	9	0.476	---	---		TC	TC	TT	TT	TC	CC	TT	TC	TC	TC	TC	CC	TT	TC	TT	TC	CC	TC	TC	TT	TT	CC	TT	CC	CC	CC	TC	CC	TC	TT	TC	CC	TT	TT	CC	TT
AX-123358566	MonoHighResolution	99.649	NaN	NaN	1	0	0	284	1	0	---	---		GG	GG	GG	GG	GG	GG	GG	GG	GG	GG	GG	GG	GG	GG	GG	GG	GG	GG	GG	GG	GG	GG	GG	GG	GG	GG	GG	GG	GG	GG	GG	GG	GG	GG	GG	GG
AX-123358585	NoMinorHom	100	7.285	NaN	2	0	80	205	0	0.14	---	---		CC	AC	CC	CC	CC	CC	CC	CC	CC	CC	CC	CC	AC	AC	AC	CC	CC	CC	CC	CC	CC	CC	CC	CC	CC	CC	CC	CC	CC	CC	CC	CC	CC	CC	CC	CC
AX-123358586	PolyHighResolution	100	9.011	21.012	3	63	153	69	0	0.489	---	---		TC	TC	CC	CC	TT	TT	TC	TT	TC	TC	TC	TC	TC	TC	TC	TC	TC	CC	TC	TC	TC	TC	TC	TC	TT	TT	TC	CC	TC	CC	TC	TC	TT	TC	TC	CC
AX-123358590	MonoHighResolution	100	NaN	NaN	1	0	0	285	0	0	---	---		GG	GG	GG	GG	GG	GG	GG	GG	GG	GG	GG	GG	GG	GG	GG	GG	GG	GG	GG	GG	GG	GG	GG	GG	GG	GG	GG	GG	GG	GG	GG	GG	GG	GG	GG	GG
AX-123358591	PolyHighResolution	98.596	5.401	10.803	3	16	137	128	4	0.301	---	---		AG	GG	GG	GG	AG	AG	AG	AG	AG	GG	AG	AG	AG	AG	GG	GG	AG	AG	AG	AG	AG	AA	GG	AG	AG	AG	AA	AG	AG	AG	AG	GG	AG	GG	GG	AA
AX-123358601	NoMinorHom	97.544	4.463	NaN	2	0	83	195	7	0.149	---	---		GG	AG	AG	GG	GG	GG	GG	GG	GG	GG	AG	GG	GG	AG	AG	AG	GG	GG	AG	GG	AG	GG	GG	GG	GG	GG	GG	GG	GG	GG	GG	AG	GG	GG	GG	GG
AX-123358603	PolyHighResolution	98.947	4.573	9.978	3	49	142	91	3	0.426	---	---		AG	AG	GG	GG	AG	AG	AA	AG	AG	GG	AG	AG	AA	AA	AG	GG	AG	AG	AA	AG	AG	AA	GG	AG	AG	AG	AA	AG	AG	AG	AG	GG	AA	GG	GG	AA
AX-123358607	Other	98.246	3.563	7.841	3	118	136	26	5	0.336	---	---		AC	AA	AC	AC	AC	CC	AA	AC	AC	AC	AC	AC	AC	AA	AC	AA	AC	AC	AC	AC	AA	AA	AC	AC	CC	AC	CC	CC	AA	AC	AA	AC	AC	AC	AC	AC
AX-123358608	NoMinorHom	100	8.967	NaN	2	0	88	197	0	0.154	---	---		GG	AG	AG	GG	GG	GG	GG	GG	GG	GG	AG	GG	GG	AG	AG	AG	GG	GG	AG	GG	AG	GG	GG	GG	GG	GG	GG	GG	GG	GG	GG	AG	GG	GG	GG	GG
AX-123358614	NoMinorHom	100	5.263	NaN	2	205	80	0	0	0.14	---	---		TT	TC	TT	TT	TT	TT	TT	TT	TT	TT	TT	TT	TC	TC	TC	TT	TT	TT	TT	TT	TT	TT	TT	TT	TT	TT	TT	TT	TT	TT	TT	TT	TT	TT	TT	TT
AX-123358621	MonoHighResolution	99.649	NaN	NaN	1	284	0	0	1	0	---	---		TT	TT	TT	TT	TT	TT	TT	TT	TT	TT	TT	TT	TT	TT	TT	TT	TT	TT	TT	TT	TT	TT	TT	TT	TT	TT	TT	TT	TT	TT	TT	TT	TT	TT	TT	TT
AX-123358622	PolyHighResolution	98.947	4.45	10.356	3	93	142	47	3	0.418	---	---		AC	AA	CC	AC	AA	AC	AC	AA	CC	AA	AC	AC	AC	AC	AA	AA	AA	AC	AA	CC	AC	AC	AC	AC	AC	CC	AC	AC	AA	AA	AC	AA	AA	CC	CC	AC
AX-123358634	PolyHighResolution	98.246	3.726	8.528	3	103	148	29	5	0.368	---	---		TC	TT	TT	TC	TT	TT	TT	TC	TC	TC	TC	TC	TT	TC	TC	TC	CC	TC	TC	TT	TC	CC	CC	TT	CC	CC	TT	CC	TC	TT	CC	TT	TC	TT	TC	TT
AX-123358650	NoMinorHom	97.895	4.775	NaN	2	192	87	0	6	0.156	---	---		AA	AG	AG	AA	AA	AA	AG	AA	AA	AA	AG	AA	AA	AG	AG	AG	AA	AA	AG	AA	AG	AA	AA	AA	AA	AA	AA	AA	AA	AA	AA	AG	AA	AA	AA	AA
AX-123358654	NoMinorHom	100	13.491	NaN	2	0	81	204	0	0.142	---	---		GG	AG	GG	GG	GG	GG	GG	GG	GG	AG	GG	AG	GG	AG	GG	AG	GG	GG	GG	GG	GG	GG	GG	GG	GG	GG	GG	GG	GG	GG	GG	AG	AG	GG	GG	GG
AX-123358657	MonoHighResolution	100	NaN	NaN	1	285	0	0	0	0	---	---		TT	TT	TT	TT	TT	TT	TT	TT	TT	TT	TT	TT	TT	TT	TT	TT	TT	TT	TT	TT	TT	TT	TT	TT	TT	TT	TT	TT	TT	TT	TT	TT	TT	TT	TT	TT
AX-123358660	PolyHighResolution	99.298	6.466	20.54	3	8	147	128	2	0.288	---	---		CC	TT	TC	CC	CC	CC	TC	CC	CC	TC	TC	TC	TC	TC	TC	TC	CC	CC	TC	CC	TC	CC	CC	CC	CC	CC	CC	CC	TC	TC	CC	TC	TC	CC	CC	CC
AX-123358663	NoMinorHom	100	6.997	NaN	2	0	93	192	0	0.163	---	---		GG	AG	AG	GG	GG	GG	AG	GG	GG	GG	AG	GG	GG	AG	AG	AG	GG	GG	AG	GG	AG	GG	GG	GG	GG	GG	GG	GG	GG	GG	GG	AG	GG	GG	GG	GG
AX-123358669	NoMinorHom	99.649	4.586	NaN	2	80	204	0	1	0.359	---	---		TC	TT	TC	TC	TC	TC	TC	TC	TC	TT	TC	TC	TC	TC	TC	TT	TC	TC	TT	TC	TT	TC	TC	TC	TC	TC	TC	TC	TT	TT	TC	TC	TT	TC	TC	TC
AX-123358671	NoMinorHom	100	6.537	NaN	2	0	78	207	0	0.137	---	---		CC	TC	CC	CC	CC	CC	CC	CC	CC	CC	CC	CC	CC	TC	CC	CC	CC	CC	CC	CC	CC	CC	CC	CC	CC	CC	CC	CC	CC	CC	CC	CC	CC	CC	CC	CC
AX-123358679	NoMinorHom	100	6.95	NaN	2	194	91	0	0	0.16	---	---		TT	TC	TC	TT	TT	TT	TC	TT	TT	TT	TC	TT	TT	TC	TC	TC	TT	TT	TC	TT	TC	TT	TT	TT	TT	TT	TT	TT	TT	TT	TT	TC	TT	TT	TT	TT
AX-123358680	NoMinorHom	100	7.347	NaN	2	195	90	0	0	0.158	---	---		AA	AG	AG	AA	AA	AA	AG	AA	AA	AA	AG	AA	AA	AG	AG	AG	AA	AA	AG	AA	AG	AA	AA	AA	AA	AA	AA	AA	AA	AA	AA	AG	AA	AA	AA	AA
AX-123358685	NoMinorHom	100	7.676	NaN	2	0	90	195	0	0.158	---	---		GG	TG	TG	GG	GG	GG	TG	GG	GG	GG	TG	GG	GG	TG	TG	TG	GG	GG	TG	GG	TG	GG	GG	GG	GG	GG	GG	GG	GG	GG	GG	TG	GG	GG	GG	GG
AX-123358686	NoMinorHom	100	6.801	NaN	2	80	205	0	0	0.36	---	---		TG	TT	TG	TG	TG	TG	TG	TG	TG	TT	TG	TG	TG	TG	TG	TT	TG	TG	TT	TG	TT	TG	TG	TG	TG	TG	TG	TG	TT	TT	TG	TG	TT	TG	TG	TG
AX-123358697	NoMinorHom	100	6.083	NaN	2	0	91	194	0	0.16	---	---		CC	TC	CC	CC	CC	CC	CC	CC	CC	TC	CC	TC	CC	TC	CC	TC	CC	CC	CC	CC	CC	CC	CC	CC	CC	CC	CC	CC	TC	CC	CC	CC	TC	CC	CC	CC
AX-123358700	Other	95.088	3.75	NaN	2	204	67	0	14	0.124	---	---		AA	AG	AA	AA	AA	AA	AA	AA	AA	AG	AA	AG	AG	AA	AA	AA	AA	AA	AA	AA	AA	AA	AA	AA	AA	AA	AA	AA	---	AG	AA	AA	AA	AA	AA	AA
AX-123358703	NoMinorHom	100	6.064	NaN	2	200	85	0	0	0.149	---	---		AA	AG	AA	AA	AA	AA	AA	AA	AA	AG	AA	AG	AA	AG	AA	AG	AA	AA	AA	AA	AA	AA	AA	AA	AA	AA	AA	AA	AG	AA	AA	AA	AG	AA	AA	AA
AX-123358717	NoMinorHom	97.895	3.875	NaN	2	260	19	0	6	0.0341	---	---		TT	TT	TC	TT	TT	TT	TT	TT	TT	TT	TT	TT	TT	TT	TT	TT	TT	TT	TT	TT	TC	TT	TT	TT	TT	TT	TT	TT	TT	TT	TT	TT	TT	TT	TT	TT
AX-123358720	NoMinorHom	100	6.967	NaN	2	282	3	0	0	0.0053	---	---		AA	AA	AA	AA	AA	AA	AA	AA	AA	AA	AA	AA	AA	AA	AA	AA	AA	AA	AA	AA	AA	AA	AA	AA	AA	AA	AA	AA	AA	AA	AA	AA	AA	AA	AA	AA
AX-123358731	MonoHighResolution	100	NaN	NaN	1	0	0	285	0	0	---	---		CC	CC	CC	CC	CC	CC	CC	CC	CC	CC	CC	CC	CC	CC	CC	CC	CC	CC	CC	CC	CC	CC	CC	CC	CC	CC	CC	CC	CC	CC	CC	CC	CC	CC	CC	CC
AX-123358749	NoMinorHom	100	13.378	NaN	2	0	4	281	0	0.007	---	---		GG	GG	GG	GG	GG	GG	GG	GG	GG	GG	GG	GG	GG	GG	GG	GG	GG	GG	GG	GG	GG	GG	GG	GG	GG	GG	GG	GG	GG	GG	GG	GG	GG	GG	GG	GG
AX-123358757	MonoHighResolution	100	NaN	NaN	1	0	0	285	0	0	---	---		GG	GG	GG	GG	GG	GG	GG	GG	GG	GG	GG	GG	GG	GG	GG	GG	GG	GG	GG	GG	GG	GG	GG	GG	GG	GG	GG	GG	GG	GG	GG	GG	GG	GG	GG	GG
AX-123358774	PolyHighResolution	97.895	4.616	9.618	3	83	133	63	6	0.464	---	---		AG	AG	AG	GG	AG	AG	GG	AG	AA	AG	AA	AA	GG	GG	AA	AG	AG	AA	GG	AA	AG	AG	GG	GG	AA	AA	GG	AG	AG	AA	AG	AA	AG	GG	AG	AA
AX-123358779	PolyHighResolution	99.649	6.286	19.176	3	65	152	67	1	0.496	---	---		AC	AC	CC	AA	CC	CC	CC	AC	AC	AA	AC	CC	CC	AC	AA	AC	CC	CC	AA	AA	AC	AC	AC	AC	CC	CC	AC	AC	AC	AC	AC	AC	CC	AC	AC	AC
AX-123358816	NoMinorHom	100	9.522	NaN	2	0	85	200	0	0.149	---	---		GG	AG	GG	GG	GG	GG	AG	GG	GG	AG	GG	GG	AG	AG	AG	AG	GG	GG	GG	GG	GG	GG	GG	GG	GG	GG	GG	GG	AG	AG	GG	AG	GG	GG	GG	GG
AX-123358841	PolyHighResolution	100	4.826	11.937	3	120	137	28	0	0.339	---	---		AG	AA	AG	AA	GG	AG	AG	AG	AA	AA	AA	AA	AA	AG	AA	AG	GG	GG	AA	AA	AG	AA	AA	AG	AG	AG	GG	AG	AG	AA	AA	AA	AA	AG	AA	AG
AX-123358846	PolyHighResolution	100	8.443	21.975	3	78	135	72	0	0.489	---	---		TG	TG	TT	TT	TT	TT	TG	TG	TG	TG	TG	GG	TT	GG	GG	TG	GG	TT	GG	GG	TT	TT	TG	TG	TG	GG	GG	TT	TG	TT	GG	GG	TT	GG	TT	TG
AX-123358888	NoMinorHom	100	10.466	NaN	2	280	5	0	0	0.0088	---	---		AA	AA	AA	AA	AA	AA	AA	AA	AA	AA	AA	AA	AA	AA	AA	AA	AA	AA	AA	AA	AA	AA	AA	AA	AA	AA	AA	AA	AA	AA	AA	AA	AA	AA	AA	AA
AX-123358892	NoMinorHom	100	7.158	NaN	2	274	11	0	0	0.0193	---	---		AA	AA	AG	AA	AA	AA	AA	AA	AA	AA	AA	AA	AA	AA	AA	AA	AA	AA	AA	AA	AA	AA	AA	AA	AA	AA	AA	AA	AA	AA	AA	AA	AA	AA	AA	AA
AX-123358893	MonoHighResolution	100	NaN	NaN	1	285	0	0	0	0	---	---		TT	TT	TT	TT	TT	TT	TT	TT	TT	TT	TT	TT	TT	TT	TT	TT	TT	TT	TT	TT	TT	TT	TT	TT	TT	TT	TT	TT	TT	TT	TT	TT	TT	TT	TT	TT
AX-123358899	NoMinorHom	99.649	7.426	NaN	2	192	92	0	1	0.162	---	---		AA	AC	AA	AA	AA	AA	AA	AA	AA	AC	AA	AA	AC	AA	AA	AC	AA	AA	AC	AA	AA	AA	AA	AA	AA	AA	AA	AA	AC	AA	AA	AA	AC	AA	AA	AA
AX-123358920	NoMinorHom	100	15.277	NaN	2	0	92	193	0	0.161	---	---		CC	TC	CC	CC	CC	CC	CC	CC	CC	TC	CC	CC	TC	CC	CC	TC	CC	CC	TC	CC	CC	CC	CC	CC	CC	CC	CC	CC	TC	CC	CC	CC	TC	CC	CC	CC
AX-123358922	MonoHighResolution	99.649	NaN	NaN	1	284	0	0	1	0	---	---		AA	AA	AA	AA	AA	AA	AA	AA	AA	AA	AA	AA	AA	AA	AA	AA	AA	AA	AA	AA	AA	AA	AA	AA	AA	AA	AA	AA	AA	AA	AA	AA	AA	AA	AA	AA
AX-123358927	MonoHighResolution	100	NaN	NaN	1	0	0	285	0	0	---	---		CC	CC	CC	CC	CC	CC	CC	CC	CC	CC	CC	CC	CC	CC	CC	CC	CC	CC	CC	CC	CC	CC	CC	CC	CC	CC	CC	CC	CC	CC	CC	CC	CC	CC	CC	CC
AX-123358933	NoMinorHom	100	6.524	NaN	2	0	193	92	0	0.339	---	---		AG	GG	AG	AG	AG	AG	AG	AG	AG	GG	AG	AG	GG	AG	AG	GG	AG	AG	GG	AG	AG	AG	AG	AG	AG	AG	AG	AG	GG	AG	AG	AG	GG	AG	AG	AG
AX-123358936	PolyHighResolution	100	8.397	19.025	3	193	91	1	0	0.163	---	---		TT	TG	TT	TT	TT	TT	TT	TT	TT	TG	TT	TT	TG	TT	TT	TG	TT	TT	TG	TT	TT	TT	TT	TT	TT	TT	TT	TT	TG	TT	TT	TT	TG	TT	TT	TT
AX-123358938	Other	89.474	3.52	7.363	3	56	140	59	30	0.494	---	---		TC	TC	TC	CC	CC	CC	---	TC	---	TC	CC	TC	TC	TC	TC	TT	TC	CC	TC	---	CC	CC	TC	TC	TC	TC	---	CC	---	TC	TT	TC	TC	TT	CC	TC
AX-123358950	PolyHighResolution	100	5.523	14.546	3	130	150	5	0	0.281	---	---		AA	GG	AA	AA	AA	AA	AG	AA	AA	AG	AG	AG	AG	AG	AG	AG	AA	AA	AG	AA	AA	AA	AA	AA	AA	AA	AA	AA	AG	AG	AA	AG	AG	AA	AA	AA
AX-123358975	MonoHighResolution	100	NaN	NaN	1	0	0	285	0	0	---	---		GG	GG	GG	GG	GG	GG	GG	GG	GG	GG	GG	GG	GG	GG	GG	GG	GG	GG	GG	GG	GG	GG	GG	GG	GG	GG	GG	GG	GG	GG	GG	GG	GG	GG	GG	GG
AX-123358989	PolyHighResolution	100	7.244	18.976	3	41	141	103	0	0.391	---	---		TG	GG	TG	TT	TG	TG	GG	TT	TG	TG	TG	TG	TG	GG	TG	GG	TG	TG	TG	TT	GG	TT	TT	GG	TG	TT	TT	TG	TG	TG	GG	GG	TG	TG	TG	TG
AX-123358998	NoMinorHom	100	8.669	NaN	2	191	94	0	0	0.165	---	---		AA	AG	AA	AA	AA	AA	AA	AA	AA	AG	AA	AA	AG	AA	AG	AG	AA	AA	AG	AA	AA	AA	AA	AA	AA	AA	AA	AA	AG	AA	AA	AA	AG	AA	AA	AA
AX-123359006	PolyHighResolution	98.246	4.2	10.503	3	68	142	70	5	0.496	---	---		TG	TG	TG	TT	TT	TT	GG	TG	TG	TG	TT	TG	TG	TG	---	GG	GG	TT	TG	GG	TT	TT	TG	TG	TG	GG	GG	TT	TT	TG	GG	TG	TG	GG	TT	TG
AX-123359027	Other	84.211	2.507	NaN	2	0	71	169	45	0.148	---	---		GG	AG	GG	GG	GG	---	---	---	GG	AG	AG	AG	GG	GG	GG	AG	---	GG	---	GG	GG	GG	GG	---	---	---	GG	GG	GG	GG	GG	GG	---	GG	GG	GG
AX-123359028	NoMinorHom	100	6.176	NaN	2	0	96	189	0	0.168	---	---		CC	TC	CC	CC	CC	CC	CC	CC	CC	TC	CC	CC	TC	CC	TC	TC	CC	CC	TC	CC	CC	CC	CC	CC	CC	CC	CC	CC	TC	TC	CC	CC	TC	CC	CC	CC
AX-123359032	PolyHighResolution	97.895	5.021	10.153	3	54	157	68	6	0.475	---	---		AG	AG	AG	GG	GG	AG	AG	GG	AG	AG	GG	AG	AG	GG	AG	AG	AG	AA	AG	GG	AG	GG	AA	GG	---	AG	AG	GG	AA	AG	AG	AA	AG	GG	AG	GG
AX-123359048	PolyHighResolution	99.649	5.898	13.313	3	64	137	83	1	0.467	---	---		AG	AG	AG	AG	AG	GG	AG	GG	AG	GG	AG	GG	AA	AA	AA	GG	AG	AG	GG	GG	GG	GG	AA	GG	GG	GG	AG	AG	GG	AG	AG	AG	GG	AG	AG	AA
AX-123359069	NoMinorHom	100	6.917	NaN	2	0	70	215	0	0.123	---	---		GG	AG	GG	GG	GG	GG	GG	GG	GG	GG	GG	GG	AG	AG	AG	GG	GG	GG	GG	GG	GG	GG	GG	GG	GG	GG	GG	GG	GG	AG	GG	GG	GG	GG	GG	GG
AX-123359070	PolyHighResolution	99.649	4.591	11.323	3	27	146	111	1	0.352	---	---		AG	GG	GG	AG	GG	GG	AG	GG	AG	AG	AG	GG	AG	GG	AG	GG	AG	AG	AG	AA	GG	AA	AG	AG	AA	AA	AG	AA	GG	AG	AG	AG	AG	AA	GG	AG
AX-123359071	NoMinorHom	98.246	4.499	NaN	2	197	83	0	5	0.148	---	---		AA	AG	AA	AA	AA	AA	AG	AA	AA	AG	AG	AG	AA	AA	AA	AG	AA	AA	AG	AA	AA	AA	AA	AA	AA	AA	AA	AA	AG	AA	AA	AG	AG	AA	AA	AA
AX-123359075	NoMinorHom	100	6.912	NaN	2	215	70	0	0	0.123	---	---		AA	AC	AA	AA	AA	AA	AA	AA	AA	AA	AA	AA	AC	AC	AC	AA	AA	AA	AA	AA	AA	AA	AA	AA	AA	AA	AA	AA	AA	AC	AA	AA	AA	AA	AA	AA
AX-123359077	PolyHighResolution	100	5.637	15.345	3	25	148	112	0	0.347	---	---		TG	GG	GG	TG	GG	GG	TG	GG	TG	TG	TG	GG	TG	GG	TG	GG	TG	TG	TG	TT	GG	TT	TG	TG	TT	TT	TG	TT	GG	TG	TG	TG	TG	TT	GG	TG
AX-123359080	PolyHighResolution	97.193	3.667	7.777	3	109	147	21	8	0.341	---	---		TC	TT	TT	TC	TT	TT	TC	TT	TC	TC	TC	TT	TC	TT	TC	TT	TC	TC	TC	CC	---	CC	TC	TC	CC	---	TC	CC	TT	TC	TC	TC	TC	CC	TT	TC
AX-123359085	NoMinorHom	100	15.725	NaN	2	0	84	201	0	0.147	---	---		CC	TC	TC	CC	CC	CC	CC	CC	CC	TC	CC	CC	TC	CC	CC	CC	CC	CC	CC	CC	TC	CC	CC	CC	CC	CC	CC	CC	TC	TC	CC	TC	TC	CC	TC	CC
AX-123359087	MonoHighResolution	100	NaN	NaN	1	285	0	0	0	0	---	---		TT	TT	TT	TT	TT	TT	TT	TT	TT	TT	TT	TT	TT	TT	TT	TT	TT	TT	TT	TT	TT	TT	TT	TT	TT	TT	TT	TT	TT	TT	TT	TT	TT	TT	TT	TT
AX-123359088	MonoHighResolution	100	NaN	NaN	1	285	0	0	0	0	---	---		AA	AA	AA	AA	AA	AA	AA	AA	AA	AA	AA	AA	AA	AA	AA	AA	AA	AA	AA	AA	AA	AA	AA	AA	AA	AA	AA	AA	AA	AA	AA	AA	AA	AA	AA	AA
AX-123359089	NoMinorHom	97.895	5.168	NaN	2	0	66	213	6	0.118	---	---		GG	AG	GG	GG	GG	GG	GG	GG	GG	GG	GG	GG	AG	AG	AG	GG	GG	GG	GG	GG	GG	GG	GG	GG	GG	GG	GG	GG	GG	AG	GG	AG	GG	GG	GG	GG
AX-123359091	PolyHighResolution	99.649	6.719	13.734	3	71	138	75	1	0.493	---	---		AG	AG	GG	AG	AG	AA	AG	AA	AG	AA	AG	AA	GG	GG	AG	AG	AG	AG	AA	AA	AG	AA	GG	AA	AA	AA	AG	AG	AA	AG	AG	AG	AA	AG	AG	GG
AX-123359094	PolyHighResolution	98.947	3.83	8.56	3	111	146	25	3	0.347	---	---		TC	TT	TT	TC	TT	TT	TC	TT	TC	TC	TC	TT	TC	TT	TC	TT	TC	TC	TC	CC	TT	CC	TC	TC	CC	CC	TC	CC	TT	TC	TC	TC	TC	CC	TT	TC
AX-123359097	NoMinorHom	99.649	5.896	NaN	2	213	71	0	1	0.125	---	---		TT	TC	TT	TT	TT	TT	TT	TT	TT	TT	TT	TT	TC	TC	TC	TT	TT	TT	TT	TT	TT	TT	TT	TT	TT	TT	TT	TT	TT	TC	TT	TC	TT	TT	TT	TT
AX-123359105	Other	94.386	3.572	NaN	2	128	141	0	16	0.262	---	---		TT	TG	TT	TT	TT	TT	TG	TT	TT	TG	TG	TG	TG	TG	TG	TG	TT	TT	TG	---	TT	TT	TT	TT	TT	TT	TT	TT	TG	TG	TT	TG	TG	TT	TT	---
AX-123359107	NoMinorHom	99.649	5.819	NaN	2	0	67	217	1	0.118	---	---		GG	AG	GG	GG	GG	GG	GG	GG	GG	GG	GG	GG	AG	AG	AG	GG	GG	GG	GG	GG	GG	GG	GG	GG	GG	GG	GG	GG	GG	AG	GG	AG	GG	GG	GG	GG
AX-123359110	PolyHighResolution	99.649	4.711	10.177	3	7	145	132	1	0.28	---	---		GG	AA	AG	GG	GG	GG	AG	GG	GG	AG	AG	AG	AG	AG	AG	AG	GG	GG	AG	GG	AG	GG	GG	GG	GG	GG	GG	GG	AG	AG	GG	AG	AG	GG	GG	GG
AX-123359127	NoMinorHom	98.596	3.605	NaN	2	206	75	0	4	0.133	---	---		TT	TT	TT	TG	TT	TT	TT	TG	TT	TT	TG	TG	TT	TG	TT	TT	TT	TT	TT	TG	TT	TT	TT	TT	TT	TT	TT	TT	TT	TT	TT	TT	TT	TG	TT	TG
AX-123359135	CallRateBelowThreshold	95.088	4.222	9.077	3	51	146	74	14	0.458	---	---		AG	AG	AG	GG	AG	AG	AG	GG	AG	AG	GG	---	AG	GG	AG	---	AG	---	AG	GG	---	AG	AA	AG	AG	AG	AG	AG	AA	AA	AG	AG	AG	GG	AG	GG
AX-123359167	PolyHighResolution	98.596	4.564	10.899	3	22	141	118	4	0.329	---	---		AG	GG	AG	GG	AG	AG	AG	AG	GG	AG	GG	AG	GG	GG	GG	GG	AG	AG	GG	GG	AG	AA	AG	AG	GG	AG	AG	AA	GG	GG	AG	GG	GG	GG	AG	AA
AX-123359173	MonoHighResolution	100	NaN	NaN	1	285	0	0	0	0	---	---		TT	TT	TT	TT	TT	TT	TT	TT	TT	TT	TT	TT	TT	TT	TT	TT	TT	TT	TT	TT	TT	TT	TT	TT	TT	TT	TT	TT	TT	TT	TT	TT	TT	TT	TT	TT
AX-123359183	PolyHighResolution	100	5.264	14.352	3	32	148	105	0	0.372	---	---		TC	CC	TC	TT	CC	TC	TC	TT	TC	TC	TC	TC	TC	CC	CC	CC	CC	TC	TC	TT	TC	TT	TC	TC	TC	TC	TC	TT	CC	TC	CC	TC	TC	TT	TC	TC
AX-123359185	PolyHighResolution	100	4.216	9.671	3	19	166	100	0	0.358	---	---		TC	CC	CC	CC	TC	TC	TC	CC	TC	CC	CC	CC	CC	CC	TC	TC	TC	TT	TC	CC	CC	TC	TT	TC	TC	TC	TC	TC	TC	TC	TC	TC	CC	CC	CC	CC
AX-123359189	Other	96.491	3.524	8.256	3	116	128	31	10	0.345	---	---		TC	TT	TC	TC	TC	TC	TT	TC	TC	TC	TT	TC	TT	TC	TC	TT	CC	TC	TC	---	TC	TC	TT	CC	TC	CC	TC	TC	TT	TC	TC	TC	TC	TC	TC	TT
AX-123359198	NoMinorHom	98.596	4.683	NaN	2	183	98	0	4	0.174	---	---		AA	AC	AC	AA	AA	AA	AC	AA	AA	AC	AC	AC	AA	AC	AA	AC	AA	AA	AC	AA	AA	AA	AA	AA	AA	AA	AA	AA	AC	AA	AA	AA	AC	AA	AA	AA
AX-123359201	PolyHighResolution	100	6.052	14.891	3	125	156	4	0	0.288	---	---		TT	GG	TT	TT	TT	TT	TG	TT	TT	TG	TG	TG	TG	TG	TG	TG	TT	TT	TG	TT	TG	TT	TT	TT	TT	TT	TT	TT	TG	TG	TT	TG	TG	TT	TG	TT
AX-123359202	NoMinorHom	100	7.977	NaN	2	0	98	187	0	0.172	---	---		GG	AG	AG	GG	GG	GG	AG	GG	GG	AG	AG	AG	GG	AG	GG	AG	GG	GG	AG	GG	GG	GG	GG	GG	GG	GG	GG	GG	AG	GG	GG	GG	AG	GG	GG	GG
AX-123359211	Other	93.333	3.387	7.306	3	88	152	26	19	0.384	---	---		AC	AA	AC	---	AC	AC	---	CC	AC	AC	AC	AC	AC	AC	AA	AA	AC	AA	AA	CC	AC	AC	AA	AC	AC	AC	AC	AC	AA	---	AC	AA	AC	CC	AC	CC
AX-123359217	PolyHighResolution	99.649	3.792	9.988	3	99	154	31	1	0.38	---	---		AC	AA	AC	CC	AC	AC	AA	CC	AC	AC	AC	AC	AC	AC	AA	AA	AC	AA	AA	CC	AC	AC	AA	---	AC	AC	AC	AC	AA	AA	AC	AA	AC	CC	AC	CC
AX-123359222	NoMinorHom	100	11.146	NaN	2	0	4	281	0	0.007	---	---		CC	CC	CC	CC	CC	CC	CC	CC	CC	CC	CC	CC	CC	CC	CC	CC	CC	CC	CC	CC	CC	CC	CC	CC	CC	CC	CC	CC	CC	CC	CC	CC	CC	CC	CC	CC
AX-123359233	PolyHighResolution	100	6.901	13.871	3	3	12	270	0	0.0316	---	---		GG	GG	AG	GG	GG	GG	GG	GG	GG	GG	GG	GG	GG	GG	GG	GG	GG	GG	GG	GG	AG	GG	GG	GG	GG	GG	GG	GG	GG	GG	GG	GG	GG	GG	GG	GG
AX-123359235	PolyHighResolution	98.947	4.313	10.073	3	29	154	99	3	0.376	---	---		TC	CC	TC	TT	TC	TC	CC	TT	TC	TC	TC	TC	TC	TC	CC	CC	TC	CC	CC	TT	TC	TC	CC	TC	TC	TC	TC	TC	CC	CC	TC	CC	TC	TT	TC	TT
AX-123359239	MonoHighResolution	100	NaN	NaN	1	0	0	285	0	0	---	---		GG	GG	GG	GG	GG	GG	GG	GG	GG	GG	GG	GG	GG	GG	GG	GG	GG	GG	GG	GG	GG	GG	GG	GG	GG	GG	GG	GG	GG	GG	GG	GG	GG	GG	GG	GG
AX-123359244	NoMinorHom	100	6.846	NaN	2	0	4	281	0	0.007	---	---		GG	GG	GG	GG	GG	GG	GG	GG	GG	GG	GG	GG	GG	GG	GG	GG	GG	GG	GG	GG	GG	GG	GG	GG	GG	GG	GG	GG	GG	GG	GG	GG	GG	GG	GG	GG
AX-123359245	PolyHighResolution	100	5.293	12.967	3	39	141	105	0	0.384	---	---		AG	GG	AA	AA	AA	AA	GG	AG	AG	GG	AG	GG	AG	GG	GG	GG	GG	AA	GG	GG	AA	AA	AG	AG	AG	AG	GG	AA	AG	AG	GG	GG	AG	GG	AA	AG
AX-123359254	Other	98.596	3.498	8.72	3	24	154	103	4	0.359	---	---		TC	CC	CC	TC	TT	TC	TC	TC	TC	CC	TC	CC	CC	TC	TC	CC	TC	TC	CC	TC	TC	TC	TC	---	TC	TC	TC	TC	CC	TC	TC	TC	CC	TC	CC	TC
AX-123359261	NoMinorHom	99.298	4.83	NaN	2	203	80	0	2	0.141	---	---		TT	TC	TT	TT	TT	TT	TT	TT	TT	TC	TC	TC	TT	TC	TC	TT	TT	TT	TC	TT	TT	TT	TT	TT	TT	TT	TT	TT	TC	TT	TT	TC	TC	TT	TT	TT
AX-123359265	NoMinorHom	100	12.384	NaN	2	0	5	280	0	0.0088	---	---		GG	GG	GG	GG	GG	GG	GG	GG	GG	GG	GG	GG	GG	GG	GG	GG	GG	GG	GG	GG	GG	GG	GG	GG	GG	GG	GG	GG	GG	GG	GG	GG	GG	GG	GG	GG
AX-123359278	PolyHighResolution	99.649	6.043	16.379	3	132	146	6	1	0.278	---	---		AA	GG	AA	AA	AA	AA	AG	AA	AA	AG	AG	AG	AG	AG	AG	AG	AA	AA	AG	AA	AA	AA	AA	AA	AA	AA	AA	AA	AG	AG	AA	AG	AG	AG	AA	AA
AX-123359283	MonoHighResolution	100	NaN	NaN	1	285	0	0	0	0	---	---		TT	TT	TT	TT	TT	TT	TT	TT	TT	TT	TT	TT	TT	TT	TT	TT	TT	TT	TT	TT	TT	TT	TT	TT	TT	TT	TT	TT	TT	TT	TT	TT	TT	TT	TT	TT
AX-123359289	PolyHighResolution	98.947	4.214	9.391	3	7	146	129	3	0.284	---	---		CC	TT	CC	CC	CC	CC	TC	CC	CC	TC	TC	TC	TC	TC	TC	TC	CC	CC	TC	CC	CC	CC	CC	CC	CC	CC	CC	CC	TC	TC	CC	TC	TC	TC	---	CC
AX-123359291	PolyHighResolution	99.649	5.636	13.002	3	179	97	8	1	0.199	---	---		TT	TC	TC	TT	TT	TT	TT	TT	TT	TT	TT	TC	TC	TT	TT	TC	TT	TT	TC	TT	TT	TT	TT	TT	TT	TT	TT	TT	TC	TT	TT	TC	TC	TT	TC	TT
AX-123359293	PolyHighResolution	100	6.226	13.241	3	8	98	179	0	0.2	---	---		GG	AG	AG	GG	GG	GG	GG	GG	GG	GG	GG	AG	AG	GG	GG	AG	GG	GG	AG	GG	GG	GG	GG	GG	GG	GG	GG	GG	AG	GG	GG	AG	AG	GG	AG	GG
AX-123359313	PolyHighResolution	100	5.462	15.115	3	108	147	30	0	0.363	---	---		TC	TT	TT	TC	TC	TT	TC	TC	TC	TT	TT	TT	TT	TT	TT	TC	CC	CC	TT	TC	TC	CC	TC	TC	TT	TC	TC	TC	TC	TC	CC	TC	TC	TC	TT	TC
AX-123359314	MonoHighResolution	100	NaN	NaN	1	0	0	285	0	0	---	---		GG	GG	GG	GG	GG	GG	GG	GG	GG	GG	GG	GG	GG	GG	GG	GG	GG	GG	GG	GG	GG	GG	GG	GG	GG	GG	GG	GG	GG	GG	GG	GG	GG	GG	GG	GG
AX-123359322	PolyHighResolution	100	18.052	40.56	3	85	138	62	0	0.46	---	---		AC	AC	AC	AC	AA	AA	CC	AA	AC	AC	AC	AA	AC	CC	CC	AC	AC	CC	AC	AC	AC	CC	AA	AC	AC	CC	AA	AA	AA	AC	CC	AA	AC	AC	AC	CC
AX-123359337	NoMinorHom	100	8.249	NaN	2	284	1	0	0	0.0018	---	---		AA	AA	AA	AA	AA	AA	AA	AA	AA	AA	AA	AA	AA	AA	AA	AA	AA	AA	AA	AA	AA	AA	AA	AA	AA	AA	AA	AA	AA	AA	AA	AA	AA	AA	AA	AA
AX-123359339	NoMinorHom	99.298	5.091	NaN	2	100	183	0	2	0.323	---	---		AC	AA	AA	AC	AC	AC	AC	AC	AC	AA	AC	AC	AA	AC	AC	AA	AC	AC	AA	AC	AC	AC	AC	AC	AC	AC	AC	AC	AA	AC	AC	AC	AA	AC	AA	AC
AX-123359344	PolyHighResolution	98.947	4.718	11.307	3	65	153	64	3	0.498	---	---		TC	TC	TT	TC	CC	TC	CC	TC	TC	TC	TC	TC	CC	TT	TC	CC	TC	TC	TC	TC	TC	TC	TC	CC	TC	TC	TC	TC	TC	TT	TC	TC	CC	TT	TT	TT
AX-123359347	PolyHighResolution	100	6.521	20.889	3	30	134	121	0	0.34	---	---		TG	GG	GG	GG	GG	GG	TG	TG	TG	TG	GG	TG	GG	TG	TG	TG	TT	GG	TG	TT	GG	GG	TG	TG	TG	TT	TT	GG	GG	GG	TT	TG	GG	TG	GG	TG
AX-123359350	PolyHighResolution	100	10.266	22.551	3	269	15	1	0	0.0298	---	---		TT	TT	TC	TT	TT	TT	TT	TT	TT	TT	TT	TT	TT	TT	TT	TT	TT	TT	TT	TT	TT	TT	TT	TT	TT	TT	TT	TT	TT	TT	TT	TT	TT	TT	TC	TT
AX-123359354	PolyHighResolution	100	6.257	16.307	3	182	98	5	0	0.19	---	---		TT	TC	TC	TT	TT	TT	TT	TT	TT	TC	TT	TT	TC	TT	TT	TC	TT	TT	TC	TT	TT	TT	TT	TT	TT	TT	TT	TT	TC	TT	TT	TT	TC	TT	TC	TT
AX-123359357	MonoHighResolution	100	NaN	NaN	1	0	0	285	0	0	---	---		GG	GG	GG	GG	GG	GG	GG	GG	GG	GG	GG	GG	GG	GG	GG	GG	GG	GG	GG	GG	GG	GG	GG	GG	GG	GG	GG	GG	GG	GG	GG	GG	GG	GG	GG	GG
AX-123359369	NoMinorHom	99.649	5.272	NaN	2	0	4	280	1	0.007	---	---		GG	GG	GG	GG	GG	GG	GG	GG	GG	GG	GG	GG	GG	GG	GG	GG	GG	GG	GG	GG	GG	GG	GG	GG	GG	GG	GG	GG	GG	GG	GG	GG	GG	GG	GG	GG
AX-123359374	PolyHighResolution	99.649	4.531	11.855	3	128	151	5	1	0.283	---	---		TT	CC	TC	TT	TT	TT	TC	TT	TT	TC	TC	TC	TC	TC	TC	TC	TT	TT	TC	TT	TT	TT	TT	TT	TT	TT	TT	TT	TC	TC	TT	TC	TC	TT	TT	TT
AX-123359378	NoMinorHom	97.193	4.431	NaN	2	186	91	0	8	0.164	---	---		AA	AG	AA	AA	---	AA	AG	AA	AA	AA	AG	AG	AG	AA	AA	AG	---	AA	AG	AA	AA	AA	AA	AA	AA	AA	AA	AA	AG	AG	AA	AA	AG	AA	AA	AA
AX-123359382	PolyHighResolution	100	4.739	14.972	3	78	149	58	0	0.465	---	---		AC	AC	AA	AC	CC	AC	CC	AA	AA	CC	AC	CC	AC	AC	CC	CC	AC	CC	CC	AA	AC	AC	AA	AA	AC	CC	AA	AC	AC	AA	CC	AC	CC	AC	AC	AC
AX-123359384	PolyHighResolution	98.596	4.152	8.873	3	213	65	3	4	0.126	---	---		TT	TC	---	TT	TT	TT	TT	TT	TT	TC	TT	TC	TT	TC	TC	TT	TT	TT	TT	TT	TC	TT	TT	TT	TT	TT	TT	TT	TT	TT	TT	TC	TT	TT	TC	TT
AX-123359385	PolyHighResolution	100	7.456	15.292	3	4	45	236	0	0.093	---	---		GG	TG	GG	GG	GG	GG	TG	GG	GG	GG	TG	GG	TG	TG	GG	TG	GG	GG	TG	GG	GG	GG	GG	GG	GG	GG	GG	GG	GG	GG	GG	GG	GG	GG	GG	GG
AX-123359396	NoMinorHom	100	8.198	NaN	2	0	5	280	0	0.0088	---	---		CC	CC	CC	CC	CC	CC	CC	CC	CC	CC	CC	CC	CC	CC	CC	CC	CC	CC	CC	CC	CC	CC	CC	CC	CC	CC	CC	CC	CC	CC	CC	CC	CC	CC	CC	CC
AX-123359404	NoMinorHom	100	8.487	NaN	2	0	4	281	0	0.007	---	---		CC	CC	CC	CC	CC	CC	CC	CC	CC	CC	CC	CC	CC	CC	CC	CC	CC	CC	CC	CC	CC	CC	CC	CC	CC	CC	CC	CC	CC	CC	CC	CC	CC	CC	CC	CC
AX-123359409	PolyHighResolution	100	6.203	15.14	3	65	153	67	0	0.496	---	---		AG	AG	AA	GG	AA	AA	AA	AG	AG	GG	AG	AA	AA	AG	GG	AG	AA	AA	GG	GG	AG	AG	AG	AG	AA	AG	AG	AG	AG	GG	GG	AG	AA	AG	AG	AG
AX-123359416	NoMinorHom	100	6.813	NaN	2	214	71	0	0	0.125	---	---		TT	TC	TT	TT	TT	TT	TT	TT	TT	TC	TT	TT	TT	TC	TC	TT	TT	TT	TC	TT	TT	TT	TT	TT	TT	TT	TT	TT	TC	TC	TT	TT	TT	TT	TT	TT
AX-123359423	MonoHighResolution	100	NaN	NaN	1	0	0	285	0	0	---	---		GG	GG	GG	GG	GG	GG	GG	GG	GG	GG	GG	GG	GG	GG	GG	GG	GG	GG	GG	GG	GG	GG	GG	GG	GG	GG	GG	GG	GG	GG	GG	GG	GG	GG	GG	GG
AX-123359425	NoMinorHom	100	7.124	NaN	2	0	71	214	0	0.125	---	---		GG	AG	GG	GG	GG	GG	GG	GG	GG	AG	GG	GG	GG	AG	AG	GG	GG	GG	AG	GG	GG	GG	GG	GG	GG	GG	GG	GG	AG	AG	GG	GG	GG	GG	GG	GG
AX-123359429	MonoHighResolution	100	NaN	NaN	1	285	0	0	0	0	---	---		AA	AA	AA	AA	AA	AA	AA	AA	AA	AA	AA	AA	AA	AA	AA	AA	AA	AA	AA	AA	AA	AA	AA	AA	AA	AA	AA	AA	AA	AA	AA	AA	AA	AA	AA	AA
AX-123359430	PolyHighResolution	98.246	3.741	10.2	3	125	129	26	5	0.323	---	---		AG	AA	AG	GG	AA	AG	AA	GG	AA	AG	AA	AA	AG	AA	AG	AA	AG	AG	AG	AA	AG	AG	AA	GG	GG	AG	GG	AG	AG	AA	GG	AG	AG	AG	AG	GG
AX-123359434	Other	85.614	3.182	NaN	2	0	85	159	41	0.174	---	---		GG	AG	AG	GG	---	GG	GG	GG	GG	AG	GG	AG	GG	GG	GG	---	GG	GG	AG	GG	GG	GG	GG	GG	GG	GG	---	GG	AG	AG	GG	AG	AG	GG	GG	GG
AX-123359436	PolyHighResolution	99.298	5.644	18.732	3	129	149	5	2	0.281	---	---		AA	GG	AG	AA	AA	AA	AG	AA	AA	AG	AG	AG	AG	AG	AG	AG	AA	AA	AG	AA	AA	AA	AA	AA	AA	AA	AA	AA	AG	AG	AA	AG	AG	AA	AA	AA
AX-123359441	NoMinorHom	100	5.509	NaN	2	0	9	276	0	0.0158	---	---		GG	GG	GG	GG	GG	GG	GG	GG	GG	GG	GG	GG	GG	GG	GG	GG	GG	GG	GG	GG	GG	GG	GG	GG	GG	GG	GG	GG	GG	GG	GG	GG	GG	GG	GG	GG
AX-123359448	NoMinorHom	100	4.858	NaN	2	281	4	0	0	0.007	---	---		TT	TT	TT	TT	TT	TT	TT	TT	TT	TT	TT	TT	TT	TT	TT	TT	TT	TT	TT	TT	TT	TT	TT	TT	TT	TT	TT	TT	TT	TT	TT	TT	TT	TT	TT	TT
AX-123359452	PolyHighResolution	99.298	6.06	13.668	3	104	119	60	2	0.422	---	---		TG	TT	GG	TG	GG	GG	TT	TT	GG	TG	TT	TG	TT	GG	TG	TG	TT	TG	TG	GG	TT	TG	TT	TG	GG	TG	TT	TT	TT	TT	TG	TG	TT	TG	TG	GG
AX-123359458	PolyHighResolution	98.246	4.028	9.371	3	34	136	110	5	0.364	---	---		AG	GG	AG	AG	GG	AG	AG	AG	GG	AG	GG	AG	AG	AG	GG	AG	AA	AA	GG	AA	AG	AG	AA	AG	AA	AG	AG	AG	AG	GG	GG	AG	AG	AG	GG	AG
AX-123359464	PolyHighResolution	100	6.638	15.236	3	134	147	4	0	0.272	---	---		TT	GG	TG	TT	TT	TT	TG	TT	TT	TG	TG	TG	TG	TG	TG	TG	TT	TT	TG	TT	TT	TT	TT	TT	TT	TT	TT	TT	TG	TG	TT	TG	TG	TT	TT	TT
AX-123359466	PolyHighResolution	99.649	4.078	15.984	3	179	2	103	1	0.366	---	---		AA	GG	GG	AA	AA	AA	AA	AA	AA	GG	AA	GG	AA	AA	GG	GG	AA	AA	GG	AA	AA	AA	AA	AA	AA	AA	AA	AA	GG	GG	AA	GG	GG	AA	AA	AA
AX-123359468	PolyHighResolution	100	NaN	11.91	2	100	0	185	0	0.351	---	---		GG	TT	GG	GG	GG	GG	GG	GG	GG	TT	GG	TT	GG	GG	TT	TT	GG	GG	TT	GG	GG	GG	GG	GG	GG	GG	GG	GG	TT	TT	GG	TT	TT	GG	GG	GG
AX-123359469	PolyHighResolution	100	6.605	15.164	3	135	146	4	0	0.27	---	---		TT	CC	TC	TT	TT	TT	TC	TT	TT	TC	TC	TC	TC	TC	TC	TC	TT	TT	TC	TT	TT	TT	TT	TT	TT	TT	TT	TT	TC	TC	TT	TC	TC	TT	TT	TT
AX-123359471	NoMinorHom	100	5.075	NaN	2	0	107	178	0	0.188	---	---		GG	AG	AG	GG	GG	GG	AG	GG	GG	AG	GG	GG	AG	GG	AG	AG	GG	GG	GG	GG	GG	GG	GG	GG	GG	GG	GG	GG	AG	AG	GG	GG	AG	GG	GG	GG
AX-123359477	NoMinorHom	99.649	4.846	NaN	2	220	64	0	1	0.113	---	---		AA	AG	AG	AA	AA	AA	AG	AA	AA	AA	AG	AA	AG	AG	AA	AA	---	AA	AG	AA	AA	AA	AA	AA	AA	AA	AA	AA	AA	AA	AA	AA	AA	AA	AA	AA
AX-123359480	NoMinorHom	100	5.385	NaN	2	0	65	220	0	0.114	---	---		CC	AC	AC	CC	CC	CC	AC	CC	CC	CC	AC	CC	AC	AC	CC	CC	CC	CC	AC	CC	CC	CC	CC	CC	CC	CC	CC	CC	CC	CC	CC	CC	CC	CC	CC	CC
AX-123359482	Other	43.158	2.173	NaN	2	89	34	0	162	0.138	---	---		TC	TT	TT	---	---	TT	---	---	---	TT	---	---	---	TT	TT	TT	---	---	TT	---	---	---	---	---	TT	---	TC	TC	---	---	TT	TT	---	---	---	---
AX-123359483	PolyHighResolution	98.596	4.187	11.353	3	39	131	111	4	0.372	---	---		TC	CC	CC	TT	TT	TC	TC	CC	CC	TC	TC	CC	CC	CC	TC	TC	TC	TT	TC	CC	TT	TC	CC	TC	TT	TC	TC	TC	TC	CC	TT	TC	TC	TC	TT	TC
AX-123359495	MonoHighResolution	100	NaN	NaN	1	0	0	285	0	0	---	---		CC	CC	CC	CC	CC	CC	CC	CC	CC	CC	CC	CC	CC	CC	CC	CC	CC	CC	CC	CC	CC	CC	CC	CC	CC	CC	CC	CC	CC	CC	CC	CC	CC	CC	CC	CC
AX-123359502	PolyHighResolution	99.649	5.148	10.627	3	30	138	116	1	0.349	---	---		AC	CC	CC	AA	AA	AC	AC	CC	CC	AC	AC	CC	CC	CC	AC	AC	AC	AA	AC	CC	AC	AC	CC	AC	AC	AC	AC	CC	AC	CC	AA	CC	AC	AC	AC	AC
AX-123359508	NoMinorHom	100	6.688	NaN	2	0	62	223	0	0.109	---	---		GG	AG	GG	GG	GG	GG	GG	GG	GG	AG	AG	GG	AG	AG	AG	GG	GG	GG	AG	GG	GG	GG	GG	GG	GG	GG	GG	GG	GG	GG	GG	GG	GG	GG	GG	GG
AX-123359516	PolyHighResolution	100	15.222	31.611	3	9	147	129	0	0.289	---	---		GG	AA	AG	GG	GG	GG	AG	GG	GG	AG	AG	AG	AG	AG	AG	AG	GG	GG	AG	GG	GG	GG	GG	GG	GG	GG	GG	GG	AG	AG	GG	AG	AG	GG	GG	GG
AX-123359517	NoMinorHom	99.298	5.544	NaN	2	220	63	0	2	0.111	---	---		TT	TC	TT	TT	TT	TT	TT	TT	TT	TC	TC	TT	TC	TC	TC	TT	TT	TT	TC	TT	TT	TT	TT	TT	TT	TT	TT	TT	TT	TT	TT	TT	TT	TT	TT	TT
AX-123359531	MonoHighResolution	100	NaN	NaN	1	285	0	0	0	0	---	---		TT	TT	TT	TT	TT	TT	TT	TT	TT	TT	TT	TT	TT	TT	TT	TT	TT	TT	TT	TT	TT	TT	TT	TT	TT	TT	TT	TT	TT	TT	TT	TT	TT	TT	TT	TT
AX-123359533	NoMinorHom	100	5.691	NaN	2	0	3	282	0	0.0053	---	---		CC	CC	CC	CC	CC	CC	CC	CC	CC	CC	CC	CC	CC	CC	CC	CC	CC	CC	CC	CC	CC	CC	CC	CC	CC	CC	CC	CC	CC	CC	CC	CC	CC	CC	CC	CC
AX-123359539	Other	96.491	4.385	NaN	2	182	93	0	10	0.169	---	---		TT	TC	TT	TT	TT	TT	TT	TT	TT	TC	TT	TC	TT	TT	TC	TT	TT	TT	TT	TT	TT	TT	TT	TT	TT	TT	TT	TT	TC	TT	TT	TT	TT	TT	TT	TT
AX-123359544	PolyHighResolution	100	6.151	19.638	3	69	135	81	0	0.479	---	---		TG	TG	TG	TG	TT	TG	TG	GG	TG	GG	TT	TG	TT	TG	TG	TG	TG	GG	TT	GG	TG	TG	GG	TG	GG	TT	TG	TG	GG	TT	TT	TG	TG	TG	TG	TG
AX-123359551	PolyHighResolution	100	7.865	20.634	3	3	9	273	0	0.0263	---	---		GG	GG	TG	GG	GG	GG	GG	GG	GG	GG	GG	GG	GG	GG	GG	GG	GG	GG	GG	GG	TG	GG	GG	GG	GG	GG	GG	GG	GG	GG	GG	GG	GG	GG	TG	GG
AX-123359561	PolyHighResolution	99.649	4.786	13.582	3	108	138	38	1	0.377	---	---		AC	AA	CC	AC	AA	AA	AA	AC	AA	AA	AC	AC	AC	AA	AA	AC	CC	CC	AA	AC	CC	AC	CC	AA	AA	AC	AC	AC	AC	AC	AA	AA	AA	AC	CC	AA
AX-123359565	PolyHighResolution	100	4.459	10.577	3	76	145	64	0	0.479	---	---		AG	AG	AG	AG	GG	AA	AA	AG	AG	AA	AG	AG	AG	AG	AA	AA	GG	AG	GG	AG	GG	AA	AA	AG	GG	AA	GG	AA	AA	AG	AA	GG	AG	AG	AA	AA
AX-123359571	MonoHighResolution	100	NaN	NaN	1	285	0	0	0	0	---	---		TT	TT	TT	TT	TT	TT	TT	TT	TT	TT	TT	TT	TT	TT	TT	TT	TT	TT	TT	TT	TT	TT	TT	TT	TT	TT	TT	TT	TT	TT	TT	TT	TT	TT	TT	TT
AX-123359573	PolyHighResolution	100	5.474	13.392	3	66	142	77	0	0.481	---	---		AC	AC	AC	AC	AA	AC	AC	CC	AC	CC	AA	AA	AC	AC	AC	AC	AC	CC	AA	CC	AC	AC	CC	AC	CC	AA	AC	AC	CC	AA	AA	AC	AC	AC	AC	AC
AX-123359583	CallRateBelowThreshold	92.632	3.986	8.771	3	56	139	69	21	0.475	---	---		TC	TC	TC	TC	CC	TT	TT	TC	TC	TT	TC	CC	---	TC	---	---	CC	TC	CC	TC	CC	TC	TC	TC	CC	---	CC	TT	TT	TC	TC	CC	TC	TC	TC	---
AX-123359584	PolyHighResolution	100	5.932	16.664	3	75	140	70	0	0.491	---	---		AC	AC	AC	AC	CC	AA	AA	AC	AC	AA	AC	AC	AC	AC	AA	AA	CC	AC	CC	AC	CC	AA	AA	AC	CC	AA	CC	AA	AA	AC	AA	CC	AC	AC	AC	AA
AX-123359589	PolyHighResolution	99.649	4.31	9.321	3	71	142	71	1	0.5	---	---		AC	AC	AC	AC	AA	AA	AA	AC	AA	AC	CC	AC	CC	AC	AC	AC	CC	AC	AC	AC	CC	AC	CC	AA	AA	AC	AC	AC	AC	AC	AA	AA	AA	AC	CC	AA
AX-123359593	PolyHighResolution	100	6.001	13.322	3	41	130	114	0	0.372	---	---		AC	CC	CC	AC	CC	CC	AC	AC	CC	CC	CC	CC	AC	CC	CC	CC	AA	AC	CC	CC	AC	AC	AA	AC	CC	AC	AA	AA	AC	AC	AC	CC	AC	AC	AC	CC
AX-123359596	PolyHighResolution	98.947	5.465	17.091	3	38	130	114	3	0.365	---	---		TC	CC	CC	TC	CC	CC	TC	TC	CC	CC	CC	CC	TC	CC	CC	CC	TT	TC	CC	CC	TC	TC	TT	TC	CC	TC	TT	TT	TC	TC	TC	CC	TC	TC	TC	CC
AX-123359597	PolyHighResolution	99.649	5.323	12.918	3	132	143	9	1	0.283	---	---		AA	GG	AG	AA	AA	AA	AG	AA	AA	AG	AG	AG	AG	AG	AG	AG	AA	AA	AG	AA	AA	AA	AA	AA	AA	AA	AA	AA	AG	AG	AA	AG	AG	AA	AA	AA
AX-123359598	PolyHighResolution	100	6.909	14.181	3	224	56	5	0	0.116	---	---		AA	AG	AG	AA	AA	AA	AG	AA	AA	AA	AG	AA	AG	AG	AA	AA	AA	AA	AG	AA	AA	AA	AA	AA	AA	AA	AA	AA	AA	AA	AA	AA	AA	AA	AA	AA
AX-123359599	PolyHighResolution	99.649	6.179	15.012	3	225	54	5	1	0.113	---	---		AA	AG	AG	AA	AA	AA	AG	AA	AA	AA	AG	AA	AG	AG	AA	AA	AA	AA	AG	AA	AA	AA	AA	AA	AA	AA	AA	AA	AA	AA	AA	AA	AA	AA	AA	AA
AX-123359604	NoMinorHom	98.246	4.197	NaN	2	104	176	0	5	0.314	---	---		AG	AA	AA	AG	AG	AG	AG	AG	AG	AA	AG	AA	AG	AG	AA	AA	AG	AG	AG	AG	AG	AG	AG	AG	AG	AG	AG	AG	AA	AA	AG	AA	AA	AG	AG	AG
AX-123359605	NoMinorHom	100	4.531	NaN	2	280	5	0	0	0.0088	---	---		AA	AA	AA	AA	AA	AA	AA	AA	AA	AA	AA	AA	AA	AA	AA	AA	AA	AA	AA	AA	AA	AA	AA	AA	AA	AA	AA	AA	AA	AA	AA	AA	AA	AA	AA	AA
AX-123359618	PolyHighResolution	100	6.205	13.14	3	76	152	57	0	0.467	---	---		AG	AG	AA	AG	GG	AG	GG	AA	AA	GG	AG	GG	AG	AG	GG	GG	AG	GG	GG	AA	AG	AG	AA	AA	AG	AG	AA	AG	AG	AA	GG	AG	GG	AG	AG	AG
AX-123359620	PolyHighResolution	99.649	4.531	11.111	3	95	152	37	1	0.398	---	---		TC	TT	CC	CC	TC	TC	TC	CC	TC	TC	TC	TC	TC	TT	TC	TC	TC	CC	TC	TT	CC	CC	CC	TC	TC	CC	TC	TC	TT	TC	TC	TT	---	TC	TC	TC
AX-123359625	CallRateBelowThreshold	92.982	4.116	8.233	3	62	149	54	20	0.485	---	---		TC	TC	TT	TC	CC	TC	CC	TT	TT	CC	TC	CC	TC	TC	CC	CC	TC	CC	CC	---	TC	---	TT	TT	---	CC	---	TC	TC	TT	CC	TC	---	---	TC	TC
AX-123359627	PolyHighResolution	97.544	4.576	9.153	3	21	152	105	7	0.349	---	---		TG	GG	TT	TG	GG	TG	GG	---	TT	GG	GG	GG	TG	TG	GG	GG	TG	GG	GG	TT	GG	TG	TT	TT	TG	TG	TT	TG	TG	TG	GG	GG	GG	TG	TG	TG
AX-123359631	NoMinorHom	100	10.199	NaN	2	0	64	221	0	0.112	---	---		GG	AG	GG	GG	GG	GG	GG	GG	GG	AG	GG	GG	AG	GG	AG	AG	GG	GG	GG	GG	GG	GG	GG	GG	GG	GG	GG	GG	GG	GG	GG	AG	GG	GG	GG	GG
AX-123359635	CallRateBelowThreshold	93.684	3.705	7.93	3	62	143	62	18	0.5	---	---		TC	TC	TT	TC	TT	TT	TT	TC	TC	CC	---	TT	---	TC	CC	CC	TT	TT	CC	CC	TT	TC	TC	TC	TT	TT	TC	TT	CC	TC	TC	TC	TT	TC	TC	TC
AX-123359641	PolyHighResolution	98.947	4.133	9.343	3	60	157	65	3	0.491	---	---		TC	TC	CC	TC	CC	CC	CC	TC	TC	TT	TC	CC	CC	TC	TT	TC	CC	CC	TT	TT	TC	TC	TC	TC	CC	CC	TC	CC	TC	TC	TC	TC	CC	TC	TC	TC
AX-123359669	PolyHighResolution	100	5.118	12.857	3	63	161	61	0	0.496	---	---		AG	AG	AA	AG	AA	AA	AA	AG	AG	GG	AG	AA	AA	AG	GG	AG	AA	AA	GG	GG	AG	AG	AG	AG	AA	AA	AG	AG	AG	AG	AG	AG	AA	AG	AG	AG
AX-123359670	MonoHighResolution	100	NaN	NaN	1	285	0	0	0	0	---	---		TT	TT	TT	TT	TT	TT	TT	TT	TT	TT	TT	TT	TT	TT	TT	TT	TT	TT	TT	TT	TT	TT	TT	TT	TT	TT	TT	TT	TT	TT	TT	TT	TT	TT	TT	TT
AX-123359672	PolyHighResolution	99.649	8.769	22.265	3	3	1	280	1	0.0123	---	---		CC	CC	CC	CC	CC	CC	CC	CC	CC	CC	CC	CC	CC	CC	CC	CC	CC	CC	CC	CC	CC	CC	CC	CC	CC	CC	CC	CC	CC	CC	CC	CC	CC	CC	CC	CC
AX-123359686	NoMinorHom	100	4.369	NaN	2	0	71	214	0	0.125	---	---		GG	AG	GG	GG	GG	GG	GG	GG	GG	AG	GG	GG	GG	AG	AG	GG	GG	GG	AG	GG	GG	GG	GG	GG	GG	GG	GG	GG	AG	AG	GG	GG	GG	GG	GG	GG
AX-123359687	PolyHighResolution	100	8.611	20.451	3	129	151	5	0	0.282	---	---		TT	CC	TC	TT	TT	TT	TC	TT	TT	TC	TC	TC	TC	TC	TC	TC	TT	TT	TC	TT	TT	TT	TT	TT	TT	TT	TT	TT	TC	TC	TT	TC	TC	TT	TT	TT
AX-123359689	MonoHighResolution	100	NaN	NaN	1	285	0	0	0	0	---	---		AA	AA	AA	AA	AA	AA	AA	AA	AA	AA	AA	AA	AA	AA	AA	AA	AA	AA	AA	AA	AA	AA	AA	AA	AA	AA	AA	AA	AA	AA	AA	AA	AA	AA	AA	AA
AX-123359692	NoMinorHom	100	6.581	NaN	2	0	71	214	0	0.125	---	---		GG	TG	GG	GG	GG	GG	GG	GG	GG	TG	GG	GG	GG	TG	TG	GG	GG	GG	TG	GG	GG	GG	GG	GG	GG	GG	GG	GG	TG	TG	GG	GG	GG	GG	GG	GG
AX-123359708	PolyHighResolution	100	5.556	14.762	3	33	136	116	0	0.354	---	---		AC	CC	CC	CC	AC	AA	CC	CC	AC	CC	AC	CC	CC	AC	CC	CC	AC	CC	CC	AA	CC	AC	CC	AC	AC	CC	AC	AC	AC	CC	AC	AC	AC	AC	AC	AC
AX-123359710	CallRateBelowThreshold	95.439	3.973	9.967	3	59	150	63	13	0.493	---	---		TC	TC	TT	TC	CC	TC	TC	TT	TT	TC	CC	TC	TT	TC	TC	CC	TC	CC	TC	TT	TC	TC	---	---	TC	TC	TT	TC	TT	TC	CC	CC	TC	TC	TC	TC
AX-123359715	NoMinorHom	97.544	4.057	NaN	2	207	71	0	7	0.128	---	---		TT	TC	TT	TT	TT	TT	TC	TT	TT	TC	TT	TC	TC	TC	---	TC	TT	TT	TC	TT	TT	TT	TT	TT	TT	TT	TT	TT	TC	TT	TT	TT	TC	TT	TT	TT
AX-123359716	PolyHighResolution	100	6.293	14.224	3	36	153	96	0	0.395	---	---		AG	GG	AA	AA	AG	AG	AG	AA	AG	AG	AG	AG	AG	GG	AG	AG	AG	AA	AG	GG	AA	AA	AA	AG	AG	AA	AG	AG	GG	AG	AG	GG	GG	AG	AG	AG
AX-123359722	MonoHighResolution	100	NaN	NaN	1	0	0	285	0	0	---	---		CC	CC	CC	CC	CC	CC	CC	CC	CC	CC	CC	CC	CC	CC	CC	CC	CC	CC	CC	CC	CC	CC	CC	CC	CC	CC	CC	CC	CC	CC	CC	CC	CC	CC	CC	CC
AX-123359746	PolyHighResolution	100	14.812	37.154	3	1	109	175	0	0.195	---	---		GG	AG	AG	GG	GG	GG	GG	GG	GG	AG	GG	AG	GG	GG	AG	AG	GG	GG	AG	GG	GG	GG	GG	GG	GG	GG	GG	GG	AG	AG	GG	AG	AG	GG	GG	GG
AX-123359763	NoMinorHom	100	9.117	NaN	2	203	82	0	0	0.144	---	---		AA	AC	AA	AA	AA	AA	AC	AA	AA	AA	AC	AC	AC	AC	AC	AA	AA	AA	AC	AA	AA	AA	AA	AA	AA	AA	AA	AA	AC	AA	AA	AC	AA	AA	AA	AA
AX-123359777	PolyHighResolution	99.649	4.472	9.74	3	68	152	64	1	0.493	---	---		TG	TG	TG	TG	TG	TT	TG	TT	TT	TT	TT	TG	TT	TT	TG	TG	GG	GG	TG	TG	TG	GG	TG	TG	TG	TG	TG	TG	TG	TG	GG	TG	GG	TG	TT	GG
AX-123359781	PolyHighResolution	100	5.284	12.82	3	106	147	32	0	0.37	---	---		AG	AA	AG	GG	GG	AG	AA	GG	AG	AG	AG	AA	AG	AG	AA	AA	AG	AA	AA	GG	AG	GG	AA	GG	AG	AG	AG	GG	AA	AA	AG	AA	AG	GG	AG	GG
AX-123359788	NoMinorHom	100	6.066	NaN	2	195	90	0	0	0.158	---	---		TT	TG	TT	TT	TT	TT	TG	TT	TT	TT	TT	TG	TT	TT	TT	TG	TT	TT	TT	TT	TT	TT	TT	TT	TT	TT	TT	TT	TT	TG	TT	TT	TG	TT	TT	TT
AX-123359790	NoMinorHom	100	7.377	NaN	2	280	5	0	0	0.0088	---	---		TT	TT	TT	TT	TT	TT	TT	TT	TT	TT	TT	TT	TT	TT	TT	TT	TT	TT	TT	TT	TT	TT	TT	TT	TT	TT	TT	TT	TT	TT	TT	TT	TT	TT	TT	TT
AX-123359837	PolyHighResolution	100	10.685	22.879	3	26	137	122	0	0.332	---	---		AG	GG	AG	GG	AA	GG	AG	AG	GG	GG	AG	GG	GG	AG	GG	AG	AA	AA	AG	GG	AG	GG	GG	AA	AG	AG	AA	AG	AG	GG	GG	GG	GG	AG	GG	AG
AX-123359848	MonoHighResolution	99.649	NaN	NaN	1	284	0	0	1	0	---	---		AA	AA	AA	AA	AA	AA	AA	AA	AA	AA	AA	AA	AA	AA	AA	AA	AA	AA	AA	AA	AA	AA	AA	AA	AA	AA	AA	AA	AA	AA	AA	AA	AA	AA	AA	AA
AX-123359854	NoMinorHom	100	5.562	NaN	2	196	89	0	0	0.156	---	---		AA	AT	AA	AA	AA	AA	AT	AA	AA	AA	AA	AA	AT	AT	AA	AT	AA	AA	AT	AA	AA	AA	AA	AA	AA	AA	AA	AA	AA	AT	AA	AT	AT	AA	AA	AA
AX-123359855	PolyHighResolution	99.649	6.661	13.972	3	19	150	115	1	0.331	---	---		CG	GG	CG	CC	CG	CG	CG	CC	CC	CG	CG	CG	CG	CG	GG	CG	CG	GG	GG	CG	GG	CG	---	CG	GG	CC	GG	CG	CG	GG	CG	GG	GG	CG	GG	CG
AX-123359860	CallRateBelowThreshold	96.491	4.452	9.265	3	47	142	86	10	0.429	---	---		TC	TC	CC	CC	CC	TC	CC	TC	TT	CC	CC	TC	TT	TC	TC	TT	TT	TC	TC	TC	TT	CC	CC	TC	TT	CC	CC	TC	CC	TC	TT	TC	TC	TT	TC	TC
AX-123359861	PolyHighResolution	99.649	9.559	19.121	3	89	114	81	1	0.486	---	---		TG	TT	TG	TT	GG	TG	TT	TG	TG	TT	TT	TT	TT	GG	TT	GG	TG	TG	TT	GG	TG	TG	TG	TG	TT	GG	TT	TG	TG	TT	TG	GG	TG	GG	GG	TG
AX-123359874	PolyHighResolution	100	6.668	13.842	3	127	149	9	0	0.293	---	---		AA	GG	AG	AA	AA	AA	AG	AA	AA	AG	AG	AG	AG	AG	AG	AG	AA	AA	AG	AA	AA	AA	AA	AA	AA	AA	AA	AA	AG	AG	AA	AG	AG	AA	AA	AA
AX-123359878	PolyHighResolution	100	6.971	16.976	3	29	145	111	0	0.356	---	---		AG	GG	AG	AG	AG	AA	GG	AG	AG	AG	AG	AG	AG	GG	AG	GG	AA	AG	AG	AG	GG	GG	AG	AG	AA	AG	AA	AA	GG	AG	GG	AG	AG	AG	AG	AG
AX-123359879	PolyHighResolution	100	11.508	23.329	3	39	138	108	0	0.379	---	---		AG	GG	AG	AG	AA	AA	GG	AG	AG	GG	AG	AG	AG	GG	GG	GG	AA	AG	AG	GG	GG	AA	AG	AA	AA	AG	AG	AA	AG	AG	AG	AG	GG	GG	AG	GG
AX-123359886	PolyHighResolution	100	14.703	33.391	3	134	144	7	0	0.277	---	---		TT	CC	TC	TT	TT	TT	TC	TT	TT	TC	TC	TC	TC	TC	TC	TC	TT	TT	TC	TT	TC	TT	TT	TT	TT	TT	TT	TT	TC	TC	TT	TC	TC	TT	TT	TT
AX-123359887	NoMinorHom	100	7.282	NaN	2	0	8	277	0	0.014	---	---		GG	GG	GG	GG	GG	GG	GG	GG	GG	GG	GG	GG	GG	GG	GG	GG	GG	GG	GG	GG	GG	GG	GG	GG	GG	GG	GG	GG	GG	GG	GG	GG	GG	GG	GG	GG
AX-123359888	NoMinorHom	100	6.243	NaN	2	0	74	211	0	0.13	---	---		CC	TC	CC	CC	CC	CC	CC	CC	CC	CC	TC	CC	TC	CC	TC	TC	CC	CC	TC	CC	CC	CC	CC	CC	CC	CC	CC	CC	TC	TC	CC	CC	CC	CC	CC	CC
AX-123359889	NoMinorHom	100	11.667	NaN	2	0	98	187	0	0.172	---	---		GG	CG	CG	GG	GG	GG	CG	GG	GG	CG	CG	CG	GG	CG	GG	CG	GG	GG	CG	GG	GG	GG	GG	GG	GG	GG	GG	GG	CG	GG	GG	GG	CG	GG	GG	GG
AX-123359898	Other	83.86	3.313	NaN	2	0	56	183	46	0.117	---	---		TT	TT	AT	TT	TT	TT	TT	---	AT	TT	TT	TT	TT	---	TT	TT	---	TT	TT	---	---	TT	AT	AT	TT	TT	---	---	TT	AT	TT	TT	TT	TT	TT	TT
AX-123359899	CallRateBelowThreshold	96.14	4.103	8.958	3	60	156	58	11	0.496	---	---		AG	AG	AA	AG	GG	AG	GG	---	AA	GG	AG	GG	AG	AG	GG	GG	AG	GG	GG	---	AG	AG	AA	AA	AG	AG	---	AG	AG	AA	GG	AG	GG	AG	AG	AG
AX-123359901	PolyHighResolution	100	9.978	21.029	3	62	151	72	0	0.482	---	---		AG	AG	GG	AG	AA	AG	AG	GG	GG	AG	AA	AG	GG	GG	AG	AG	AG	AA	AG	GG	AG	AG	GG	GG	AG	AG	GG	AG	GG	AG	AA	AA	AG	AG	AG	AG
AX-123359910	PolyHighResolution	99.649	4.88	14.115	3	69	147	68	1	0.498	---	---		TG	TG	TG	TT	GG	TG	TG	TG	TT	TG	GG	TG	TG	GG	TT	TG	GG	GG	TT	TT	GG	TT	TT	TG	TG	TG	GG	TG	GG	TG	TT	TG	TG	TG	TG	TG
AX-123359912	PolyHighResolution	98.596	3.771	8.637	3	115	129	37	4	0.361	---	---		AG	AA	AG	AA	GG	AG	AG	---	GG	AG	AA	AA	AG	AG	AA	AG	AG	AA	AA	GG	GG	AG	GG	AA	AG	GG	AG	GG	AA	AA	AG	AA	AG	AG	GG	AA
AX-123359934	PolyHighResolution	100	5.457	13.605	3	29	133	123	0	0.335	---	---		TC	CC	TC	CC	TT	TC	TC	TC	CC	CC	TC	CC	CC	TC	CC	TC	TT	TT	TC	CC	TC	CC	CC	TT	TC	TC	TT	TC	TC	CC	CC	CC	CC	TC	CC	TC
AX-123359936	NoMinorHom	100	8.677	NaN	2	278	7	0	0	0.0123	---	---		TT	TT	TT	TT	TT	TT	TT	TT	TT	TT	TT	TT	TT	TT	TT	TT	TT	TT	TT	TT	TT	TT	TT	TT	TT	TT	TT	TT	TT	TT	TT	TT	TT	TT	TG	TT
AX-123359953	PolyHighResolution	99.649	5.564	13.99	3	36	132	116	1	0.359	---	---		AG	GG	AG	GG	AA	AG	AG	AG	AA	AG	GG	GG	AG	AG	GG	AG	AG	GG	GG	AA	AA	AG	AA	GG	AG	AA	AG	AG	GG	GG	AG	GG	AG	AG	AA	GG
AX-123359964	PolyHighResolution	98.947	4.675	11.205	3	64	151	67	3	0.495	---	---		TG	TG	TG	TT	GG	TG	GG	TG	GG	GG	TG	TT	GG	GG	TT	TG	TG	TT	TT	GG	GG	TG	GG	TT	TG	GG	TG	TG	TT	TG	TG	TG	TG	TG	GG	TT
AX-123359965	MonoHighResolution	100	NaN	NaN	1	285	0	0	0	0	---	---		AA	AA	AA	AA	AA	AA	AA	AA	AA	AA	AA	AA	AA	AA	AA	AA	AA	AA	AA	AA	AA	AA	AA	AA	AA	AA	AA	AA	AA	AA	AA	AA	AA	AA	AA	AA
AX-123359968	PolyHighResolution	100	8.468	23.048	3	4	151	130	0	0.279	---	---		GG	AA	GG	GG	GG	GG	AG	GG	GG	AG	AG	AG	AG	AG	AG	AG	GG	GG	AG	GG	AG	GG	GG	GG	GG	GG	GG	GG	AG	AG	GG	AG	AG	GG	AG	GG
AX-123359971	NoMinorHom	100	6.421	NaN	2	0	6	279	0	0.0105	---	---		GG	GG	GG	GG	GG	GG	GG	GG	GG	GG	GG	GG	GG	GG	GG	GG	GG	GG	GG	GG	GG	GG	GG	GG	GG	GG	GG	GG	GG	GG	GG	GG	GG	GG	GG	GG
AX-123359976	Other	72.281	2.571	NaN	2	69	137	0	79	0.333	---	---		---	---	AA	AA	AA	AA	AG	---	AG	AG	AG	AG	AG	AG	AG	AG	AG	AA	AG	AG	AA	---	---	AA	AA	AA	AA	AA	AG	AG	AA	AG	---	AA	AG	AA
AX-123359978	PolyHighResolution	100	5.834	14.126	3	35	137	113	0	0.363	---	---		TC	CC	TT	TC	TC	CC	CC	CC	CC	TC	CC	CC	CC	CC	CC	TC	TC	TC	TC	CC	TT	TC	TC	TC	TT	CC	TC	TT	TC	CC	TT	TC	TC	TC	CC	CC
AX-123359979	PolyHighResolution	100	7.745	15.672	3	23	142	120	0	0.33	---	---		AG	GG	AG	GG	AG	AG	AG	AG	GG	AG	GG	AG	GG	GG	GG	GG	AG	AG	GG	GG	AG	AA	AG	AG	AG	AG	AG	AG	GG	GG	AG	GG	GG	GG	GG	AA
AX-123359983	NoMinorHom	100	7.994	NaN	2	0	6	279	0	0.0105	---	---		CC	CC	CC	CC	CC	CC	CC	CC	CC	CC	CC	CC	CC	CC	CC	CC	CC	CC	CC	CC	CC	CC	CC	CC	CC	CC	CC	CC	CC	CC	CC	CC	CC	CC	CC	CC
AX-123360011	CallRateBelowThreshold	96.14	3.734	7.608	3	63	150	61	11	0.496	---	---		TC	TC	TC	TT	CC	TC	CC	CC	TC	CC	TC	TT	CC	TC	TT	TC	TC	TT	TT	CC	CC	TC	CC	TT	TC	CC	TC	CC	TC	TC	TC	TC	TC	TC	CC	TT
AX-123360012	NoMinorHom	99.649	5.12	NaN	2	0	192	92	1	0.338	---	---		AC	CC	AC	AC	AC	AC	AC	AC	AC	CC	AC	CC	AC	AC	AC	CC	AC	AC	CC	AC	AC	AC	AC	AC	AC	AC	AC	AC	CC	AC	AC	CC	AC	AC	CC	AC
AX-123360015	MonoHighResolution	100	NaN	NaN	1	0	0	285	0	0	---	---		GG	GG	GG	GG	GG	GG	GG	GG	GG	GG	GG	GG	GG	GG	GG	GG	GG	GG	GG	GG	GG	GG	GG	GG	GG	GG	GG	GG	GG	GG	GG	GG	GG	GG	GG	GG
AX-123360026	PolyHighResolution	97.544	3.689	8.383	3	121	133	24	7	0.326	---	---		TC	TT	TC	TT	CC	TT	TC	TC	TT	TT	TC	TT	TT	TC	TT	TC	CC	CC	TC	TT	TC	TT	TT	CC	TC	TC	---	TC	TC	TT	TT	TT	TT	TC	TT	TC
AX-123360030	MonoHighResolution	100	NaN	NaN	1	285	0	0	0	0	---	---		TT	TT	TT	TT	TT	TT	TT	TT	TT	TT	TT	TT	TT	TT	TT	TT	TT	TT	TT	TT	TT	TT	TT	TT	TT	TT	TT	TT	TT	TT	TT	TT	TT	TT	TT	TT
AX-123360034	CallRateBelowThreshold	91.93	5.083	16.226	3	9	58	195	23	0.145	---	---		CC	TC	CC	CC	CC	CC	---	CC	CC	TC	TT	---	CC	TT	TC	TT	CC	CC	CC	CC	CC	CC	CC	CC	CC	CC	CC	CC	---	TC	CC	TC	TT	CC	CC	CC
AX-123360062	PolyHighResolution	100	5.736	14.256	3	66	140	79	0	0.477	---	---		TC	TC	CC	TC	TC	TT	TT	TT	TT	CC	TT	TC	TC	TT	TC	CC	TC	TC	CC	TT	CC	TC	TC	TC	CC	TT	TC	CC	TC	TT	CC	TC	CC	TC	TC	TC
AX-123360066	PolyHighResolution	98.246	4.018	9.674	3	27	138	115	5	0.343	---	---		TC	---	TC	CC	TT	TC	TC	TC	CC	CC	TC	CC	CC	TC	CC	TC	---	TT	CC	CC	TC	CC	CC	TC	TC	TC	TT	TC	TC	CC	CC	CC	CC	TC	CC	TC
AX-123360076	NoMinorHom	100	8.562	NaN	2	0	4	281	0	0.007	---	---		CC	CC	CC	CC	CC	CC	CC	CC	CC	CC	CC	CC	CC	CC	CC	CC	CC	CC	CC	CC	CC	CC	CC	CC	CC	CC	CC	CC	CC	CC	CC	CC	CC	CC	CC	CC
AX-123360087	PolyHighResolution	100	14.701	29.814	3	1	6	278	0	0.014	---	---		CC	CC	CC	CC	CC	CC	CC	CC	CC	CC	CC	CC	CC	CC	CC	CC	CC	CC	CC	CC	CC	CC	CC	CC	CC	CC	CC	CC	CC	CC	CC	CC	CC	CC	CC	CC
AX-123360090	PolyHighResolution	99.649	11.989	29.037	3	38	134	112	1	0.37	---	---		AC	CC	AC	CC	CC	AA	CC	AC	AC	CC	AC	CC	AC	AC	AC	AC	AA	AA	AC	AC	AA	AA	AC	AC	AA	AC	AC	AC	AC	CC	AA	AC	AC	AC	AC	CC
AX-123360101	PolyHighResolution	98.947	5.071	13.75	3	279	1	2	3	0.0089	---	---		AA	AA	AA	AA	AA	AA	AA	AA	AA	AA	AA	AA	AA	AA	AA	AA	AA	AA	AA	AA	AA	AA	AA	AA	AA	AA	AA	AA	AA	AA	AA	AA	AA	AA	AA	AA
AX-123360106	PolyHighResolution	100	6.332	15.884	3	98	158	29	0	0.379	---	---		TG	TT	TT	TT	TG	TG	TG	TG	TG	TG	TG	TT	TG	TT	TT	TG	GG	GG	TG	TG	TG	TG	TT	TG	TT	TT	TG	GG	TG	TG	TG	TT	TG	TT	TT	TG
AX-123360110	PolyHighResolution	98.947	5.614	11.227	3	100	153	29	3	0.374	---	---		AG	AA	AA	AA	GG	AG	AG	AG	AG	AG	---	AA	AG	AA	AA	AG	GG	GG	AG	AG	AG	AG	AA	AG	AA	AA	AG	GG	AG	AG	AG	AA	AG	AA	AA	AG
AX-123360112	PolyHighResolution	98.246	4.457	14.66	3	16	70	194	5	0.182	---	---		CC	TC	---	CC	CC	CC	CC	CC	CC	TC	TT	TC	CC	CC	CC	TC	CC	CC	CC	CC	TC	CC	CC	CC	CC	CC	CC	CC	TC	TT	CC	---	CC	CC	CC	CC
AX-123360119	NoMinorHom	97.193	4.736	NaN	2	0	63	214	8	0.114	---	---		CC	TC	TC	CC	CC	CC	TC	CC	CC	TC	TC	TC	CC	CC	CC	CC	CC	CC	TC	CC	TC	CC	CC	CC	CC	CC	CC	CC	TC	CC	CC	TC	TC	CC	CC	CC
AX-123360131	PolyHighResolution	100	5.392	13.164	3	210	70	5	0	0.14	---	---		TT	TG	TT	TT	TT	TT	TG	TT	TT	TT	TG	TG	TT	TT	TG	TG	TT	TT	TG	TT	TT	TT	TT	TT	TT	TT	TT	TT	TG	TT	TT	TT	TG	TT	TT	TT
AX-123360133	PolyHighResolution	100	3.796	8.071	3	61	43	181	0	0.289	---	---		GG	AG	GG	AA	AA	GG	AG	GG	GG	AG	GG	AA	GG	GG	GG	GG	GG	GG	GG	GG	GG	GG	GG	GG	GG	GG	GG	GG	GG	AG	GG	GG	GG	GG	GG	AA
AX-123360141	MonoHighResolution	100	NaN	NaN	1	0	0	285	0	0	---	---		CC	CC	CC	CC	CC	CC	CC	CC	CC	CC	CC	CC	CC	CC	CC	CC	CC	CC	CC	CC	CC	CC	CC	CC	CC	CC	CC	CC	CC	CC	CC	CC	CC	CC	CC	CC
AX-123360148	PolyHighResolution	100	8.451	28.712	3	82	146	57	0	0.456	---	---		AG	AG	AA	AA	AG	AG	GG	GG	AG	AA	AG	AG	GG	GG	AG	AA	AG	AG	GG	AG	GG	GG	AA	AG	AG	AG	GG	AA	AG	GG	AG	AA	GG	AA	AA	GG
AX-123360151	PolyHighResolution	99.649	4.723	13.037	3	69	163	52	1	0.47	---	---		AC	AC	AA	AA	CC	AC	AA	CC	AC	AA	AC	AA	AC	AC	AC	AC	AC	AA	AC	AC	AC	CC	AC	AC	CC	CC	AC	AA	AC	AC	CC	AC	CC	AC	AC	AA
AX-123360158	NoMinorHom	100	5.812	NaN	2	225	60	0	0	0.105	---	---		TT	TC	TT	TT	TT	TT	TT	TT	TT	TT	TT	TT	TT	TT	TT	TT	TT	TT	TT	TT	TT	TT	TT	TT	TT	TT	TT	TT	TT	TC	TT	TC	TC	TT	TT	TT
AX-123360189	PolyHighResolution	98.596	4.69	10.774	3	55	145	81	4	0.454	---	---		TG	TG	TG	TT	TT	TG	TG	TG	GG	TG	GG	TG	GG	GG	GG	TG	GG	GG	TG	GG	TG	TG	TG	TG	GG	TG	TT	TG	GG	GG	TG	TG	GG	GG	TG	TT
AX-123360190	PolyHighResolution	98.947	5.724	12.115	3	32	143	107	3	0.367	---	---		TG	GG	TG	GG	GG	TG	GG	TG	TG	GG	TG	GG	TG	TG	TG	TG	TT	TT	TG	TG	TG	TG	TG	TG	TT	TG	GG	TG	TG	TG	TG	TG	TG	TT	TG	GG
AX-123360206	PolyHighResolution	99.649	5.963	15.271	3	80	145	59	1	0.463	---	---		TC	TC	TC	CC	CC	TC	TC	TC	TT	TC	TT	TC	TT	TT	TT	TC	TT	TT	TC	TT	TC	TC	TC	TC	TT	TC	CC	TC	TT	TT	TC	TC	TT	TT	TC	CC
AX-123360212	PolyHighResolution	100	10.751	22.818	3	1	82	202	0	0.147	---	---		CC	TC	CC	CC	CC	CC	TC	CC	CC	TC	TC	TC	TC	TC	TC	CC	CC	CC	CC	CC	CC	CC	CC	CC	CC	CC	CC	CC	TC	TC	CC	CC	TC	CC	CC	CC
AX-123360226	PolyHighResolution	99.298	3.757	8.245	3	80	143	60	2	0.465	---	---		AG	AG	AG	AG	GG	AG	GG	AG	AA	GG	AG	GG	AG	AG	AG	AA	AA	AA	AA	AA	AG	AG	AG	AG	AA	AG	GG	AG	AG	AG	AG	AG	AG	AA	AG	GG
AX-123360227	MonoHighResolution	99.649	NaN	NaN	1	0	0	284	1	0	---	---		GG	GG	GG	GG	GG	GG	GG	GG	GG	GG	GG	GG	GG	GG	GG	GG	GG	GG	GG	GG	GG	GG	GG	GG	GG	GG	GG	GG	GG	GG	GG	GG	GG	GG	GG	GG
AX-123360228	MonoHighResolution	99.649	NaN	NaN	1	0	0	284	1	0	---	---		CC	CC	CC	CC	CC	CC	CC	CC	CC	CC	CC	CC	CC	CC	CC	CC	CC	CC	CC	CC	CC	CC	CC	CC	CC	CC	CC	CC	CC	CC	CC	CC	CC	CC	CC	CC
AX-123360240	PolyHighResolution	98.596	3.962	8.231	3	73	152	56	4	0.47	---	---		AG	AG	AG	AG	AG	AG	AG	AG	---	AG	AA	AG	AA	AA	AA	AG	AG	AA	AG	AA	AG	AG	AG	AG	AA	AG	GG	AG	AA	AA	AG	AA	AA	AA	AG	GG
AX-123360243	PolyHighResolution	99.649	5.595	16.643	3	77	122	85	1	0.486	---	---		TC	TC	TT	TT	TT	TC	TC	TC	CC	TC	TC	CC	CC	TC	CC	TC	TT	TC	CC	CC	TT	TC	CC	TC	TT	CC	TC	TC	TT	TC	TT	TT	TT	TC	CC	CC
AX-123360247	PolyHighResolution	100	4.645	10.858	3	22	149	114	0	0.339	---	---		AG	GG	AG	GG	AG	AG	AG	AG	GG	AG	GG	AG	GG	GG	GG	GG	AG	GG	GG	GG	AG	AG	AG	AG	GG	AG	AA	AG	GG	GG	AG	GG	GG	GG	AG	AA
AX-123360249	CallRateBelowThreshold	95.088	4.53	9.667	3	9	135	127	14	0.282	---	---		CC	TT	CC	CC	CC	CC	TC	CC	CC	TC	TC	TC	TC	TC	TC	TC	CC	CC	TC	CC	CC	CC	CC	CC	CC	CC	CC	CC	---	TC	CC	TC	TC	CC	TC	CC
AX-123360260	PolyHighResolution	100	6.785	13.726	3	10	158	117	0	0.312	---	---		TC	CC	TC	CC	TC	TC	TC	TC	CC	TC	CC	TC	CC	CC	CC	CC	TC	TC	CC	CC	TC	TC	TC	TC	CC	TC	TC	TC	CC	CC	TC	CC	CC	CC	TC	TC
AX-123360286	NoMinorHom	100	7.081	NaN	2	0	98	187	0	0.172	---	---		CC	TC	TC	CC	CC	CC	CC	CC	CC	CC	TC	TC	TC	CC	TC	TC	CC	CC	CC	CC	TC	CC	CC	CC	CC	CC	CC	CC	TC	CC	CC	TC	TC	CC	TC	CC
AX-123360299	PolyHighResolution	98.596	5.543	12.582	3	58	148	75	4	0.47	---	---		TC	TC	TC	TC	TC	CC	CC	TC	CC	TC	CC	TC	TC	TT	TC	TT	TC	TC	TC	TC	CC	TT	TC	TC	TT	TT	CC	TT	CC	CC	TC	CC	CC	TC	TC	TC
AX-123360318	PolyHighResolution	98.947	NaN	14.147	2	89	0	193	3	0.316	---	---		GG	AA	AA	GG	GG	GG	GG	GG	GG	GG	AA	AA	AA	GG	AA	AA	GG	GG	GG	GG	AA	GG	GG	GG	GG	GG	GG	GG	AA	GG	GG	AA	AA	GG	AA	GG
AX-123360320	NoMinorHom	100	5.496	NaN	2	0	80	205	0	0.14	---	---		GG	AG	AG	GG	GG	GG	GG	GG	GG	GG	GG	AG	GG	AG	GG	AG	GG	GG	AG	GG	GG	GG	GG	GG	GG	GG	GG	GG	GG	GG	GG	GG	GG	GG	AG	GG
AX-123360337	PolyHighResolution	99.649	4.52	11.981	3	49	154	81	1	0.444	---	---		AG	AG	GG	AG	AG	AG	AG	AG	AG	AA	AG	AG	AG	AA	GG	AG	AG	AA	---	AG	GG	AG	AA	GG	AA	AG	AG	AG	GG	AG	AG	AG	GG	AG	GG	AG
AX-123360358	CallRateBelowThreshold	95.439	4.362	8.94	3	51	141	80	13	0.447	---	---		AC	AC	AC	AC	AC	AC	AA	AA	AC	AC	AA	---	CC	AA	CC	AC	---	AC	AA	AC	CC	CC	CC	AC	CC	AC	CC	AC	AC	AA	AC	AC	CC	AC	CC	AC
AX-123360359	CallRateBelowThreshold	93.333	5.055	16	3	55	3	208	19	0.212	---	---		GG	---	GG	GG	GG	GG	GG	GG	GG	GG	AA	AA	AA	GG	AA	---	GG	GG	GG	GG	GG	GG	GG	GG	GG	GG	GG	GG	AA	GG	GG	AA	AA	GG	GG	GG
AX-123360383	NoMinorHom	100	11.133	NaN	2	0	86	199	0	0.151	---	---		CC	AC	CC	CC	CC	CC	CC	CC	CC	AC	CC	CC	AC	CC	AC	AC	CC	CC	CC	CC	CC	CC	CC	CC	CC	CC	CC	CC	AC	CC	CC	CC	AC	CC	CC	CC
AX-123360395	Other	93.333	3.17	7.59	3	42	163	61	19	0.464	---	---		TG	TG	TG	TG	TT	GG	TG	TG	TG	TG	GG	---	TG	TG	TG	TT	TG	TG	TG	TG	GG	GG	TG	TT	TG	TG	GG	TG	TT	TG	TG	GG	TT	TG	---	TG
AX-123360405	PolyHighResolution	98.947	4.799	10.249	3	26	138	118	3	0.337	---	---		TC	CC	TC	TC	TC	TT	TC	CC	TT	CC	TC	TC	CC	CC	CC	CC	TC	TC	CC	TC	CC	TC	CC	TC	CC	CC	TT	CC	TC	CC	TC	TC	TC	TC	TT	TC
AX-123360409	NoMinorHom	100	6.98	NaN	2	0	4	281	0	0.007	---	---		CC	CC	CC	CC	CC	CC	CC	CC	CC	CC	CC	CC	CC	CC	CC	CC	CC	CC	CC	CC	CC	CC	CC	CC	CC	CC	CC	CC	CC	CC	CC	CC	CC	CC	CC	CC
AX-123360419	PolyHighResolution	100	4.525	11.538	3	29	137	119	0	0.342	---	---		AG	GG	AG	AG	AG	AA	AG	GG	AA	GG	AG	AG	GG	GG	GG	GG	AG	AG	GG	AG	GG	AG	GG	AG	GG	GG	AA	GG	AG	GG	AG	AG	AG	AG	AA	AG
AX-123360444	PolyHighResolution	100	12.226	29.75	3	83	155	47	0	0.437	---	---		AG	AG	AA	AG	AG	AG	AG	AG	AG	GG	AG	AG	AG	GG	AA	AG	AG	GG	GG	AG	AA	AG	GG	AA	GG	AG	AG	AG	AA	AG	AG	AG	AA	AG	AA	AG
AX-123360465	MonoHighResolution	100	NaN	NaN	1	285	0	0	0	0	---	---		TT	TT	TT	TT	TT	TT	TT	TT	TT	TT	TT	TT	TT	TT	TT	TT	TT	TT	TT	TT	TT	TT	TT	TT	TT	TT	TT	TT	TT	TT	TT	TT	TT	TT	TT	TT
AX-123360469	MonoHighResolution	100	NaN	NaN	1	0	0	285	0	0	---	---		CC	CC	CC	CC	CC	CC	CC	CC	CC	CC	CC	CC	CC	CC	CC	CC	CC	CC	CC	CC	CC	CC	CC	CC	CC	CC	CC	CC	CC	CC	CC	CC	CC	CC	CC	CC
AX-123360476	PolyHighResolution	99.298	5.204	13.172	3	64	169	50	2	0.475	---	---		TC	TC	TC	TC	CC	TT	TC	CC	TC	CC	TT	TC	TC	CC	TC	TC	TC	TC	TC	CC	TT	TT	TC	CC	TC	TC	TC	TC	CC	TC	TC	TT	CC	TC	TT	TC
AX-123360481	Other	85.263	3.664	NaN	2	0	73	170	42	0.15	---	---		GG	TG	---	GG	GG	GG	TG	GG	GG	TG	---	GG	TG	GG	TG	GG	GG	GG	GG	GG	GG	GG	GG	---	GG	---	GG	GG	GG	GG	---	GG	GG	TG	GG	GG
AX-123360503	PolyHighResolution	100	6.967	17.494	3	30	130	125	0	0.333	---	---		AC	CC	CC	CC	AC	AA	CC	AC	AC	CC	CC	AC	CC	AC	CC	AC	AC	AC	CC	AC	CC	AC	CC	AC	CC	AC	CC	AC	AC	AC	AC	CC	AC	AA	CC	AC
AX-123360505	NoMinorHom	98.596	4.024	NaN	2	0	67	214	4	0.119	---	---		GG	AG	GG	GG	GG	GG	GG	GG	GG	AG	AG	AG	AG	GG	AG	GG	GG	GG	GG	GG	GG	GG	GG	GG	GG	GG	GG	GG	GG	GG	GG	AG	AG	GG	GG	GG
AX-123360508	PolyHighResolution	97.544	4.284	9.411	3	29	130	119	7	0.338	---	---		TC	CC	TC	TT	CC	TC	CC	TT	---	TC	CC	CC	TC	CC	TC	CC	TC	TC	TC	CC	TC	TC	CC	TT	TT	TC	TT	TC	TC	CC	TT	TC	TC	TC	TC	TT
AX-123360510	PolyHighResolution	100	5.377	11.998	3	28	148	109	0	0.358	---	---		TG	GG	TT	TG	TT	TT	GG	TT	TT	GG	TG	TG	TG	TG	GG	GG	GG	TT	GG	TG	TG	GG	GG	TT	GG	TG	TG	GG	GG	GG	GG	TG	TG	GG	TG	TG
AX-123360511	PolyHighResolution	98.596	4.399	9.685	3	4	149	128	4	0.279	---	---		CC	AA	CC	CC	CC	CC	AC	CC	CC	AC	AC	AC	AC	AC	AC	AC	CC	CC	AC	CC	CC	CC	CC	CC	CC	CC	CC	CC	AC	AC	CC	AC	AA	CC	CC	CC
AX-123360514	NoMinorHom	100	7.634	NaN	2	0	63	222	0	0.111	---	---		CC	TC	CC	CC	CC	CC	CC	CC	CC	TC	TC	TC	TC	CC	TC	CC	CC	CC	CC	CC	CC	CC	CC	CC	CC	CC	CC	CC	CC	CC	CC	TC	TC	CC	CC	CC
AX-123360528	PolyHighResolution	99.649	5.522	18.103	3	35	131	118	1	0.354	---	---		AG	GG	AG	AG	AG	AG	GG	AG	AG	AG	GG	AG	GG	AG	AG	GG	AA	AG	AG	AA	AG	AG	GG	AA	AG	AA	AG	AG	GG	AG	AG	AG	AG	AG	AG	GG
AX-123360536	PolyHighResolution	100	5.826	15.502	3	4	146	135	0	0.27	---	---		GG	TT	GG	GG	GG	GG	TG	GG	GG	TG	TG	TG	TG	TG	TG	TG	GG	GG	TG	GG	GG	GG	GG	GG	GG	GG	GG	GG	TG	TG	GG	TG	TG	GG	GG	GG
AX-123360537	NoMinorHom	100	6.247	NaN	2	0	150	135	0	0.263	---	---		GG	AG	GG	GG	GG	GG	AG	GG	GG	AG	AG	AG	AG	AG	AG	AG	GG	GG	AG	GG	GG	GG	GG	GG	GG	GG	GG	GG	AG	AG	GG	AG	AG	GG	GG	GG
AX-123360541	CallRateBelowThreshold	94.035	4.555	17.372	3	30	15	223	17	0.14	---	---		CC	---	CC	CC	CC	CC	CC	CC	CC	AA	---	---	---	CC	---	CC	CC	CC	CC	CC	CC	CC	CC	CC	CC	CC	CC	CC	CC	CC	CC	AC	AA	CC	CC	CC
AX-123360550	PolyHighResolution	100	4.956	11.407	3	27	152	106	0	0.361	---	---		AC	CC	AA	AC	CC	AC	AC	AC	AC	AC	AC	AC	CC	CC	CC	CC	AC	AC	AC	AC	AA	CC	AC	AC	CC	CC	AC	CC	AC	AC	AC	AC	AC	AC	CC	CC
AX-123360555	PolyHighResolution	98.596	4.042	9.161	3	102	152	27	4	0.366	---	---		AG	AA	GG	AG	AA	AG	AG	AG	AG	AG	AG	AG	AA	AA	AA	AA	AG	AG	AG	AG	GG	AA	AG	AG	AA	AA	AG	AA	AG	AG	AG	AG	AG	AG	AA	AA
AX-123360563	NoMinorHom	100	13.088	NaN	2	0	18	267	0	0.0316	---	---		GG	GG	AG	GG	GG	GG	GG	GG	GG	GG	GG	GG	GG	GG	GG	GG	GG	GG	GG	GG	GG	GG	GG	GG	GG	GG	GG	GG	GG	GG	GG	GG	GG	GG	AG	GG
AX-123360570	PolyHighResolution	97.544	4.462	12.235	3	31	146	101	7	0.374	---	---		TC	CC	TC	CC	TC	TC	CC	CC	CC	CC	CC	CC	CC	CC	TC	CC	TC	TT	TC	TC	TT	TC	TT	TC	TT	CC	TT	TC	CC	TC	TC	TC	TC	TC	TT	TC
AX-123360574	NoMinorHom	100	5.78	NaN	2	0	81	204	0	0.142	---	---		CC	AC	AC	CC	CC	CC	CC	CC	CC	CC	CC	AC	CC	AC	CC	AC	CC	CC	AC	CC	CC	CC	CC	CC	CC	CC	CC	CC	CC	CC	CC	CC	CC	CC	AC	CC
AX-123360584	PolyHighResolution	99.649	7.962	19.216	3	19	149	116	1	0.329	---	---		AG	GG	GG	AG	GG	AG	AG	AG	AG	AG	AG	AG	AG	AG	GG	AG	AG	AA	AG	AG	GG	AG	AA	GG	AA	AG	AG	GG	GG	GG	AG	AG	GG	AG	GG	AG
AX-123360585	PolyHighResolution	99.649	5.343	12.366	3	86	92	106	1	0.465	---	---		AG	GG	AA	AG	AA	AG	GG	AG	AG	GG	GG	GG	GG	GG	AA	GG	AG	GG	GG	AG	AA	AG	GG	AA	GG	AG	AG	AA	AA	AG	AG	GG	AA	AG	AA	AG
AX-123360589	PolyHighResolution	99.649	14.134	28.532	3	38	139	107	1	0.379	---	---		TC	CC	TC	TC	TT	TC	CC	TC	TC	CC	CC	CC	CC	CC	TC	CC	TC	CC	CC	TC	TC	TC	CC	TT	CC	TC	TC	TT	TC	TC	TC	CC	TC	TC	TC	TC
AX-123360591	NoMinorHom	100	10.393	NaN	2	0	4	281	0	0.007	---	---		CC	CC	CC	CC	CC	CC	CC	CC	CC	CC	CC	CC	CC	CC	CC	CC	CC	CC	CC	CC	CC	CC	CC	CC	CC	CC	CC	CC	CC	CC	CC	CC	CC	CC	CC	CC
AX-123360605	PolyHighResolution	100	5.179	13.97	3	104	154	27	0	0.365	---	---		AG	AA	GG	AG	AA	AG	AG	AG	AG	AG	AG	AG	AA	AA	AA	AA	AG	AG	AG	AG	GG	AA	AG	AG	AA	AA	AA	AA	AG	AG	AG	AG	AG	AG	AA	AA
AX-123360606	NoMinorHom	100	10.688	NaN	2	0	12	273	0	0.0211	---	---		GG	GG	AG	GG	GG	GG	GG	GG	GG	GG	GG	GG	GG	GG	GG	GG	GG	GG	GG	GG	GG	GG	GG	GG	GG	GG	GG	GG	GG	GG	GG	GG	GG	GG	AG	GG
AX-123360608	NoMinorHom	100	5.716	NaN	2	0	75	210	0	0.132	---	---		CC	TC	CC	CC	CC	CC	CC	CC	CC	TC	TC	CC	CC	CC	CC	CC	CC	CC	CC	CC	CC	CC	CC	CC	CC	CC	CC	CC	CC	CC	CC	CC	CC	CC	CC	CC
AX-123360616	MonoHighResolution	100	NaN	NaN	1	0	0	285	0	0	---	---		GG	GG	GG	GG	GG	GG	GG	GG	GG	GG	GG	GG	GG	GG	GG	GG	GG	GG	GG	GG	GG	GG	GG	GG	GG	GG	GG	GG	GG	GG	GG	GG	GG	GG	GG	GG
AX-123360618	PolyHighResolution	99.298	14.181	30.706	3	84	145	54	2	0.447	---	---		AC	AC	AA	AC	AC	AC	AC	AC	AC	CC	AC	AC	AC	CC	AA	AC	AC	CC	CC	AC	AA	AC	CC	AA	CC	AC	AC	AA	AA	AC	AC	AC	AA	AC	AA	AC
AX-123360622	MonoHighResolution	100	NaN	NaN	1	285	0	0	0	0	---	---		TT	TT	TT	TT	TT	TT	TT	TT	TT	TT	TT	TT	TT	TT	TT	TT	TT	TT	TT	TT	TT	TT	TT	TT	TT	TT	TT	TT	TT	TT	TT	TT	TT	TT	TT	TT
AX-123360631	NoMinorHom	100	9.915	NaN	2	0	94	191	0	0.165	---	---		GG	TG	TG	GG	GG	GG	TG	GG	GG	GG	TG	TG	TG	GG	TG	TG	GG	GG	GG	GG	TG	GG	GG	GG	GG	GG	GG	GG	TG	GG	GG	TG	TG	GG	TG	GG
AX-123360634	Other	84.211	3.172	6.741	3	39	134	67	45	0.442	---	---		AC	---	AC	AC	AC	---	AA	---	AC	AC	AC	AA	AA	AA	CC	AC	AC	CC	AC	---	---	AC	CC	AC	CC	---	CC	AC	AC	AC	AC	AC	AC	AC	CC	---
AX-123360640	NoMinorHom	100	5.944	NaN	2	215	70	0	0	0.123	---	---		AA	AG	AA	AA	AA	AA	AA	AA	AA	AG	AG	AG	AA	AA	AG	AA	AA	AA	AA	AA	AA	AA	AA	AA	AA	AA	AA	AA	AG	AA	AA	AA	AA	AA	AA	AA
AX-123360642	PolyHighResolution	100	5.113	12.578	3	38	145	102	0	0.388	---	---		TG	GG	TG	TG	TT	TG	GG	TG	TG	GG	GG	GG	GG	GG	TG	GG	TG	TG	GG	TG	TG	TG	TG	GG	TG	TG	TG	TT	TG	TG	TG	GG	TG	GG	TG	TG
AX-123360644	PolyHighResolution	97.895	4.212	10.789	3	75	153	51	6	0.457	---	---		TC	TC	TC	CC	TC	TC	TC	TC	TC	CC	CC	CC	TC	TC	CC	TC	TC	TC	TT	TT	TT	CC	TC	TC	TT	CC	TT	TC	CC	TT	TC	TT	TT	TC	TC	TC
AX-123360646	NoMinorHom	99.298	4.954	NaN	2	195	88	0	2	0.155	---	---		TT	TC	TT	TT	TT	TT	TC	TT	TT	TT	TT	TT	TC	TC	TT	TC	TT	TT	TC	TT	TT	TT	TT	TT	TT	TT	TT	TT	TT	TC	TT	TC	TC	TT	TT	TT
AX-123360654	MonoHighResolution	100	NaN	NaN	1	0	0	285	0	0	---	---		GG	GG	GG	GG	GG	GG	GG	GG	GG	GG	GG	GG	GG	GG	GG	GG	GG	GG	GG	GG	GG	GG	GG	GG	GG	GG	GG	GG	GG	GG	GG	GG	GG	GG	GG	GG
AX-123360659	PolyHighResolution	99.649	10.755	25.906	3	50	149	85	1	0.438	---	---		TG	TG	GG	TG	TG	TG	TG	TG	TG	TT	TG	TG	TG	TT	GG	TG	TG	TT	TT	TG	GG	TG	TT	GG	TT	TG	TG	TG	GG	TG	TG	TG	GG	TG	GG	TG
AX-123360667	MonoHighResolution	100	NaN	NaN	1	0	0	285	0	0	---	---		GG	GG	GG	GG	GG	GG	GG	GG	GG	GG	GG	GG	GG	GG	GG	GG	GG	GG	GG	GG	GG	GG	GG	GG	GG	GG	GG	GG	GG	GG	GG	GG	GG	GG	GG	GG
AX-123360673	NoMinorHom	98.596	4.735	NaN	2	0	82	199	4	0.146	---	---		CC	TC	TC	CC	CC	CC	TC	CC	CC	TC	CC	---	CC	TC	CC	CC	CC	CC	TC	CC	TC	CC	CC	CC	CC	CC	CC	CC	CC	TC	CC	CC	CC	CC	TC	CC
AX-123360674	NoMinorHom	99.649	5.356	NaN	2	0	83	201	1	0.146	---	---		CC	TC	TC	CC	CC	CC	TC	CC	CC	TC	CC	CC	CC	TC	CC	CC	CC	CC	TC	CC	TC	CC	CC	CC	CC	CC	CC	CC	CC	TC	CC	CC	CC	CC	TC	CC
AX-123360712	PolyHighResolution	99.649	5.431	12.26	3	37	156	91	1	0.405	---	---		AG	GG	AA	AA	AA	GG	AG	GG	GG	AG	AG	GG	AG	GG	AG	GG	AG	AG	AG	GG	AA	AG	AA	---	AG	AG	AA	AG	GG	GG	AG	AG	AG	GG	AG	AG
AX-123360743	PolyHighResolution	100	8.946	18.469	3	82	137	66	0	0.472	---	---		AG	AG	GG	GG	AA	AG	AA	GG	AA	AG	AG	AA	AG	GG	GG	AG	AG	AG	GG	AA	AG	AG	AA	GG	GG	AG	GG	AG	GG	AA	GG	GG	AG	AG	AG	GG
AX-123360745	NoMinorHom	100	15.791	NaN	2	0	3	282	0	0.0053	---	---		GG	GG	GG	GG	GG	GG	GG	GG	GG	GG	GG	GG	GG	GG	GG	GG	GG	GG	GG	GG	GG	GG	GG	GG	GG	GG	GG	GG	GG	GG	GG	GG	GG	GG	GG	GG
AX-123360746	NoMinorHom	100	9.117	NaN	2	0	3	282	0	0.0053	---	---		CC	CC	CC	CC	CC	CC	CC	CC	CC	CC	CC	CC	CC	CC	CC	CC	CC	CC	CC	CC	CC	CC	CC	CC	CC	CC	CC	CC	CC	CC	CC	CC	CC	CC	CC	CC
AX-123360747	CallRateBelowThreshold	92.632	3.668	7.337	3	72	131	61	21	0.479	---	---		TC	TC	TT	TT	TT	TC	TC	TC	TT	TC	---	CC	TT	TT	TC	TC	TT	CC	TT	TC	TC	CC	TT	TC	TC	---	TC	TT	CC	TC	TT	CC	TC	TC	CC	TT
AX-123360751	MonoHighResolution	100	NaN	NaN	1	0	0	285	0	0	---	---		GG	GG	GG	GG	GG	GG	GG	GG	GG	GG	GG	GG	GG	GG	GG	GG	GG	GG	GG	GG	GG	GG	GG	GG	GG	GG	GG	GG	GG	GG	GG	GG	GG	GG	GG	GG
AX-123360776	NoMinorHom	100	6.482	NaN	2	0	3	282	0	0.0053	---	---		GG	GG	GG	GG	GG	GG	GG	GG	GG	GG	GG	GG	GG	GG	GG	GG	GG	GG	GG	GG	GG	GG	GG	GG	GG	GG	GG	GG	GG	GG	GG	GG	GG	GG	GG	GG
AX-123360779	Other	92.281	3.387	7.031	3	85	134	44	22	0.422	---	---		---	AA	AA	AA	GG	AG	AG	AA	GG	AA	GG	GG	---	AG	AA	---	---	---	AA	GG	AG	---	GG	AG	AA	AG	AG	AG	AA	AG	AG	AA	AA	AG	AG	AG
AX-123360781	PolyHighResolution	100	11.472	23.641	3	62	150	73	0	0.481	---	---		AG	AG	AG	AA	GG	AG	AG	AA	GG	AA	AG	AG	AA	GG	AG	GG	AG	AG	AG	GG	AG	AG	GG	AA	AA	AG	AA	AG	AG	AG	AA	AG	AA	AG	AG	AA
AX-123360787	PolyHighResolution	97.544	4.425	13.549	3	57	154	67	7	0.482	---	---		TC	TC	TT	TT	---	CC	TC	CC	---	TC	TT	CC	TC	TT	TC	TC	TT	TC	TT	TC	TC	CC	TT	TC	TC	CC	TC	TC	CC	TC	---	CC	TC	TC	CC	TT
AX-123360791	NoMinorHom	100	8.283	NaN	2	0	65	220	0	0.114	---	---		CC	TC	CC	CC	CC	CC	CC	CC	CC	TC	TC	TC	TC	CC	TC	CC	CC	CC	CC	CC	CC	CC	CC	CC	CC	CC	CC	CC	CC	CC	CC	TC	TC	CC	CC	CC
AX-123360795	PolyHighResolution	100	6.021	14.334	3	63	130	92	0	0.449	---	---		AG	AG	AG	AA	GG	AG	GG	AA	GG	AG	GG	GG	GG	AG	AA	AG	AG	AG	AG	GG	AG	AG	GG	AA	AA	AG	AA	AG	AA	AG	AA	AA	AG	AG	AG	AA
AX-123360814	PolyHighResolution	100	4.066	8.458	3	123	133	29	0	0.335	---	---		TG	TT	TG	GG	TT	TG	TT	GG	TT	TG	TT	TT	TG	TT	TG	TT	TG	TG	TG	TT	TG	TG	TT	GG	GG	TG	GG	TG	TG	TT	GG	TG	TG	TG	TG	GG
AX-123360822	PolyHighResolution	100	6.087	13.51	3	85	142	58	0	0.453	---	---		AG	AG	AA	AA	AG	GG	AA	AG	AG	GG	AG	GG	AG	AG	AG	AG	AG	GG	AA	AG	AA	AG	AA	AG	AA	AG	AA	AG	AG	AG	AG	AG	GG	GG	AA	AG
AX-123360824	PolyHighResolution	100	8.465	19.61	3	58	142	85	0	0.453	---	---		AG	AG	GG	GG	AG	AA	GG	AG	AG	AA	AG	AA	AG	AG	AG	AG	AG	AA	GG	AG	GG	AG	GG	AG	GG	AG	GG	AG	AG	AG	AG	AG	AA	AA	GG	AG
AX-123360828	PolyHighResolution	100	15.979	34.5	3	32	135	118	0	0.349	---	---		AG	GG	AA	AA	GG	AG	GG	AA	GG	AG	GG	GG	GG	GG	AG	GG	AG	AG	AG	GG	AG	AG	GG	AA	AA	AG	AA	AG	AG	GG	AA	AG	AG	AG	AG	AA
AX-123360834	Other	91.93	3.406	7.763	3	96	138	28	23	0.37	---	---		AG	AA	AA	AG	AG	AA	AG	AA	AG	AG	AA	AA	AA	AA	AG	AG	GG	AA	AG	AG	AG	GG	GG	AA	GG	AG	AG	AG	AG	AG	---	AA	AA	GG	AG	AG
AX-123360836	CallRateBelowThreshold	94.035	3.65	8.189	3	103	147	18	17	0.341	---	---		AG	AA	AA	AA	AA	AG	AA	AG	GG	AA	AA	AG	AG	AG	AA	AG	GG	AG	AG	AG	AG	AA	AA	AG	GG	AA	AA	AG	AA	AG	GG	AA	---	AG	AG	AG
AX-123360855	NoMinorHom	100	6.061	NaN	2	0	73	212	0	0.128	---	---		CC	TC	CC	CC	CC	CC	CC	CC	CC	CC	CC	CC	CC	TC	TC	TC	CC	CC	CC	CC	CC	CC	CC	CC	CC	CC	CC	CC	CC	TC	CC	TC	CC	CC	CC	CC
AX-123360859	NoMinorHom	100	6.659	NaN	2	209	76	0	0	0.133	---	---		TT	TG	TT	TT	TT	TT	TT	TT	TT	TG	TT	TT	TT	TT	TT	TG	TT	TT	TT	TT	TT	TT	TT	TT	TT	TT	TT	TT	TT	TG	TT	TT	TG	TT	TT	TT
AX-123360869	PolyHighResolution	98.947	4.899	10.943	3	89	145	48	3	0.427	---	---		TC	TC	TT	TT	TT	TC	TT	TC	CC	TT	TT	TC	CC	TC	TC	CC	CC	TC	TC	TC	TC	TT	TT	TC	CC	TT	TT	TC	TC	TC	CC	TC	TC	TC	TC	TC
AX-123360891	NoMinorHom	98.947	5.077	NaN	2	0	92	190	3	0.163	---	---		GG	TG	GG	GG	GG	GG	GG	GG	GG	TG	GG	GG	GG	GG	GG	GG	GG	GG	GG	GG	TG	GG	GG	GG	GG	GG	GG	GG	GG	GG	GG	GG	GG	GG	TG	GG
AX-123360904	MonoHighResolution	100	NaN	NaN	1	0	0	285	0	0	---	---		GG	GG	GG	GG	GG	GG	GG	GG	GG	GG	GG	GG	GG	GG	GG	GG	GG	GG	GG	GG	GG	GG	GG	GG	GG	GG	GG	GG	GG	GG	GG	GG	GG	GG	GG	GG
AX-123360905	PolyHighResolution	99.649	14.65	32.35	3	36	119	129	1	0.336	---	---		TC	CC	CC	CC	TC	TT	CC	CC	TC	TC	CC	TC	CC	TC	CC	TC	TC	TT	CC	TC	CC	TC	CC	TT	CC	CC	CC	TC	TC	TC	TC	TC	TC	TT	CC	TC
AX-123360906	NoMinorHom	100	5.363	NaN	2	0	71	214	0	0.125	---	---		GG	TG	GG	GG	GG	GG	GG	GG	GG	GG	GG	GG	GG	TG	TG	TG	GG	GG	GG	GG	GG	GG	GG	GG	GG	GG	GG	GG	GG	TG	GG	TG	GG	GG	GG	GG
AX-123360920	Other	95.439	3.507	8.084	3	65	137	70	13	0.491	---	---		TC	TC	TT	TC	TC	TC	CC	TT	TC	TC	TC	TC	TC	CC	CC	TC	CC	TT	CC	CC	TC	CC	CC	TT	CC	CC	TC	TC	CC	TC	CC	TC	TT	CC	TC	TC
AX-123360929	PolyHighResolution	99.298	5.127	12.812	3	91	159	33	2	0.398	---	---		TC	TT	TC	TC	TC	TC	TT	TC	CC	TT	TC	TT	TC	TC	TC	TC	TT	CC	TC	TC	TC	TT	TC	CC	TT	CC	TC	TC	TT	TT	TT	TC	TC	TT	TC	TC
AX-123360937	PolyHighResolution	99.649	4.387	11.139	3	62	138	84	1	0.461	---	---		TC	TC	TC	CC	CC	TC	TC	TC	CC	TT	CC	TC	TC	CC	TC	TC	CC	TT	CC	TC	TC	TT	TC	TC	CC	TC	TC	CC	TC	TT	CC	TT	CC	TT	CC	TC
AX-123360949	NoMinorHom	99.298	4.306	NaN	2	269	14	0	2	0.0247	---	---		TT	TT	TG	TT	TT	TT	TT	TT	---	TT	TT	TT	TT	TT	TT	TT	TT	TT	TT	TT	TG	TT	TT	TT	TT	TT	TT	TT	TT	TT	TT	TT	TT	TT	TG	TT
AX-123360954	NoMinorHom	100	5.958	NaN	2	66	219	0	0	0.384	---	---		TC	TT	TC	TC	TC	TC	TC	TC	TC	TT	TC	TC	TT	TC	TT	TT	TC	TC	TC	TC	TC	TC	TC	TC	TC	TC	TC	TC	TC	TC	TC	TT	TC	TC	TC	TC
AX-123360956	NoMinorHom	99.649	4.763	NaN	2	225	59	0	1	0.104	---	---		TT	TC	TT	TT	TT	TT	TT	TT	TT	TC	TT	TT	TC	TT	TC	TC	TT	TT	TT	TT	TT	TT	TT	TT	TT	TT	TT	TT	TT	TT	TT	TC	TT	TT	TT	TT
AX-123360969	PolyHighResolution	100	6.422	19.052	3	83	143	59	0	0.458	---	---		TC	TC	TC	TT	TT	TC	TC	TC	TT	CC	TT	TC	TC	TT	TC	TC	TT	CC	TT	TC	TC	CC	TC	TC	TT	TC	TC	TT	TC	CC	TT	CC	TT	CC	TT	TC
AX-123360976	PolyHighResolution	100	4.897	11.944	3	67	152	66	0	0.498	---	---		AG	AG	GG	AG	AG	GG	AA	GG	AG	AG	AG	AG	AG	AG	AA	AG	AA	GG	AA	AG	AG	AA	AA	GG	AA	AG	AG	AG	AA	AG	AA	AG	GG	AA	AG	AG
AX-123360977	PolyHighResolution	100	6.118	17.172	3	34	141	110	0	0.367	---	---		TG	GG	GG	TG	TG	GG	TG	GG	TG	TG	GG	GG	GG	GG	TG	TG	TT	GG	TG	TG	TG	TT	TT	GG	TT	TG	TG	TG	TG	TG	TT	GG	GG	TT	TG	TG
AX-123360984	PolyHighResolution	100	5.346	15.165	3	28	148	109	0	0.358	---	---		TG	GG	TG	TG	TT	TG	TG	GG	TT	GG	TG	TG	GG	TG	TG	GG	TT	TG	TG	TG	GG	GG	TT	TG	TG	GG	TT	TG	GG	GG	TT	TG	GG	TT	TG	TT
AX-123360988	NoMinorHom	100	26.429	NaN	2	0	4	281	0	0.007	---	---		CC	CC	CC	CC	CC	CC	CC	CC	CC	CC	CC	CC	CC	CC	CC	CC	CC	CC	CC	CC	CC	CC	CC	CC	CC	CC	CC	CC	CC	CC	CC	CC	CC	CC	CC	CC
AX-123361010	PolyHighResolution	100	5.369	12.726	3	60	142	83	0	0.46	---	---		AG	AG	GG	GG	AG	AA	GG	AG	AG	AA	AG	AA	AG	AA	AG	AG	AG	AA	GG	AG	GG	AG	GG	AG	GG	AG	GG	AG	AG	AG	AG	GG	AA	AA	GG	AG
AX-123361014	PolyHighResolution	100	5.785	13.674	3	35	141	109	0	0.37	---	---		AG	GG	GG	AG	AG	GG	AG	GG	AG	AG	GG	GG	GG	AG	AG	AG	AA	GG	AG	AA	AG	AA	AA	GG	AA	AG	AG	AG	AG	AG	AA	GG	GG	AA	AG	AG
AX-123361017	PolyHighResolution	100	6.385	18.406	3	82	142	61	0	0.463	---	---		AG	AG	AG	AA	AA	AG	AG	AG	AA	GG	AA	AG	AG	AA	AG	AG	AA	GG	AA	AG	AG	GG	AG	AG	AA	AG	AG	AA	AG	GG	AA	GG	AA	GG	AA	AG
AX-123361022	PolyHighResolution	97.193	4.25	9.172	3	61	151	65	8	0.493	---	---		TG	TG	TT	TT	GG	TG	TG	TT	---	TT	TG	TG	TG	GG	TG	GG	TG	TG	TT	GG	---	TG	GG	TT	TT	TG	TT	TG	TT	GG	TT	TG	TT	TG	TG	TT
AX-123361025	NoMinorHom	98.246	4.53	NaN	2	203	77	0	5	0.138	---	---		TT	TC	TT	TT	TT	TT	TC	TT	TT	TC	TC	TC	TC	TT	TT	TT	TT	TT	TC	TT	TT	TT	TT	TT	TT	TT	TT	TT	TC	TT	TT	TT	TC	TT	TT	TT
AX-123361026	NoMinorHom	99.649	5.635	NaN	2	209	75	0	1	0.132	---	---		TT	TC	TT	TT	TT	TT	TC	TT	TT	TT	TC	TC	TC	TC	TC	TT	TT	TT	TC	TT	TT	TT	TT	TT	TT	TT	TT	TT	TC	TT	TT	TC	TT	TT	TT	TT
AX-123361027	NoMinorHom	100	6.26	NaN	2	0	5	280	0	0.0088	---	---		GG	GG	GG	GG	GG	GG	GG	GG	GG	GG	GG	GG	GG	GG	GG	GG	GG	GG	GG	GG	GG	GG	GG	GG	GG	GG	GG	GG	GG	GG	GG	GG	GG	GG	GG	GG
AX-123361028	NoMinorHom	100	8.501	NaN	2	0	8	277	0	0.014	---	---		GG	GG	GG	GG	GG	GG	GG	GG	GG	GG	GG	GG	GG	GG	GG	GG	GG	GG	GG	GG	GG	GG	GG	GG	GG	GG	GG	GG	GG	GG	GG	GG	GG	GG	GG	GG
AX-123361031	PolyHighResolution	99.649	11.086	23.113	3	208	72	4	1	0.141	---	---		TT	CC	TT	TT	TT	TT	TC	TT	TT	TT	TC	TC	TC	TC	TC	TT	TT	TT	TC	TT	TT	TT	TT	TT	TT	TT	TT	TT	TC	TT	TT	TC	TT	TT	TT	TT
AX-123361033	PolyHighResolution	98.596	4.921	10.137	3	53	119	109	4	0.4	---	---		TC	CC	TT	TC	TC	TC	CC	TT	TC	CC	CC	TC	TC	CC	CC	CC	CC	TC	CC	CC	TC	CC	CC	TT	CC	CC	TC	TC	CC	CC	CC	TC	TC	CC	TC	TC
AX-123361038	CallRateBelowThreshold	95.789	3.895	7.835	3	94	152	27	12	0.377	---	---		TC	TT	CC	TC	TC	TC	TT	CC	TC	TT	TT	TC	TC	TT	TT	TT	TT	TC	TT	TC	TC	TT	TT	CC	TT	TT	TC	TC	TT	TT	TT	TC	TC	TT	TC	---
AX-123361042	PolyHighResolution	100	8.29	19.544	3	70	153	62	0	0.486	---	---		AC	AC	CC	AC	AC	AC	AA	CC	AC	AC	AC	AC	AC	AA	AA	AC	AA	CC	AA	AA	AC	AA	AA	CC	AA	AA	AC	AC	AA	AC	AA	AC	CC	AA	AC	AC
AX-123361045	PolyHighResolution	100	7.156	18.595	3	5	72	208	0	0.144	---	---		GG	TG	GG	GG	GG	GG	GG	GG	GG	TG	GG	GG	GG	GG	GG	TG	GG	GG	GG	GG	GG	GG	GG	GG	GG	GG	GG	GG	GG	TG	GG	GG	TG	GG	GG	GG
AX-123361049	NoMinorHom	100	4.992	NaN	2	207	78	0	0	0.137	---	---		TT	TC	TT	TT	TT	TT	TC	TT	TT	TC	TT	TT	TC	TC	TC	TC	TT	TT	TC	TT	TT	TT	TT	TT	TT	TT	TT	TT	TT	TC	TT	TT	TC	TT	TT	TT
AX-123361053	PolyHighResolution	100	5.659	15.183	3	71	144	70	0	0.498	---	---		AG	AG	GG	AG	AG	AG	AA	GG	AG	AA	AA	AG	AG	AG	AG	AA	AA	GG	AA	AA	AG	AA	AA	GG	AA	AA	AG	AG	AA	AG	AA	GG	AG	AA	AG	AG
AX-123361081	PolyHighResolution	99.649	6.629	16.926	3	216	63	5	1	0.128	---	---		AA	AG	AA	AA	AA	AA	AA	AA	AA	AA	AA	AA	AG	AA	AG	AG	AA	AA	AA	AA	AA	AA	AA	AA	AA	AA	AA	AA	AG	AA	AA	AG	AG	AA	AA	AA
AX-123361087	NoMinorHom	99.298	6.152	NaN	2	207	76	0	2	0.134	---	---		AA	AG	AA	AA	AA	AA	AG	AA	AA	AG	AG	AG	AG	AA	AA	AA	AA	AA	AA	AA	AA	AA	AA	AA	AA	AA	AA	AA	AA	AA	AA	AA	AG	AA	AA	AA
AX-123361092	NoMinorHom	99.649	9.249	NaN	2	0	75	209	1	0.132	---	---		GG	AG	GG	GG	GG	GG	AG	GG	GG	AG	AG	AG	AG	GG	GG	GG	GG	GG	GG	GG	GG	GG	GG	GG	GG	GG	GG	GG	GG	GG	GG	GG	AG	GG	GG	GG
AX-123361097	CallRateBelowThreshold	96.491	4.1	8.924	3	62	123	90	10	0.449	---	---		AG	AG	AG	AA	---	AG	GG	AA	GG	AG	GG	GG	AG	AG	AA	AG	AG	AG	AG	GG	AG	AG	GG	AA	AA	AG	AA	AG	AA	AG	AA	AA	---	AG	AG	AA
AX-123361130	PolyHighResolution	99.649	5.158	12.446	3	3	75	206	1	0.143	---	---		CC	TC	TC	CC	CC	CC	CC	CC	CC	TC	CC	CC	TC	CC	TC	CC	CC	CC	CC	CC	TC	CC	CC	CC	CC	CC	CC	CC	TC	TC	CC	TC	CC	CC	CC	CC
AX-123361131	MonoHighResolution	100	NaN	NaN	1	0	0	285	0	0	---	---		GG	GG	GG	GG	GG	GG	GG	GG	GG	GG	GG	GG	GG	GG	GG	GG	GG	GG	GG	GG	GG	GG	GG	GG	GG	GG	GG	GG	GG	GG	GG	GG	GG	GG	GG	GG
AX-123361133	PolyHighResolution	99.649	3.615	7.84	3	112	128	44	1	0.38	---	---		TC	TT	TC	TT	CC	CC	TC	TC	CC	TT	TT	TT	TT	TT	TT	CC	TT	TT	TT	TC	TC	TT	TT	TT	TT	TC	TT	TT	TT	TC	TT	TT	TT	CC	TC	TT
AX-123361138	PolyHighResolution	100	5.912	15.5	3	22	138	125	0	0.319	---	---		TG	GG	GG	GG	GG	TG	GG	TT	TT	GG	GG	TG	TG	TG	GG	TG	TG	TG	TG	TG	TT	GG	GG	TG	TT	TG	GG	TG	GG	TG	TT	GG	GG	TT	TG	TG
AX-123361149	NoMinorHom	100	7.128	NaN	2	0	4	281	0	0.007	---	---		CC	CC	CC	CC	CC	CC	CC	CC	CC	CC	CC	CC	CC	CC	CC	CC	CC	CC	CC	CC	CC	CC	CC	CC	CC	CC	CC	CC	CC	CC	CC	CC	CC	CC	CC	CC
AX-123361154	PolyHighResolution	100	6.739	15.55	3	47	147	91	0	0.423	---	---		TC	CC	TT	TT	TC	TC	TC	CC	CC	TC	TC	CC	TC	CC	TC	CC	TC	TC	CC	TC	TC	TT	TT	TC	TC	TC	TT	TC	TC	CC	CC	TC	TC	CC	TC	TC
AX-123361157	NoMinorHom	100	9.11	NaN	2	0	61	224	0	0.107	---	---		CC	TC	CC	CC	CC	CC	CC	CC	CC	TC	CC	CC	TC	CC	TC	TC	CC	CC	CC	CC	CC	CC	CC	CC	CC	CC	CC	CC	CC	CC	CC	TC	CC	CC	CC	CC
AX-123361170	PolyHighResolution	100	4.766	11.173	3	59	151	75	0	0.472	---	---		AG	AG	AG	GG	GG	AG	AG	AG	GG	AG	GG	AG	GG	GG	AG	AG	GG	AA	GG	AG	GG	AA	AG	AG	GG	AG	AG	GG	AG	AA	GG	AA	AG	AG	AG	GG
AX-123361182	MonoHighResolution	100	NaN	NaN	1	285	0	0	0	0	---	---		TT	TT	TT	TT	TT	TT	TT	TT	TT	TT	TT	TT	TT	TT	TT	TT	TT	TT	TT	TT	TT	TT	TT	TT	TT	TT	TT	TT	TT	TT	TT	TT	TT	TT	TT	TT
AX-123361188	NoMinorHom	100	5.376	NaN	2	224	61	0	0	0.107	---	---		AA	AG	AA	AA	AA	AA	AA	AA	AG	AA	AA	AA	AG	AA	AG	AG	AA	AA	AA	AA	AA	AA	AA	AA	AA	AA	AA	AA	AA	AA	AA	AG	AA	AA	AA	AA
AX-123361189	NoMinorHom	100	5.349	NaN	2	0	15	270	0	0.0263	---	---		GG	GG	TG	GG	GG	GG	GG	GG	GG	GG	GG	GG	GG	GG	GG	GG	GG	GG	GG	GG	TG	GG	GG	GG	GG	GG	GG	GG	GG	GG	GG	GG	GG	GG	GG	GG
AX-123361190	CallRateBelowThreshold	96.491	4.063	10.752	3	45	130	100	10	0.4	---	---		AC	AC	CC	CC	CC	AC	CC	AA	AA	CC	CC	AC	AA	AC	AC	AA	AC	AC	AC	AC	AC	CC	CC	AC	AA	AC	CC	AC	CC	AC	AA	AC	CC	AA	AC	AC
AX-123361193	MonoHighResolution	100	NaN	NaN	1	0	0	285	0	0	---	---		GG	GG	GG	GG	GG	GG	GG	GG	GG	GG	GG	GG	GG	GG	GG	GG	GG	GG	GG	GG	GG	GG	GG	GG	GG	GG	GG	GG	GG	GG	GG	GG	GG	GG	GG	GG
AX-123361195	PolyHighResolution	100	7.204	22.004	3	62	148	75	0	0.477	---	---		TC	TC	TC	CC	CC	TC	TC	TC	CC	TC	CC	TT	CC	CC	TC	TC	CC	TT	CC	TC	TC	TT	TC	TC	CC	TC	TC	CC	TC	TC	CC	TT	TC	TC	TC	CC
AX-123361198	PolyHighResolution	98.947	4.761	10.23	3	115	132	35	3	0.358	---	---		TC	TT	CC	CC	TT	TC	TT	CC	TT	TC	TT	TT	TC	TT	TC	TT	TC	TC	TC	TT	TC	TC	TT	CC	CC	TC	CC	TC	TC	TT	CC	TC	TC	TC	TC	CC
AX-123361234	PolyHighResolution	100	5.312	14.17	3	19	167	99	0	0.36	---	---		TC	CC	CC	CC	TC	TC	TC	CC	TC	CC	CC	CC	CC	CC	TC	TC	TC	TT	TC	CC	CC	TC	TT	TC	TC	TC	TC	TC	TC	TC	TC	TC	CC	CC	CC	CC
AX-123361235	NoMinorHom	100	9.327	NaN	2	284	1	0	0	0.0018	---	---		TT	TT	TT	TT	TT	TT	TT	TT	TT	TT	TT	TT	TT	TT	TT	TT	TT	TT	TT	TT	TT	TT	TT	TT	TT	TT	TT	TT	TT	TT	TT	TT	TT	TT	TT	TT
AX-123361239	MonoHighResolution	100	NaN	NaN	1	0	0	285	0	0	---	---		GG	GG	GG	GG	GG	GG	GG	GG	GG	GG	GG	GG	GG	GG	GG	GG	GG	GG	GG	GG	GG	GG	GG	GG	GG	GG	GG	GG	GG	GG	GG	GG	GG	GG	GG	GG
AX-123361248	NoMinorHom	100	11.438	NaN	2	0	86	199	0	0.151	---	---		GG	AG	GG	GG	GG	GG	GG	GG	GG	GG	AG	GG	GG	AG	AG	GG	GG	GG	AG	GG	GG	GG	GG	GG	GG	GG	GG	GG	GG	AG	GG	GG	GG	GG	GG	GG
AX-123361249	PolyHighResolution	99.298	4.656	12.341	3	38	155	90	2	0.408	---	---		AG	GG	AG	GG	AA	AG	GG	AG	AG	GG	GG	GG	GG	AG	GG	AG	AG	AG	GG	AA	AG	AG	AG	AG	GG	AA	GG	AG	AG	GG	AG	AG	AG	AA	AA	AG
AX-123361250	PolyHighResolution	100	5.37	17.718	3	66	148	71	0	0.491	---	---		AG	AG	AG	AG	GG	AG	AG	AA	AA	AG	GG	AG	AA	AG	GG	AG	AG	AG	AG	AG	GG	AG	AA	AG	AG	AG	AA	GG	AG	AG	GG	AG	AG	AA	AG	AA
AX-123361276	NoMinorHom	99.649	4.727	NaN	2	0	15	269	1	0.0264	---	---		GG	GG	GG	GG	GG	GG	GG	GG	GG	GG	GG	GG	GG	GG	GG	GG	GG	GG	GG	GG	GG	GG	GG	GG	GG	GG	GG	GG	GG	GG	GG	GG	GG	GG	AG	GG
AX-123361279	MonoHighResolution	99.649	NaN	NaN	1	0	0	284	1	0	---	---		CC	CC	CC	CC	CC	CC	CC	CC	CC	CC	CC	CC	CC	CC	CC	CC	CC	CC	CC	CC	CC	CC	CC	CC	CC	CC	CC	CC	CC	CC	CC	CC	CC	CC	CC	CC
AX-123361287	PolyHighResolution	100	5.498	13.873	3	45	147	93	0	0.416	---	---		AC	CC	CC	AC	AA	AC	CC	AA	AA	AC	CC	AC	CC	CC	CC	AC	AA	AC	CC	AC	AC	CC	AC	AA	AA	AA	AC	AC	CC	CC	AA	AC	AC	AA	AC	AC
AX-123361297	CallRateBelowThreshold	95.088	4.159	8.319	3	71	145	55	14	0.47	---	---		AG	AG	AA	AG	AA	---	AA	AG	AG	---	AA	GG	GG	---	AG	AA	GG	AG	AG	AG	AG	AA	AA	GG	AG	GG	---	AG	AG	AG	AG	GG	AG	GG	AG	GG
AX-123361310	PolyHighResolution	100	10.138	24.773	3	114	134	37	0	0.365	---	---		AG	AA	AG	AG	GG	AG	AG	AA	AA	AG	AG	AG	AA	AA	AG	AG	AG	AG	AA	AG	GG	AG	AA	AG	AG	AG	AA	GG	AG	AA	GG	AG	AG	AA	AG	AA
AX-123361311	MonoHighResolution	100	NaN	NaN	1	0	0	285	0	0	---	---		GG	GG	GG	GG	GG	GG	GG	GG	GG	GG	GG	GG	GG	GG	GG	GG	GG	GG	GG	GG	GG	GG	GG	GG	GG	GG	GG	GG	GG	GG	GG	GG	GG	GG	GG	GG
AX-123361318	PolyHighResolution	99.649	4.387	12.376	3	25	142	117	1	0.338	---	---		TC	CC	CC	TC	TT	TC	TC	CC	CC	TC	TC	TC	CC	CC	TC	TC	TT	TC	CC	TC	TT	TC	CC	TC	TC	TC	CC	TT	TC	CC	TT	TC	TC	CC	CC	CC
AX-123361326	MonoHighResolution	100	NaN	NaN	1	285	0	0	0	0	---	---		TT	TT	TT	TT	TT	TT	TT	TT	TT	TT	TT	TT	TT	TT	TT	TT	TT	TT	TT	TT	TT	TT	TT	TT	TT	TT	TT	TT	TT	TT	TT	TT	TT	TT	TT	TT
AX-123361330	PolyHighResolution	100	5.349	13.071	3	26	141	118	0	0.339	---	---		AG	GG	GG	AG	AA	AG	AG	GG	GG	AG	AG	AG	GG	GG	AG	AG	AG	AG	GG	AG	AA	AG	GG	AG	AG	AG	GG	AA	AG	GG	AA	AG	AG	GG	GG	GG
AX-123361331	PolyHighResolution	100	8.882	17.976	3	1	76	208	0	0.137	---	---		GG	AG	GG	GG	GG	GG	AG	GG	GG	GG	GG	GG	GG	GG	AG	AG	GG	GG	AG	GG	GG	GG	GG	GG	GG	GG	GG	GG	AG	AG	GG	AG	AG	GG	GG	GG
AX-123361338	PolyHighResolution	99.298	4.516	11.085	3	38	162	83	2	0.421	---	---		AG	GG	AG	GG	AA	AG	GG	AG	AG	AG	GG	GG	GG	AG	GG	AG	AG	AA	GG	AA	GG	AG	AA	AG	GG	AA	GG	AG	AG	GG	AG	AG	AG	---	AG	AG
AX-123361339	PolyHighResolution	99.649	5.707	15.68	3	35	144	105	1	0.377	---	---		AG	GG	AG	AG	GG	AG	GG	AA	AA	GG	GG	GG	AG	AG	GG	GG	GG	AG	AG	AG	GG	AG	AA	AG	AG	AG	AA	GG	GG	AG	GG	GG	GG	AA	AG	AA
AX-123361340	NoMinorHom	99.649	5.251	NaN	2	204	80	0	1	0.141	---	---		AA	AC	AC	AA	AA	AA	AC	AA	AA	AC	AA	AC	AC	AA	AA	AC	AA	AA	AC	AA	AA	AA	AA	AA	AA	AA	AA	AA	AC	AA	AA	AC	AC	AA	AC	AA
AX-123361351	NoMinorHom	100	7.611	NaN	2	201	84	0	0	0.147	---	---		AA	AG	AG	AA	AA	AA	AG	AA	AA	AG	AA	AG	AG	AA	AA	AG	AA	AA	AG	AA	AA	AA	AA	AA	AA	AA	AA	AA	AG	AA	AA	AG	AG	AA	AG	AA
AX-123361354	MonoHighResolution	100	NaN	NaN	1	0	0	285	0	0	---	---		CC	CC	CC	CC	CC	CC	CC	CC	CC	CC	CC	CC	CC	CC	CC	CC	CC	CC	CC	CC	CC	CC	CC	CC	CC	CC	CC	CC	CC	CC	CC	CC	CC	CC	CC	CC
AX-123361356	PolyHighResolution	98.246	4.836	9.671	3	111	147	22	5	0.341	---	---		TG	TT	TT	TG	GG	TG	TG	TT	TG	TG	TT	TG	TT	TT	TG	TG	TG	---	TT	TG	GG	TG	TT	TG	TG	TG	TT	GG	TG	TT	GG	TG	TG	TT	TT	TT
AX-123361364	PolyHighResolution	99.649	5.112	13.856	3	43	159	82	1	0.431	---	---		TG	GG	TG	GG	TT	TG	GG	TG	TT	TG	GG	GG	GG	TG	GG	TG	TG	TT	GG	TT	GG	TG	TT	TG	GG	TT	GG	TG	TG	GG	TT	TG	TG	TT	TG	TT
AX-123361367	PolyHighResolution	100	11.139	22.939	3	83	159	43	0	0.43	---	---		TC	TT	TC	TT	CC	TC	TT	TC	CC	TC	TT	TT	TT	TC	TT	TC	TC	CC	TT	CC	TT	TC	CC	TC	TT	CC	TT	TC	TC	TT	CC	TC	TC	CC	TC	CC
AX-123361375	Other	89.825	3.146	6.911	3	66	155	35	29	0.44	---	---		TG	TT	TG	---	GG	TG	TT	TG	GG	TG	TT	TT	TT	TG	TT	TG	---	GG	---	GG	TG	TG	GG	TG	TT	GG	TG	TG	TG	---	---	TG	TG	---	TG	GG
AX-123361400	PolyHighResolution	100	6.638	14.394	3	59	141	85	0	0.454	---	---		TG	TG	GG	GG	TG	TT	GG	TG	TG	TT	TG	TT	TG	TG	TG	TG	TG	TG	GG	TG	GG	TG	GG	TG	GG	TG	GG	TG	TG	TG	TG	TG	TT	TT	GG	TG
AX-123361404	PolyHighResolution	99.649	6.747	17.965	3	87	96	101	1	0.475	---	---		TC	CC	TT	TC	CC	TC	CC	TT	TT	CC	CC	CC	TT	CC	CC	CC	CC	TC	TC	TC	CC	TC	TT	TC	TC	TC	TT	CC	CC	TT	CC	CC	CC	TT	TT	TT
AX-123361415	PolyHighResolution	99.649	5.246	14.273	3	118	136	30	1	0.345	---	---		TC	TT	TT	CC	TC	CC	TC	TT	TC	TT	TT	TT	TT	TT	TT	TT	CC	TT	TC	TC	CC	TT	TC	CC	CC	TC	TC	TC	TC	TC	TT	TC	TT	CC	CC	TC
AX-123361431	PolyHighResolution	100	NaN	10.865	2	96	0	189	0	0.337	---	---		CC	TT	CC	CC	CC	CC	CC	CC	CC	TT	CC	CC	TT	CC	TT	TT	CC	CC	TT	CC	CC	CC	CC	CC	CC	CC	CC	CC	TT	CC	CC	CC	TT	CC	CC	CC
AX-123361444	PolyHighResolution	100	14.866	31.412	3	102	137	46	0	0.402	---	---		AG	AA	AG	GG	AG	AG	AA	GG	AG	AG	AG	AG	AG	AA	AG	AA	AG	AG	AG	GG	AA	GG	GG	AA	AG	GG	GG	AG	AG	AG	AA	AA	AG	AG	AG	AG
AX-123361453	PolyHighResolution	100	4.379	9.781	3	120	137	28	0	0.339	---	---		AG	AA	AG	AA	GG	AG	AG	AG	AA	AA	AG	AA	AA	AG	AA	AG	GG	GG	AA	AA	AG	AA	AA	AG	AG	AG	GG	AG	AG	AA	AA	AA	AA	AG	AA	AG
AX-123361455	PolyHighResolution	100	5.158	10.351	3	34	204	47	0	0.477	---	---		TG	TG	TT	GG	TG	TG	TG	TG	TG	TG	GG	TG	GG	TG	GG	TT	TG	TT	TG	TG	TG	GG	TG	TG	GG	TG	TG	TG	TG	GG	TT	TG	TG	TG	TG	TG
AX-123361456	NoMinorHom	100	5.82	NaN	2	0	109	176	0	0.191	---	---		GG	AG	GG	GG	GG	GG	AG	GG	GG	GG	GG	GG	GG	GG	AG	AG	GG	GG	AG	GG	AG	GG	GG	GG	GG	GG	GG	GG	AG	AG	GG	AG	AG	GG	AG	GG
AX-123361463	MonoHighResolution	100	NaN	NaN	1	0	0	285	0	0	---	---		GG	GG	GG	GG	GG	GG	GG	GG	GG	GG	GG	GG	GG	GG	GG	GG	GG	GG	GG	GG	GG	GG	GG	GG	GG	GG	GG	GG	GG	GG	GG	GG	GG	GG	GG	GG
AX-123361466	PolyHighResolution	99.649	5.777	11.67	3	83	159	42	1	0.428	---	---		TC	TT	TC	TT	CC	TC	TT	TC	CC	TC	TT	TC	TT	TC	TT	TC	TC	TC	TT	CC	TC	TT	CC	CC	TT	CC	TC	TC	TC	TT	CC	TC	TC	CC	TC	CC
AX-123361467	PolyHighResolution	100	7.618	15.574	3	42	158	85	0	0.425	---	---		TG	GG	TG	GG	TT	TG	GG	TG	TT	TG	GG	TG	GG	TG	GG	TG	TG	TG	GG	TT	TG	GG	TT	TT	GG	TT	TG	TG	TG	GG	TT	TG	TG	TT	TG	TT
AX-123361470	PolyHighResolution	100	13.274	27.181	3	83	161	41	0	0.426	---	---		AG	AA	AG	AA	GG	AG	AA	AG	GG	AG	AA	AG	AA	AG	AA	AG	AG	AG	AA	GG	AG	AA	GG	GG	AA	GG	AG	AG	AG	AA	GG	AG	AG	GG	AG	GG
AX-123361474	NoMinorHom	100	8.73	NaN	2	0	15	270	0	0.0263	---	---		CC	CC	TC	CC	CC	CC	CC	CC	CC	CC	CC	CC	CC	CC	CC	CC	CC	CC	CC	CC	CC	CC	CC	CC	CC	CC	CC	CC	CC	CC	CC	CC	CC	CC	TC	CC
AX-123361489	PolyHighResolution	100	4.624	12.663	3	84	161	40	0	0.423	---	---		TC	TT	TC	TC	CC	TC	TT	TC	CC	TC	TT	TC	TT	TC	TT	TC	TC	TC	TT	CC	TC	TT	CC	CC	CC	CC	TC	TC	TC	TT	CC	TC	TC	CC	TC	CC
AX-123361526	PolyHighResolution	99.649	10.066	27.18	3	3	15	266	1	0.037	---	---		GG	GG	GG	GG	GG	GG	GG	GG	GG	GG	GG	GG	GG	GG	GG	GG	GG	GG	GG	GG	TG	GG	GG	GG	GG	GG	GG	GG	GG	GG	GG	GG	GG	GG	GG	GG
AX-123361545	NoMinorHom	100	8.762	NaN	2	189	96	0	0	0.168	---	---		TT	TC	TC	TT	TT	TT	TC	TT	TT	TT	TT	TT	TT	TT	TC	TC	TT	TT	TC	TT	TT	TT	TT	TT	TT	TT	TT	TT	TC	TC	TT	TC	TC	TT	TT	TT
AX-123361550	PolyHighResolution	100	6.51	15.987	3	142	138	5	0	0.26	---	---		TT	GG	TT	TT	TT	TT	TG	TT	TT	TG	TG	TG	TG	TG	TG	TG	TT	TT	TG	TT	TT	TT	TT	TT	TT	TT	TT	TT	TG	TG	TT	TG	TG	TT	TT	TT
AX-123361553	CallRateBelowThreshold	88.772	4.195	8.391	3	76	156	21	32	0.391	---	---		AG	AA	AG	AG	AA	AG	AG	AG	---	AG	AG	---	AG	AA	AG	AA	AG	AG	AG	AG	AG	AG	GG	GG	GG	AA	GG	AG	---	AG	AG	---	---	AA	AA	GG
AX-123361562	PolyHighResolution	99.649	7.669	16.052	3	92	150	42	1	0.412	---	---		TG	TT	GG	GG	GG	TT	TG	TT	TT	TG	TG	TT	TG	TT	TG	TT	TG	TG	TG	TG	GG	TG	GG	TG	TG	TG	GG	TG	---	TT	TG	TG	TG	TT	TG	TG
AX-123361566	NoMinorHom	98.947	4.189	NaN	2	0	12	270	3	0.0213	---	---		CC	CC	CC	CC	CC	CC	CC	CC	CC	CC	CC	CC	CC	CC	CC	CC	CC	CC	CC	CC	TC	CC	CC	CC	CC	CC	CC	CC	CC	CC	CC	CC	CC	CC	TC	CC
AX-123361568	NoMinorHom	99.649	5.073	NaN	2	275	9	0	1	0.0158	---	---		TT	TT	TG	TT	TT	TT	TT	TT	TT	TT	TT	TT	TT	TT	TT	TT	TT	TT	TT	TT	TT	TT	TT	TT	TT	TT	TT	TT	TT	TT	TT	TT	TT	TT	TT	TT
AX-123361590	PolyHighResolution	100	4.926	11.913	3	27	157	101	0	0.37	---	---		AG	GG	AG	AG	AA	AG	GG	AG	AG	AG	GG	GG	AG	AG	AG	AG	AA	AG	AG	AG	AA	AG	AA	AG	AG	GG	AG	AG	AG	AG	AG	AG	AG	AG	AG	AG
AX-123361598	PolyHighResolution	99.649	6.011	13.444	3	62	149	73	1	0.481	---	---		AG	AG	AG	AG	GG	GG	AA	AG	AG	GG	AG	GG	AG	AG	AG	AG	GG	AG	AG	AG	AA	AG	AG	AG	GG	AG	AG	GG	GG	AG	AG	AG	GG	AG	AG	AA
AX-123361621	PolyHighResolution	100	14.924	32.396	3	29	142	114	0	0.351	---	---		AC	CC	AC	AC	AC	AA	CC	AC	AC	AC	AC	AC	AC	CC	AC	CC	AA	AC	AC	AC	CC	CC	AC	AC	AA	AC	AA	AA	CC	AC	CC	AC	AC	AC	AC	AC
AX-123361623	PolyHighResolution	100	8.043	18.308	3	30	141	114	0	0.353	---	---		TG	GG	TG	TG	TT	TT	GG	TG	TG	TG	TG	TG	TG	GG	TG	GG	TT	TG	TG	TG	GG	GG	TG	TG	TT	TG	TT	TT	GG	TG	GG	TG	TG	TG	TG	TG
AX-123361625	PolyHighResolution	100	5.101	11.657	3	80	147	58	0	0.461	---	---		TG	TG	TT	TG	TG	TG	TT	GG	TG	TT	TG	TG	TT	GG	TG	TG	TG	TG	TG	TG	TT	GG	TG	TG	GG	TG	TG	TG	TG	TT	GG	TT	GG	TT	TG	TT
AX-123361631	PolyHighResolution	99.649	5.991	22.858	3	1	75	208	1	0.136	---	---		GG	AG	GG	GG	GG	GG	GG	GG	GG	GG	GG	GG	AG	GG	AG	GG	GG	GG	GG	GG	GG	GG	GG	GG	GG	GG	GG	GG	GG	AG	GG	GG	GG	GG	GG	GG
AX-123361632	PolyHighResolution	100	5.896	19.928	3	1	74	210	0	0.133	---	---		GG	AG	GG	GG	GG	GG	GG	GG	GG	GG	GG	GG	AG	GG	AG	GG	GG	GG	GG	GG	GG	GG	GG	GG	GG	GG	GG	GG	GG	AG	GG	GG	GG	GG	GG	GG
AX-123361636	PolyHighResolution	100	5.198	14.051	3	67	152	66	0	0.498	---	---		TC	TC	TC	TC	TT	TT	CC	TC	TC	TT	TC	TT	TC	TC	TC	TC	TT	TC	TC	TC	CC	CC	TC	TC	TT	TC	TT	TT	TC	TC	CC	TC	TT	TC	TC	TC
AX-123361641	MonoHighResolution	100	NaN	NaN	1	285	0	0	0	0	---	---		TT	TT	TT	TT	TT	TT	TT	TT	TT	TT	TT	TT	TT	TT	TT	TT	TT	TT	TT	TT	TT	TT	TT	TT	TT	TT	TT	TT	TT	TT	TT	TT	TT	TT	TT	TT
AX-123361644	PolyHighResolution	100	5.281	13.836	3	59	147	79	0	0.465	---	---		TC	TC	CC	TC	TC	TC	CC	TT	TC	CC	TC	TC	CC	TT	TC	TC	TC	TC	TC	TC	CC	TT	TT	TC	TT	TC	TC	TC	TC	CC	TT	CC	TT	CC	TC	CC
AX-123361666	PolyHighResolution	100	7.533	17.956	3	73	146	66	0	0.488	---	---		AG	AG	GG	AG	AG	GG	AG	AG	AG	AG	GG	AG	GG	AA	AG	AA	AG	AG	GG	AG	AA	AA	AG	AG	GG	AG	GG	GG	AA	GG	AA	GG	AG	AG	AG	AG
AX-123361685	NoMinorHom	100	10.02	NaN	2	0	58	227	0	0.102	---	---		CC	TC	CC	CC	CC	CC	CC	CC	CC	TC	CC	TC	TC	CC	TC	TC	CC	CC	CC	CC	CC	CC	CC	CC	CC	CC	CC	CC	CC	CC	CC	TC	CC	CC	CC	CC
AX-123361701	PolyHighResolution	100	4.935	12.586	3	82	146	57	0	0.456	---	---		AC	AC	AA	AA	AC	AC	CC	CC	AC	AA	AC	AC	CC	CC	AC	AA	AC	AC	CC	AC	CC	CC	AA	AC	AC	AC	CC	AA	AC	AC	AC	AA	CC	AA	AA	CC
AX-123361703	PolyHighResolution	99.649	12.778	28.294	3	27	137	120	1	0.336	---	---		AG	GG	AG	AG	AG	AA	GG	AG	AG	AG	AG	AG	AG	GG	AG	GG	AG	AG	AG	AG	GG	GG	AG	AG	AA	AG	AA	AA	GG	AG	GG	AG	AG	AG	AG	AG
AX-123361711	PolyHighResolution	98.596	5.06	10.96	3	114	144	23	4	0.338	---	---		TC	TT	TC	TC	TC	CC	TT	TC	TC	TC	TC	TC	TC	TT	TC	TT	TC	TC	TC	TC	TT	TT	TC	TC	CC	TC	CC	CC	TT	TC	TT	TC	TC	TC	TC	TC
AX-123361719	PolyHighResolution	97.895	5.226	10.612	3	105	147	27	6	0.36	---	---		TC	TT	TC	TC	TC	CC	TT	TC	TC	TC	TC	TC	TC	TT	TC	TT	---	TC	TC	TC	TT	TT	TC	TC	CC	TC	CC	CC	TT	TC	TT	TC	TC	TC	TC	TC
AX-123361726	NoMinorHom	100	5.044	NaN	2	274	11	0	0	0.0193	---	---		TT	TT	TT	TT	TT	TT	TT	TT	TT	TT	TT	TT	TT	TT	TT	TT	TT	TT	TT	TT	TC	TT	TT	TT	TT	TT	TT	TT	TT	TT	TT	TT	TT	TT	TT	TT
AX-123361729	PolyHighResolution	100	5.69	13.972	3	28	143	114	0	0.349	---	---		AC	CC	AC	AC	AC	AA	CC	AC	AC	AC	AC	AC	AC	CC	AC	CC	AC	AC	AC	AC	CC	CC	AC	AC	AA	AC	AA	AA	CC	AC	CC	AC	AC	AC	AC	AC
AX-123361730	PolyHighResolution	100	9.37	23.814	3	28	143	114	0	0.349	---	---		TC	CC	TC	TC	TC	TT	CC	TC	TC	TC	TC	TC	TC	CC	TC	CC	TC	TC	TC	TC	CC	CC	TC	TC	TT	TC	TT	TT	CC	TC	CC	TC	TC	TC	TC	TC
AX-123361731	PolyHighResolution	100	4.898	12.104	3	272	10	3	0	0.0281	---	---		TT	TT	TT	TT	TT	TT	TT	TT	TT	TT	TT	TT	TT	TT	TT	TT	TT	TT	TT	TT	TC	TT	TT	TT	TT	TT	TT	TT	TT	TT	TT	TT	TT	TT	TT	TT
AX-123361738	Other	94.737	3.283	7.481	3	110	137	23	15	0.339	---	---		TC	TT	TC	TC	TC	CC	TT	TC	TC	TC	TC	TC	TC	TT	TC	TT	TC	TC	TC	TC	---	TT	TC	TC	CC	TC	CC	CC	TT	TC	TT	TC	TC	TC	TC	TC
AX-123361739	Other	84.561	1.996	NaN	2	240	1	0	44	0.0021	---	---		AA	AA	AA	AA	AA	---	AA	AA	AA	AA	AA	AA	AA	AA	AA	AA	---	AA	AA	AA	AA	AA	AA	AA	---	AA	---	---	AA	AA	AA	AA	AA	AA	AA	AA
AX-123361742	PolyHighResolution	99.298	4.601	10.675	3	29	141	113	2	0.352	---	---		AG	GG	AG	AG	AG	AA	GG	AG	AG	AG	AG	AG	AG	GG	AG	GG	AG	AG	AG	---	GG	GG	AG	AG	AA	AG	AA	AA	GG	AG	GG	AG	AG	AG	AG	AG
AX-123361746	PolyHighResolution	97.544	4.417	9.353	3	109	141	28	7	0.354	---	---		AC	AA	AC	AC	AC	CC	AA	AC	AC	AC	AC	AC	AC	AA	AC	AA	AC	AC	AC	AC	AA	AA	AC	AC	CC	AC	CC	CC	AA	AC	AA	AC	AC	AC	AC	AC
AX-123361749	PolyHighResolution	99.649	5.451	11.947	3	114	142	28	1	0.349	---	---		AG	AA	AG	AG	AG	GG	AA	AG	AG	AG	AG	AG	AG	AA	AG	AA	AG	AG	AG	AG	AA	AA	AG	AG	GG	AG	GG	GG	AA	AG	AA	AG	AG	AG	AG	AG
AX-123361757	PolyHighResolution	100	15.814	32.141	3	114	142	29	0	0.351	---	---		TC	TT	TC	TC	TC	CC	TT	TC	TC	TC	TC	TC	TC	TT	TC	TT	CC	TC	TC	TC	TT	TT	TC	TC	CC	TC	CC	CC	TT	TC	TT	TC	TC	TC	TC	TC
AX-123361763	NoMinorHom	100	5.861	NaN	2	207	78	0	0	0.137	---	---		TT	TC	TC	TT	TT	TT	TC	TT	TT	TC	TC	TC	TT	TT	TT	TT	TT	TT	TC	TT	TC	TT	TT	TT	TT	TT	TT	TT	TC	TT	TT	TC	TC	TT	TT	TT
AX-123361773	PolyHighResolution	100	7.372	19.088	3	77	146	62	0	0.474	---	---		TG	TG	GG	TG	TG	GG	TG	TG	TG	TG	GG	TG	GG	TT	TG	TT	TG	TG	GG	TG	TT	TT	TG	TG	GG	TG	GG	GG	TT	GG	TT	GG	TG	TG	TG	TG
AX-123361777	NoMinorHom	99.649	4.631	NaN	2	0	9	275	1	0.0158	---	---		CC	CC	CC	CC	CC	CC	CC	CC	CC	CC	CC	CC	CC	CC	CC	CC	CC	CC	CC	CC	TC	CC	CC	CC	CC	CC	CC	CC	CC	CC	CC	CC	CC	CC	CC	CC
AX-123361780	NoMinorHom	100	8.894	NaN	2	0	10	275	0	0.0175	---	---		CC	CC	CC	CC	CC	CC	CC	CC	CC	CC	CC	CC	CC	CC	CC	CC	CC	CC	CC	CC	AC	CC	CC	CC	CC	CC	CC	CC	CC	CC	CC	CC	CC	CC	CC	CC
AX-123361781	PolyHighResolution	100	6.764	15.25	3	82	149	54	0	0.451	---	---		TG	TG	TT	TT	TG	TG	GG	GG	TG	TT	TG	TG	GG	GG	TG	TT	TG	TG	GG	TG	GG	GG	TT	TG	TG	TG	GG	TT	TG	GG	TG	TT	GG	TT	TG	GG
AX-123361792	NoMinorHom	100	7.481	NaN	2	0	10	275	0	0.0175	---	---		CC	CC	CC	CC	CC	CC	CC	CC	CC	CC	CC	CC	CC	CC	CC	CC	CC	CC	CC	CC	AC	CC	CC	CC	CC	CC	CC	CC	CC	CC	CC	CC	CC	CC	CC	CC
AX-123361795	NoMinorHom	100	8.117	NaN	2	275	10	0	0	0.0175	---	---		AA	AA	AA	AA	AA	AA	AA	AA	AA	AA	AA	AA	AA	AA	AA	AA	AA	AA	AA	AA	AC	AA	AA	AA	AA	AA	AA	AA	AA	AA	AA	AA	AA	AA	AA	AA
AX-123361797	PolyHighResolution	98.596	5.13	18.209	3	123	146	12	4	0.303	---	---		AA	GG	AG	AA	AA	AA	AG	AA	AA	AG	AG	AG	AG	AG	AG	AG	AA	AA	AG	AA	AA	AA	AA	AA	AA	AA	AA	AA	AG	AG	AA	AG	AG	AA	AA	AA
AX-123361799	PolyHighResolution	99.649	5.36	10.72	3	206	75	3	1	0.143	---	---		AA	AG	AG	AA	AA	AA	AG	AA	AA	AG	AG	AG	AA	AA	AA	AG	AA	AA	AG	AA	AG	AA	AA	AA	AA	AA	AA	AA	AG	AA	AA	AG	AG	AA	AA	AA
AX-123361803	NoMinorHom	100	6.949	NaN	2	282	3	0	0	0.0053	---	---		AA	AA	AA	AA	AA	AA	AA	AA	AA	AA	AA	AA	AA	AA	AA	AA	AA	AA	AA	AA	AA	AA	AA	AA	AA	AA	AA	AA	AA	AA	AA	AA	AA	AA	AA	AA
AX-123361805	NoMinorHom	100	9.832	NaN	2	0	10	275	0	0.0175	---	---		CC	CC	CC	CC	CC	CC	CC	CC	CC	CC	CC	CC	CC	CC	CC	CC	CC	CC	CC	CC	TC	CC	CC	CC	CC	CC	CC	CC	CC	CC	CC	CC	CC	CC	CC	CC
AX-123361809	PolyHighResolution	98.246	5.108	14.147	3	62	162	56	5	0.489	---	---		AG	AG	AG	AG	GG	AG	AG	AG	AG	GG	AG	AG	AG	AG	AG	AG	GG	AG	AG	AG	GG	AG	GG	AG	AG	AG	AG	AG	GG	AG	AG	GG	GG	AG	AG	AG
AX-123361815	NoMinorHom	100	10.525	NaN	2	192	93	0	0	0.163	---	---		TT	TC	TT	TT	TT	TT	TT	TT	TT	TC	TT	TC	TC	TT	TC	TC	TT	TT	TC	TT	TT	TT	TT	TT	TT	TT	TT	TT	TT	TT	TT	TT	TC	TT	TC	TT
AX-123361818	NoMinorHom	100	7.747	NaN	2	0	93	192	0	0.163	---	---		CC	TC	CC	CC	CC	CC	CC	CC	CC	TC	CC	TC	TC	CC	TC	TC	CC	CC	TC	CC	CC	CC	CC	CC	CC	CC	CC	CC	CC	CC	CC	CC	TC	CC	TC	CC
AX-123361820	NoMinorHom	100	8.523	NaN	2	0	85	200	0	0.149	---	---		GG	TG	GG	GG	GG	GG	GG	GG	GG	GG	TG	TG	TG	TG	GG	TG	GG	GG	GG	GG	GG	GG	GG	GG	GG	GG	GG	GG	TG	GG	GG	GG	GG	GG	GG	GG
AX-123361821	PolyHighResolution	99.298	4.676	10.029	3	102	137	44	2	0.398	---	---		TC	TT	TC	TT	TT	CC	TT	TC	TC	---	TC	TT	TC	TC	TC	TC	CC	CC	TC	TC	TC	TC	TC	TC	CC	TC	TC	TC	TC	TT	CC	TC	TC	TC	TC	TT
AX-123361828	PolyHighResolution	99.298	4.214	11.072	3	65	164	54	2	0.481	---	---		TG	TG	TT	TT	GG	TG	TT	GG	TG	TT	TG	TT	TG	TG	TG	TG	TG	TT	TG	TG	TG	GG	TG	TG	GG	GG	TG	TT	TG	TG	GG	TG	GG	TG	TG	TT
AX-123361831	MonoHighResolution	100	NaN	NaN	1	285	0	0	0	0	---	---		AA	AA	AA	AA	AA	AA	AA	AA	AA	AA	AA	AA	AA	AA	AA	AA	AA	AA	AA	AA	AA	AA	AA	AA	AA	AA	AA	AA	AA	AA	AA	AA	AA	AA	AA	AA
AX-123361836	NoMinorHom	100	7.319	NaN	2	277	8	0	0	0.014	---	---		AA	AA	AA	AA	AA	AA	AA	AA	AA	AA	AA	AA	AA	AA	AA	AA	AA	AA	AA	AA	AG	AA	AA	AA	AA	AA	AA	AA	AA	AA	AA	AA	AA	AA	AA	AA
AX-123361846	Other	86.316	3.128	7.268	3	76	120	50	39	0.447	---	---		TG	TG	GG	TT	GG	TG	TG	---	---	GG	TT	TG	TT	TG	TG	TG	GG	TT	TT	---	GG	TG	GG	TG	TT	TG	TG	TT	GG	TT	TG	GG	GG	TG	TG	TG
AX-123361851	CallRateBelowThreshold	96.14	4.445	9.142	3	50	162	62	11	0.478	---	---		AG	AG	GG	GG	AA	AG	---	AA	AG	GG	AG	GG	AG	AG	AG	AG	AG	GG	AG	AG	AG	AG	AG	AG	AA	AA	AG	GG	AG	AG	AA	AG	AA	AG	AG	GG
AX-123361852	PolyHighResolution	98.246	4.935	10.296	3	56	155	69	5	0.477	---	---		TC	TC	TC	TT	TC	TC	TC	TC	TC	TT	TT	TC	TT	CC	TC	CC	TC	TT	TT	TC	CC	CC	TC	TC	TT	TC	TC	TT	CC	---	CC	TT	TC	TC	TC	TC
AX-123361865	NoMinorHom	100	7.631	NaN	2	0	81	204	0	0.142	---	---		CC	TC	CC	CC	CC	CC	CC	CC	CC	CC	CC	CC	TC	TC	TC	CC	CC	CC	CC	CC	CC	CC	CC	CC	CC	CC	CC	CC	CC	CC	CC	CC	CC	CC	CC	CC
AX-123361870	MonoHighResolution	100	NaN	NaN	1	0	0	285	0	0	---	---		CC	CC	CC	CC	CC	CC	CC	CC	CC	CC	CC	CC	CC	CC	CC	CC	CC	CC	CC	CC	CC	CC	CC	CC	CC	CC	CC	CC	CC	CC	CC	CC	CC	CC	CC	CC
AX-123361874	NoMinorHom	100	7.147	NaN	2	221	64	0	0	0.112	---	---		TT	TC	TT	TT	TT	TT	TC	TT	TT	TC	TC	TC	TT	TT	TT	TT	TT	TT	TT	TT	TT	TT	TT	TT	TT	TT	TT	TT	TC	TT	TT	TC	TC	TT	TT	TT
AX-123361875	PolyHighResolution	98.947	5.091	17.782	3	14	95	173	3	0.218	---	---		CC	TC	CC	CC	CC	CC	TC	CC	CC	TC	CC	CC	TC	CC	TC	TC	CC	CC	CC	CC	CC	CC	CC	CC	CC	CC	CC	CC	TC	TC	CC	CC	TC	CC	TC	CC
AX-123361878	PolyHighResolution	99.298	5.541	17.408	3	38	153	92	2	0.405	---	---		AG	GG	AG	AA	AG	AG	GG	AG	AG	AG	GG	GG	GG	GG	AG	AG	AG	AG	GG	AG	GG	GG	AA	AG	AG	AG	GG	AG	GG	GG	AG	AG	GG	AA	AA	GG
AX-123361879	NoMinorHom	100	10.559	NaN	2	280	5	0	0	0.0088	---	---		TT	TT	TT	TT	TT	TT	TT	TT	TT	TT	TT	TT	TT	TT	TT	TT	TT	TT	TT	TT	TT	TT	TT	TT	TT	TT	TT	TT	TT	TT	TT	TT	TT	TT	TT	TT
AX-123361886	NoMinorHom	100	7.541	NaN	2	279	6	0	0	0.0105	---	---		AA	AA	AA	AA	AA	AA	AA	AA	AA	AA	AA	AA	AA	AA	AA	AA	AA	AA	AA	AA	AA	AA	AA	AA	AA	AA	AA	AA	AA	AA	AA	AA	AA	AA	AA	AA
AX-123361887	PolyHighResolution	99.649	7.488	20.018	3	67	148	69	1	0.496	---	---		TC	TC	TC	CC	TC	TC	TC	TC	TC	CC	CC	TC	CC	TT	TC	TT	TC	TC	CC	TC	TT	TT	TC	TC	CC	TC	TC	CC	TT	CC	TT	CC	TC	TC	TC	TC
AX-123361888	NoMinorHom	100	8.726	NaN	2	281	4	0	0	0.007	---	---		AA	AA	AA	AA	AA	AA	AA	AA	AA	AA	AA	AA	AA	AA	AA	AA	AA	AA	AA	AA	AA	AA	AA	AA	AA	AA	AA	AA	AA	AA	AA	AA	AA	AA	AA	AA
AX-123361890	MonoHighResolution	100	NaN	NaN	1	285	0	0	0	0	---	---		AA	AA	AA	AA	AA	AA	AA	AA	AA	AA	AA	AA	AA	AA	AA	AA	AA	AA	AA	AA	AA	AA	AA	AA	AA	AA	AA	AA	AA	AA	AA	AA	AA	AA	AA	AA
AX-123361902	Other	96.14	3.382	8.008	3	116	138	20	11	0.325	---	---		TG	TT	TT	TG	GG	TG	TG	TT	TG	TG	TT	---	TT	TT	TG	TG	TG	TG	TT	TG	GG	TG	TT	TG	TG	TG	---	GG	TG	TT	---	TG	TG	TT	TT	TT
AX-123361904	PolyHighResolution	100	6.872	17.265	3	185	97	3	0	0.181	---	---		TT	TG	TG	TT	TT	TT	TG	TT	TT	TT	TT	TT	TT	TT	TG	TG	TT	TT	TG	TT	TT	TT	TT	TT	TT	TT	TT	TT	TG	TG	TT	TG	TG	TT	TT	TT
AX-123361911	NoMinorHom	100	9.025	NaN	2	0	1	284	0	0.0018	---	---		CC	CC	CC	CC	CC	CC	CC	CC	CC	CC	CC	CC	CC	CC	CC	CC	CC	CC	CC	CC	CC	CC	CC	CC	CC	CC	CC	CC	CC	CC	CC	CC	CC	CC	CC	CC
AX-123361917	NoMinorHom	100	9.072	NaN	2	0	80	205	0	0.14	---	---		GG	AG	GG	GG	GG	GG	GG	GG	GG	GG	GG	GG	AG	AG	AG	GG	GG	GG	GG	GG	GG	GG	GG	GG	GG	GG	GG	GG	GG	GG	GG	GG	GG	GG	GG	GG
AX-123361930	PolyHighResolution	98.596	4.28	12.218	3	61	151	69	4	0.486	---	---		TC	TC	TC	TT	TC	TC	CC	TC	CC	TC	TC	TT	TC	CC	TT	TC	TC	TC	TC	TC	CC	CC	CC	TC	---	TC	TC	TC	TC	TC	CC	TC	TT	TC	TC	---
AX-123361942	PolyHighResolution	99.298	3.875	10.387	3	89	143	51	2	0.433	---	---		TC	TC	TT	TT	TC	TC	CC	TC	TC	TT	TC	TC	CC	CC	TC	TC	TC	TC	CC	TC	TC	CC	TT	TC	TC	TC	---	TC	TC	TC	TC	TT	CC	TT	TT	CC
AX-123361951	PolyHighResolution	100	11.976	27.297	3	116	140	29	0	0.347	---	---		TC	TT	TC	TC	TC	CC	TT	TC	TC	TC	TC	TC	TC	TT	TC	TT	CC	TC	TC	TC	TT	TT	TC	TC	CC	TC	CC	CC	TT	TC	TT	TC	TC	TC	TC	TC
AX-123361952	PolyHighResolution	100	10.42	30.75	3	64	154	67	0	0.495	---	---		TG	TG	TG	TG	TG	TT	GG	TG	TG	TT	TG	TT	TG	TG	TG	TG	TT	TG	TG	TG	GG	GG	TG	TG	TT	TG	TT	TT	TG	TG	GG	TG	TT	TG	TG	TG
AX-123361955	PolyHighResolution	100	10.522	25.241	3	29	143	113	0	0.353	---	---		AG	GG	AG	AG	AG	AA	GG	AG	AG	AG	AG	AG	AG	GG	AG	GG	AA	AG	AG	AG	GG	GG	AG	AG	AA	AG	AA	AA	GG	AG	GG	AG	AG	AG	AG	AG
AX-123361964	PolyHighResolution	100	8.03	20.06	3	112	145	28	0	0.353	---	---		TG	TT	TG	TG	TG	GG	TT	TG	TG	TG	TG	TG	TG	TT	TG	TT	TG	TG	TG	TG	TT	TT	TG	TG	GG	TG	GG	GG	TT	TG	TT	TG	TG	TG	TG	TG
AX-123361966	NoMinorHom	99.649	4.839	NaN	2	0	195	89	1	0.343	---	---		TG	GG	GG	TG	TG	TG	TG	TG	TG	TG	GG	TG	TG	GG	GG	GG	TG	TG	GG	TG	GG	TG	TG	TG	TG	TG	TG	TG	TG	TG	TG	GG	TG	TG	TG	TG
AX-123361969	PolyHighResolution	100	6.259	15.773	3	5	151	129	0	0.282	---	---		CC	TT	TC	CC	CC	CC	TC	CC	CC	TC	TC	TC	TC	TC	TC	TC	CC	CC	TC	CC	TC	CC	CC	CC	CC	CC	CC	CC	TC	TC	CC	TC	TC	CC	CC	CC
AX-123361978	MonoHighResolution	100	NaN	NaN	1	285	0	0	0	0	---	---		AA	AA	AA	AA	AA	AA	AA	AA	AA	AA	AA	AA	AA	AA	AA	AA	AA	AA	AA	AA	AA	AA	AA	AA	AA	AA	AA	AA	AA	AA	AA	AA	AA	AA	AA	AA
AX-123361979	NoMinorHom	97.193	4.105	NaN	2	188	89	0	8	0.161	---	---		TT	TC	TC	TT	TT	TT	TT	TT	TC	TT	TC	TT	TT	TC	TC	TC	TT	TT	TC	TT	TC	TT	TT	TT	TT	TT	TT	TT	TT	TT	TT	TC	TT	TT	TT	TT
AX-123361991	NoMinorHom	100	5.496	NaN	2	272	13	0	0	0.0228	---	---		TT	TT	TT	TT	TT	TT	TT	TT	TT	TT	TT	TT	TT	TT	TT	TT	TT	TT	TT	TT	TC	TT	TT	TT	TT	TT	TT	TT	TT	TT	TT	TT	TT	TT	TT	TT
AX-123361992	NoMinorHom	98.596	5.007	NaN	2	0	190	91	4	0.338	---	---		AG	GG	GG	AG	AG	AG	GG	AG	AG	AG	GG	AG	AG	GG	GG	GG	AG	AG	GG	AG	GG	AG	AG	AG	AG	AG	AG	AG	AG	AG	AG	GG	AG	AG	AG	AG
AX-123362015	Other	80.351	2.728	NaN	2	0	176	53	56	0.384	---	---		TC	CC	---	TC	TC	TC	---	TC	TC	TC	CC	---	TC	CC	TC	CC	TC	TC	CC	---	---	TC	TC	TC	TC	TC	TC	TC	TC	TC	TC	---	TC	TC	TC	TC
AX-123362021	NoMinorHom	100	12.644	NaN	2	0	1	284	0	0.0018	---	---		GG	GG	GG	GG	GG	GG	GG	GG	GG	GG	GG	GG	GG	GG	GG	GG	GG	GG	GG	GG	GG	GG	GG	GG	GG	GG	GG	GG	GG	GG	GG	GG	GG	GG	GG	GG
AX-123362029	PolyHighResolution	100	9.602	22.071	3	193	91	1	0	0.163	---	---		AA	AC	AA	AA	AA	AA	AA	AA	AA	AC	AA	AC	AA	AC	AA	AC	AA	AA	AA	AA	AA	AA	AA	AA	AA	AA	AA	AA	AA	AA	AA	AC	AC	AA	AC	AA
AX-123362039	PolyHighResolution	100	6.369	18.302	3	192	92	1	0	0.165	---	---		TT	TC	TC	TT	TT	TT	TC	TT	TT	TC	TC	TC	TC	TT	TC	TC	TT	TT	TC	TT	TC	TT	TT	TT	TT	TT	TT	TT	TC	TC	TT	TC	TC	TT	TT	TT
AX-123362040	NoMinorHom	99.649	5.231	NaN	2	192	92	0	1	0.162	---	---		TT	TC	TC	TT	TT	TT	TC	TT	TT	TC	TC	TC	TC	TT	TC	TC	TT	TT	TC	TT	TC	TT	TT	TT	TT	TT	TT	TT	TC	TC	TT	TC	TC	TT	TT	TT
AX-123362047	Other	91.93	3.559	NaN	2	173	89	0	23	0.17	---	---		TT	TC	TC	---	TT	TT	TC	---	TT	TT	TC	TC	TT	TC	TC	TC	TT	TT	TC	TT	TC	TT	TT	TT	TT	TT	TT	TT	TT	TT	TT	TC	TT	TT	TT	TT
AX-123362053	PolyHighResolution	100	NaN	18.088	2	222	0	63	0	0.221	---	---		TT	CC	TT	TT	TT	TT	CC	TT	TT	CC	CC	CC	TT	TT	TT	TT	TT	TT	TT	TT	TT	TT	TT	TT	TT	TT	TT	TT	CC	TT	TT	CC	CC	TT	TT	TT
AX-123362059	NoMinorHom	99.649	5.521	NaN	2	89	195	0	1	0.343	---	---		TC	TT	TT	TC	TC	TC	TT	TC	TC	TC	TT	TC	TC	TT	TT	TT	TC	TC	TT	TC	TT	TC	TC	TC	TC	TC	TC	TC	TC	TC	TC	TT	TC	TC	TC	TC
AX-123362061	PolyHighResolution	100	15.772	35.762	3	107	139	39	0	0.381	---	---		TC	TT	TC	TC	CC	CC	TT	TC	TC	TT	TC	TC	TC	TT	TT	TT	CC	TC	TC	TT	TT	CC	TC	CC	CC	TC	TC	CC	TC	TC	TC	TC	TT	TT	TC	TT
AX-123362063	NoMinorHom	99.298	5.421	NaN	2	193	90	0	2	0.159	---	---		TT	TC	TC	TT	TT	TT	TC	TT	TT	TT	TC	TT	TT	TC	TC	TC	TT	TT	TC	TT	TC	TT	TT	TT	TT	TT	TT	TT	TT	TT	TT	TC	TT	TT	TT	TT
AX-123362075	PolyHighResolution	100	13.09	37.216	3	38	140	107	0	0.379	---	---		AG	GG	AG	AG	AA	AA	GG	AG	AG	GG	AG	AG	AG	GG	AG	GG	AA	AG	AG	GG	GG	AA	AG	AA	AA	AG	AG	AA	AG	AG	AG	AG	AG	GG	AG	GG
AX-123362094	CallRateBelowThreshold	95.789	4.026	10.795	3	63	152	58	12	0.491	---	---		TC	TC	TC	TC	TT	TC	TC	TC	TC	TC	TC	CC	CC	TT	TT	TT	TT	TC	TT	TC	TT	TC	TT	TC	TC	CC	TC	TC	TC	TC	TC	TT	TT	---	TC	TC
AX-123362098	NoMinorHom	100	6.899	NaN	2	0	16	269	0	0.0281	---	---		CC	CC	CC	CC	CC	CC	CC	CC	CC	CC	CC	CC	CC	CC	CC	CC	CC	CC	CC	CC	TC	CC	CC	CC	CC	CC	CC	CC	CC	CC	CC	CC	CC	CC	CC	CC
AX-123362101	PolyHighResolution	98.246	3.911	9.205	3	60	144	76	5	0.471	---	---		TC	TC	CC	TC	CC	CC	CC	TT	TC	CC	TC	TC	CC	---	TC	TC	TC	TC	TC	TC	CC	TT	TT	CC	TT	TT	CC	TC	TC	CC	TT	CC	TC	CC	TC	CC
AX-123362107	PolyHighResolution	99.649	3.813	9.216	3	59	164	61	1	0.496	---	---		TC	TC	TC	TC	TT	TC	TC	TT	TC	TC	TC	CC	CC	TT	TT	TT	TT	TC	TT	TC	TT	TC	TC	TC	TC	CC	TC	TC	TC	TC	TC	TT	TT	TC	TC	TC
AX-123362135	PolyHighResolution	100	4.761	12.324	3	27	156	102	0	0.368	---	---		TC	CC	TC	TC	CC	TC	TC	TC	TC	CC	TC	TC	CC	CC	CC	CC	CC	TC	CC	TC	CC	TC	CC	TC	TC	TT	TC	TC	CC	CC	TC	CC	CC	TC	TC	TC
AX-123362139	PolyHighResolution	100	10.545	25.572	3	60	155	70	0	0.482	---	---		TC	TC	TC	TC	CC	CC	TT	TC	TC	CC	TC	CC	TC	TC	TC	TC	CC	TC	TC	TC	TT	TT	TC	TC	CC	TC	TC	CC	CC	TC	TC	TC	CC	TC	TC	TC
AX-123362147	NoMinorHom	100	4.515	NaN	2	202	83	0	0	0.146	---	---		TT	TG	TT	TT	TT	TT	TG	TT	TT	TG	TG	TG	TT	TG	TG	TG	TT	TT	TG	TT	TT	TT	TT	TT	TT	TT	TT	TT	TG	TT	TT	TG	TG	TT	TT	TT
AX-123362149	NoMinorHom	100	8.318	NaN	2	0	4	281	0	0.007	---	---		CC	CC	CC	CC	CC	CC	CC	CC	CC	CC	CC	CC	CC	CC	CC	CC	CC	CC	CC	CC	CC	CC	CC	CC	CC	CC	CC	CC	CC	CC	CC	CC	CC	CC	CC	CC
AX-123362151	NoMinorHom	100	11.949	NaN	2	0	80	205	0	0.14	---	---		CC	TC	CC	CC	CC	CC	TC	CC	CC	TC	TC	TC	CC	TC	TC	TC	CC	CC	TC	CC	CC	CC	CC	CC	CC	CC	CC	CC	TC	CC	CC	TC	TC	CC	CC	CC
AX-123362153	NoMinorHom	97.895	4.395	NaN	2	0	76	203	6	0.136	---	---		GG	TG	GG	GG	GG	GG	TG	GG	GG	TG	---	TG	GG	TG	TG	TG	GG	GG	TG	GG	GG	GG	GG	GG	GG	GG	GG	GG	TG	GG	GG	TG	TG	GG	GG	GG
AX-123362164	NoMinorHom	100	12.469	NaN	2	0	4	281	0	0.007	---	---		GG	GG	GG	GG	GG	GG	GG	GG	GG	GG	GG	GG	GG	GG	GG	GG	GG	GG	GG	GG	GG	GG	GG	GG	GG	GG	GG	GG	GG	GG	GG	GG	GG	GG	GG	GG
AX-123362165	NoMinorHom	100	7.02	NaN	2	0	6	279	0	0.0105	---	---		GG	GG	GG	GG	GG	GG	GG	GG	GG	GG	GG	GG	GG	GG	AG	GG	GG	GG	GG	GG	GG	GG	GG	GG	GG	GG	GG	GG	GG	GG	GG	GG	GG	GG	GG	GG
AX-123362186	PolyHighResolution	100	7.946	19.78	3	1	7	277	0	0.0158	---	---		CC	CC	CC	CC	CC	CC	CC	CC	CC	CC	CC	CC	CC	CC	CC	CC	CC	CC	CC	CC	CC	CC	CC	CC	CC	CC	CC	CC	CC	CC	CC	CC	CC	CC	CC	CC
AX-123362209	PolyHighResolution	100	5.456	13.139	3	62	154	69	0	0.488	---	---		AC	AC	CC	AC	AA	AC	AC	CC	CC	AC	AA	AC	CC	CC	AC	AC	AC	AA	AC	CC	AC	AC	CC	CC	AC	AC	CC	AC	CC	AC	AC	AA	CC	AC	AC	AC
AX-123362215	PolyHighResolution	100	5.943	12.627	3	280	1	4	0	0.0158	---	---		TT	TT	TT	TT	TT	TT	TT	TT	TT	TT	TT	TT	TT	TT	TT	TT	TT	TT	TT	TT	TT	TT	TT	TT	TT	TT	TT	TT	TT	TT	TT	TT	TT	TT	TT	TT
AX-123362217	PolyHighResolution	99.649	5.326	12.904	3	62	157	65	1	0.495	---	---		AC	AC	CC	AC	CC	CC	CC	AC	AC	AA	AC	CC	CC	AC	AA	AC	CC	CC	AA	AA	AC	AC	AC	AC	CC	CC	AC	AC	AC	AC	AC	AC	CC	AC	AC	AC
AX-123362235	PolyHighResolution	100	15.584	32.311	3	5	100	180	0	0.193	---	---		GG	AG	AG	GG	GG	GG	GG	GG	GG	AG	GG	GG	AG	GG	GG	AG	GG	GG	AG	GG	GG	GG	GG	GG	GG	GG	GG	GG	AG	GG	GG	GG	AG	GG	AG	GG
AX-123362239	MonoHighResolution	100	NaN	NaN	1	285	0	0	0	0	---	---		AA	AA	AA	AA	AA	AA	AA	AA	AA	AA	AA	AA	AA	AA	AA	AA	AA	AA	AA	AA	AA	AA	AA	AA	AA	AA	AA	AA	AA	AA	AA	AA	AA	AA	AA	AA
AX-123362243	PolyHighResolution	99.649	10.598	23.706	3	37	135	112	1	0.368	---	---		AG	GG	GG	AA	AG	AA	GG	AG	AA	AG	GG	AG	AG	GG	AG	GG	AG	AG	AG	AA	AG	AG	AA	AG	AG	AG	AA	AA	AG	AG	GG	AG	GG	AA	GG	AA
AX-123362249	PolyHighResolution	100	7.397	21.003	3	63	151	71	0	0.486	---	---		TC	TC	TC	TC	TC	CC	TC	CC	CC	CC	CC	TC	CC	CC	TC	TC	TT	TT	TC	TC	TC	TT	TC	CC	TC	TC	TC	TC	TC	TC	TT	TC	TT	TC	CC	TT
AX-123362257	PolyHighResolution	100	4.651	15.943	3	4	103	178	0	0.195	---	---		CC	TC	TC	CC	CC	CC	CC	CC	CC	TC	CC	CC	TC	CC	CC	TC	CC	CC	TC	CC	CC	CC	CC	CC	CC	CC	CC	CC	TC	CC	CC	CC	TC	CC	TC	CC
AX-123362269	PolyHighResolution	99.649	20.694	41.69	3	42	148	94	1	0.408	---	---		AG	GG	AA	AG	AG	AG	AG	AG	AA	GG	AG	GG	GG	GG	GG	AG	AA	GG	AG	AG	AG	AA	AG	AA	GG	GG	GG	AA	AG	GG	AG	GG	GG	GG	AA	AG
AX-123362315	NoMinorHom	100	14.917	NaN	2	0	1	284	0	0.0018	---	---		GG	GG	GG	GG	GG	GG	GG	GG	GG	GG	GG	GG	GG	GG	GG	GG	GG	GG	GG	GG	GG	GG	GG	GG	GG	GG	GG	GG	GG	GG	GG	GG	GG	GG	GG	GG
AX-123362346	MonoHighResolution	100	NaN	NaN	1	0	0	285	0	0	---	---		GG	GG	GG	GG	GG	GG	GG	GG	GG	GG	GG	GG	GG	GG	GG	GG	GG	GG	GG	GG	GG	GG	GG	GG	GG	GG	GG	GG	GG	GG	GG	GG	GG	GG	GG	GG
AX-123362347	MonoHighResolution	100	NaN	NaN	1	0	0	285	0	0	---	---		GG	GG	GG	GG	GG	GG	GG	GG	GG	GG	GG	GG	GG	GG	GG	GG	GG	GG	GG	GG	GG	GG	GG	GG	GG	GG	GG	GG	GG	GG	GG	GG	GG	GG	GG	GG
AX-123362354	NoMinorHom	100	9.049	NaN	2	0	94	191	0	0.165	---	---		CC	TC	CC	CC	CC	CC	CC	CC	CC	TC	CC	CC	TC	CC	CC	TC	CC	CC	TC	CC	CC	CC	CC	CC	CC	CC	CC	CC	TC	CC	CC	CC	TC	CC	CC	CC
AX-123362376	PolyHighResolution	100	NaN	19.082	2	93	0	192	0	0.326	---	---		CC	AA	CC	CC	CC	CC	CC	CC	CC	AA	CC	CC	AA	CC	CC	AA	CC	CC	AA	CC	CC	CC	CC	CC	CC	CC	CC	CC	AA	CC	CC	CC	AA	CC	CC	CC
AX-123362379	CallRateBelowThreshold	96.842	3.704	11.569	3	100	153	23	9	0.361	---	---		TC	TT	TT	TC	TC	---	TC	TC	TC	TC	TC	TC	TT	TT	TT	TC	TC	TC	TT	TC	TC	TC	TC	CC	TC	TC	TC	TC	TC	TT	TC	TC	TC	TT	TT	TT
AX-123362399	MonoHighResolution	100	NaN	NaN	1	285	0	0	0	0	---	---		TT	TT	TT	TT	TT	TT	TT	TT	TT	TT	TT	TT	TT	TT	TT	TT	TT	TT	TT	TT	TT	TT	TT	TT	TT	TT	TT	TT	TT	TT	TT	TT	TT	TT	TT	TT
AX-123362422	NoMinorHom	100	7.562	NaN	2	95	190	0	0	0.333	---	---		TG	TT	TG	TG	TG	TG	TG	TG	TG	TT	TG	TG	TT	TG	TG	TT	TG	TG	TT	TG	TG	TG	TG	TG	TG	TG	TG	TG	TT	TG	TG	TG	TT	TG	TG	TG
AX-123362431	NoMinorHom	100	8.769	NaN	2	281	4	0	0	0.007	---	---		TT	TT	TT	TT	TT	TT	TT	TT	TT	TT	TT	TT	TT	TT	TT	TT	TT	TT	TT	TT	TT	TT	TT	TT	TT	TT	TT	TT	TT	TT	TT	TT	TT	TT	TT	TT
AX-123362432	PolyHighResolution	100	NaN	16.158	2	93	0	192	0	0.326	---	---		CC	TT	CC	CC	CC	CC	CC	CC	CC	TT	CC	CC	TT	CC	CC	TT	CC	CC	TT	CC	CC	CC	CC	CC	CC	CC	CC	CC	TT	CC	CC	CC	TT	CC	CC	CC
AX-123362433	NoMinorHom	100	8.063	NaN	2	210	75	0	0	0.132	---	---		AA	AC	AA	AA	AA	AA	AA	AA	AA	AA	AC	AC	AA	AA	AA	AA	AA	AA	AC	AA	AA	AA	AA	AA	AA	AA	AA	AA	AA	AA	AA	AA	AC	AA	AA	AA
AX-123362452	MonoHighResolution	100	NaN	NaN	1	285	0	0	0	0	---	---		AA	AA	AA	AA	AA	AA	AA	AA	AA	AA	AA	AA	AA	AA	AA	AA	AA	AA	AA	AA	AA	AA	AA	AA	AA	AA	AA	AA	AA	AA	AA	AA	AA	AA	AA	AA
AX-123362465	PolyHighResolution	100	NaN	14.618	2	190	0	95	0	0.333	---	---		TT	CC	TT	TT	TT	TT	TT	TT	TT	CC	TT	TT	CC	TT	TT	CC	TT	TT	CC	TT	TT	TT	TT	TT	TT	TT	TT	TT	CC	TT	TT	TT	CC	TT	TT	TT
AX-123362474	PolyHighResolution	100	6.044	13.993	3	3	80	202	0	0.151	---	---		GG	AG	AG	GG	GG	GG	AG	GG	GG	GG	GG	GG	AG	GG	GG	AG	GG	GG	GG	GG	GG	GG	GG	GG	GG	GG	GG	GG	GG	AG	GG	GG	AG	GG	GG	GG
AX-123362499	PolyHighResolution	100	5.697	16.812	3	1	74	210	0	0.133	---	---		CC	AC	CC	CC	CC	CC	CC	CC	CC	CC	AC	AC	CC	CC	CC	CC	CC	CC	AC	CC	CC	CC	CC	CC	CC	CC	CC	CC	CC	CC	CC	CC	AC	CC	CC	CC
AX-123362523	Other	96.14	4.023	NaN	2	168	106	0	11	0.193	---	---		AA	AG	AA	AA	---	AA	AA	AA	AA	AG	AA	AA	AG	AA	AG	AG	AA	AA	AG	AG	AA	AA	AA	AA	AA	AA	AA	AA	AG	AA	AA	AA	AG	AA	AA	AG
AX-123362538	CallRateBelowThreshold	94.035	3.935	7.869	3	76	135	57	17	0.465	---	---		TC	TC	TC	TC	TC	TT	TC	TT	TC	TT	TC	TT	CC	CC	TC	TT	TC	TC	---	TT	TT	TT	TC	---	TT	TT	TC	TC	TC	TC	TC	TC	TT	---	TC	CC
AX-123362544	PolyHighResolution	100	10.991	22.413	3	34	144	107	0	0.372	---	---		TG	GG	TG	TT	TT	TG	GG	TT	TG	TG	TG	GG	TG	TG	GG	GG	TG	GG	GG	TT	TG	TT	GG	TT	TG	TG	TG	TT	GG	GG	TG	GG	TG	TT	TG	TT
AX-123362548	PolyHighResolution	98.947	5.353	12.438	3	84	142	56	3	0.45	---	---		AG	AG	AG	AA	AG	AG	GG	AA	AG	AA	AG	AG	AA	GG	AA	AG	AG	AG	AA	AA	GG	AA	AA	GG	AG	AA	AA	AG	AA	AG	GG	GG	AA	AG	AG	AG
AX-123362552	NoMinorHom	98.947	4.891	NaN	2	185	97	0	3	0.172	---	---		TT	TC	TT	TT	TT	TT	TT	TT	TT	TC	TT	TT	TC	TT	TC	TC	TT	TT	TC	TT	TT	TT	TT	TT	TT	TT	TT	TT	TC	TT	TT	TT	TC	TT	TT	TT
AX-123362563	PolyHighResolution	100	5.626	16.897	3	30	142	113	0	0.354	---	---		AG	GG	GG	AG	GG	GG	AG	GG	AG	AG	AG	GG	GG	GG	AG	GG	AA	AG	AG	AA	GG	AA	AG	AG	AA	AA	AG	AA	GG	AG	AG	AG	AG	AA	GG	AG
AX-123362564	NoMinorHom	98.596	4.705	NaN	2	0	94	187	4	0.167	---	---		CC	TC	CC	CC	CC	CC	CC	CC	CC	TC	CC	---	TC	CC	TC	TC	CC	CC	TC	CC	CC	CC	CC	CC	CC	CC	CC	CC	TC	TC	CC	CC	TC	CC	CC	CC
AX-123362586	PolyHighResolution	99.649	16.848	36.163	3	84	142	58	1	0.454	---	---		AG	AG	AG	AG	AA	AA	AA	AA	AG	AG	AA	AA	GG	GG	GG	AG	AG	GG	AG	AG	AG	GG	AG	AG	AG	GG	AA	AA	AA	AG	AG	AA	AG	AG	AG	GG
AX-123362598	PolyHighResolution	100	5.569	13.323	3	4	75	206	0	0.146	---	---		CC	TC	CC	CC	CC	CC	TC	CC	CC	CC	TC	TC	CC	TC	TC	TC	CC	CC	TC	CC	CC	CC	CC	CC	CC	CC	CC	CC	CC	CC	CC	CC	CC	CC	CC	CC
AX-123362608	PolyHighResolution	100	7.192	21.81	3	126	151	8	0	0.293	---	---		AA	GG	AG	AA	AA	AA	AG	AA	AA	AG	AG	AG	AG	AG	AG	AG	AA	AA	AG	AA	AG	AA	AA	AA	AA	AA	AA	AA	AG	AG	AA	AG	AG	AA	AG	AA
AX-123362611	CallRateBelowThreshold	96.491	4.051	10.095	3	62	129	84	10	0.46	---	---		AC	AC	AC	AC	AC	CC	AC	CC	AC	CC	AC	CC	AA	AA	AA	CC	AC	AC	CC	CC	CC	CC	AA	CC	CC	CC	AC	AC	CC	AC	---	AC	CC	AC	AC	AA
AX-123362617	NoMinorHom	98.947	4.475	NaN	2	201	81	0	3	0.144	---	---		AA	AG	AA	AA	AA	AA	AG	AA	AA	AA	AG	AG	AA	AG	AG	AG	AA	AA	AG	AA	AA	AA	AA	AA	AA	AA	AA	AA	AA	AA	AA	AA	AA	AA	AA	AA
AX-123362621	Other	94.386	3.792	NaN	2	0	163	106	16	0.303	---	---		AG	GG	GG	AG	GG	GG	AG	---	AG	AG	AG	GG	GG	GG	---	GG	AG	AG	AG	AG	GG	AG	AG	GG	AG	AG	AG	AG	GG	AG	AG	AG	AG	AG	GG	AG
AX-123362644	PolyHighResolution	100	13.177	33.139	3	64	149	72	0	0.486	---	---		TC	TC	TC	CC	CC	TC	TC	CC	TC	TC	CC	TC	TC	CC	TC	TC	TC	TT	TC	CC	TC	CC	TT	CC	TC	TC	TC	CC	TT	TT	TC	TT	TC	CC	TC	CC
AX-123362648	PolyHighResolution	100	4.6	11.931	3	107	139	39	0	0.381	---	---		AC	AA	CC	AC	AC	AA	AC	AA	AC	AA	AC	AA	AC	AC	AA	AC	AC	AC	AA	AA	AC	AA	CC	AA	AA	AA	AC	AC	AA	AA	AC	AA	AA	AC	AC	CC
AX-123362657	NoMinorHom	100	9.129	NaN	2	0	68	217	0	0.119	---	---		GG	AG	GG	GG	GG	GG	GG	GG	GG	GG	GG	GG	AG	AG	AG	GG	GG	GG	GG	GG	GG	GG	GG	GG	GG	GG	GG	GG	GG	AG	GG	AG	GG	GG	GG	GG
AX-123362666	NoMinorHom	100	8.326	NaN	2	0	3	282	0	0.0053	---	---		CC	CC	CC	CC	CC	CC	CC	CC	CC	CC	CC	CC	CC	CC	CC	CC	CC	CC	CC	CC	CC	CC	CC	CC	CC	CC	CC	CC	CC	CC	CC	CC	CC	CC	CC	CC
AX-123362682	NoMinorHom	100	6.185	NaN	2	0	67	218	0	0.117	---	---		CC	TC	CC	CC	CC	CC	CC	CC	CC	CC	CC	CC	TC	TC	TC	CC	CC	CC	CC	CC	CC	CC	CC	CC	CC	CC	CC	CC	CC	TC	CC	TC	CC	CC	CC	CC
AX-123362685	PolyHighResolution	98.947	4.959	11.917	3	80	133	69	3	0.481	---	---		AG	AG	AA	AA	AA	AA	AG	AG	AG	AG	AG	GG	AA	GG	GG	AG	GG	AA	GG	GG	AA	AA	AG	AG	AG	GG	GG	AA	AG	AA	GG	GG	AA	GG	AA	AG
AX-123362687	CallRateBelowThreshold	95.789	4.03	10.782	3	132	137	4	12	0.266	---	---		AA	GG	AA	---	AA	AA	AG	AA	AA	AG	AG	AG	AG	AG	AG	AG	AA	AA	AG	AA	AA	AA	AA	AA	AA	AA	AA	AA	AG	AG	AA	AG	AG	AA	AA	AA
AX-123362697	NoMinorHom	98.947	5.267	NaN	2	268	14	0	3	0.0248	---	---		AA	AA	AG	AA	AA	AA	AA	AA	AA	AA	AA	AA	AA	AA	AA	AA	AA	AA	AA	AA	AG	AA	AA	AA	AA	AA	AA	AA	AA	AA	AA	AA	AA	AA	AA	AA
AX-123362703	PolyHighResolution	100	16.359	34.914	3	4	11	270	0	0.0333	---	---		GG	GG	AG	GG	GG	GG	GG	GG	GG	GG	GG	GG	GG	GG	GG	GG	GG	GG	GG	GG	AG	GG	GG	GG	GG	GG	GG	GG	GG	GG	GG	GG	GG	GG	GG	GG
AX-123362708	PolyHighResolution	100	8.049	16.189	3	73	147	65	0	0.486	---	---		AC	AC	AC	AA	AC	AC	AC	AA	AC	AC	AA	AA	AC	AA	AC	AC	AC	CC	AC	AA	AC	AC	CC	AC	AC	AC	AC	AC	CC	CC	AC	AC	AC	AA	AC	AA
AX-123362710	NoMinorHom	100	11.881	NaN	2	0	73	212	0	0.128	---	---		GG	AG	GG	GG	GG	GG	AG	GG	GG	GG	GG	GG	AG	GG	GG	AG	GG	GG	GG	GG	GG	GG	GG	GG	GG	GG	GG	GG	GG	AG	GG	GG	AG	GG	GG	GG
AX-123362711	PolyHighResolution	97.193	4.056	8.593	3	62	147	68	8	0.489	---	---		AC	AC	AC	CC	AC	AC	AC	CC	AC	AC	CC	CC	AC	CC	AC	AC	AC	AA	AC	CC	AC	AC	AA	AC	AC	AC	AC	AC	AA	AA	AC	AC	AC	CC	AC	CC
AX-123362721	Other	96.842	4.454	NaN	2	189	87	0	9	0.158	---	---		TT	TC	TT	TT	TT	TT	TC	TT	TT	TC	TT	TC	TT	TC	TT	TC	TT	TT	TT	TT	TC	TT	TT	TT	TT	TT	TT	TT	TT	TT	TT	TC	TC	TT	---	TT
AX-123362724	PolyHighResolution	98.947	4.47	9.373	3	8	148	126	3	0.291	---	---		CC	TT	CC	CC	CC	CC	TC	CC	CC	TC	TC	TC	TC	TC	TC	TC	CC	CC	TC	CC	TC	CC	CC	CC	CC	CC	CC	CC	TC	TC	CC	TC	TC	CC	TC	CC
AX-123362725	MonoHighResolution	100	NaN	NaN	1	0	0	285	0	0	---	---		GG	GG	GG	GG	GG	GG	GG	GG	GG	GG	GG	GG	GG	GG	GG	GG	GG	GG	GG	GG	GG	GG	GG	GG	GG	GG	GG	GG	GG	GG	GG	GG	GG	GG	GG	GG
AX-123362731	PolyHighResolution	100	6.592	14.821	3	192	86	7	0	0.175	---	---		AA	AG	AA	AA	AA	AA	AG	AA	AA	AG	AA	AG	AA	AG	AA	AG	AA	AA	AA	AA	AG	AA	AA	AA	AA	AA	AA	AA	AA	AA	AA	AG	AG	AA	AG	AA
AX-123362744	NoMinorHom	98.947	5.211	NaN	2	0	67	215	3	0.119	---	---		CC	TC	CC	CC	CC	CC	CC	CC	CC	CC	CC	CC	TC	TC	TC	CC	CC	CC	CC	CC	CC	CC	CC	CC	CC	CC	CC	CC	CC	TC	CC	TC	CC	CC	CC	CC
AX-123362763	PolyHighResolution	100	5.942	13.401	3	4	147	134	0	0.272	---	---		GG	AA	GG	GG	GG	GG	AG	GG	GG	AG	AG	AG	AG	AG	AG	AG	GG	GG	AG	GG	GG	GG	GG	GG	GG	GG	GG	GG	AG	AG	GG	AG	AG	GG	GG	GG
AX-123362775	PolyHighResolution	99.649	7.829	20.745	3	26	140	118	1	0.338	---	---		TG	GG	TG	GG	TG	TG	TG	TG	GG	TG	GG	TG	GG	GG	GG	GG	TG	TG	GG	GG	TG	TT	TG	TG	GG	TG	TG	TT	GG	GG	TG	GG	GG	GG	TG	TT
AX-123362783	NoMinorHom	99.649	6.623	NaN	2	0	69	215	1	0.122	---	---		GG	AG	GG	GG	GG	GG	GG	GG	GG	GG	GG	GG	AG	AG	AG	GG	GG	GG	GG	GG	GG	GG	GG	GG	GG	GG	GG	GG	GG	AG	GG	AG	GG	GG	GG	GG
AX-123362791	CallRateBelowThreshold	90.877	4.034	8.067	3	27	123	109	26	0.342	---	---		AG	---	AG	AG	AG	AG	GG	AG	AG	AG	GG	AG	GG	AG	AG	GG	AG	---	AG	AA	AG	---	GG	AA	AG	AA	---	---	GG	AG	AG	AG	AG	---	AG	GG
AX-123362802	PolyHighResolution	100	14.289	32.39	3	125	152	8	0	0.295	---	---		TT	GG	TT	TT	TT	TT	TG	TT	TT	TG	TG	TG	TG	TG	TG	TG	TT	TT	TG	TT	TG	TT	TT	TT	TT	TT	TT	TT	TG	TG	TT	TG	TG	TT	TG	TT
AX-123362812	NoMinorHom	100	12.017	NaN	2	0	15	270	0	0.0263	---	---		GG	GG	AG	GG	GG	GG	GG	GG	GG	GG	GG	GG	GG	GG	GG	GG	GG	GG	GG	GG	AG	GG	GG	GG	GG	GG	GG	GG	GG	GG	GG	GG	GG	GG	GG	GG
AX-123362814	PolyHighResolution	100	6.585	25.007	3	125	155	5	0	0.289	---	---		AA	GG	AA	AA	AA	AA	AG	AA	AA	AG	AG	AG	AG	AG	AG	AG	AA	AA	AG	AA	AG	AA	AA	AA	AA	AA	AA	AA	AG	AG	AA	AG	AG	AA	AG	AA
AX-123362816	PolyHighResolution	99.649	4.768	12.929	3	75	150	59	1	0.472	---	---		AC	AC	AA	AC	AC	AC	AC	AC	AC	AA	AC	AA	CC	AA	AC	AC	AA	AC	AA	AA	AC	AC	CC	AA	AC	AA	AC	AC	AC	AC	AC	AC	AA	AC	AC	CC
AX-123362819	CallRateBelowThreshold	95.439	3.762	7.661	3	88	154	30	13	0.393	---	---		AC	AA	AC	CC	AC	AC	AA	CC	AC	AC	AC	AC	AC	AC	AA	AA	AC	AA	AA	CC	AC	AC	AA	AC	AC	AC	AC	AC	AA	AA	AC	AA	AC	CC	AC	CC
AX-123362831	MonoHighResolution	100	NaN	NaN	1	0	0	285	0	0	---	---		GG	GG	GG	GG	GG	GG	GG	GG	GG	GG	GG	GG	GG	GG	GG	GG	GG	GG	GG	GG	GG	GG	GG	GG	GG	GG	GG	GG	GG	GG	GG	GG	GG	GG	GG	GG
AX-123362836	PolyHighResolution	100	12.527	26.257	3	37	146	102	0	0.386	---	---		AC	CC	AA	AC	AC	AC	AC	AC	CC	AC	AC	AC	AC	AC	CC	CC	CC	CC	AC	AC	AA	CC	AC	CC	AA	AC	AC	AC	CC	CC	CC	CC	CC	AC	AA	AC
AX-123362851	NoMinorHom	100	7.313	NaN	2	0	93	192	0	0.163	---	---		GG	AG	GG	GG	GG	GG	GG	GG	GG	AG	GG	AG	AG	GG	GG	AG	GG	GG	AG	GG	GG	GG	GG	GG	GG	GG	GG	GG	AG	GG	GG	GG	AG	GG	GG	GG
AX-123362871	Other	94.737	3.586	12.048	3	72	4	194	15	0.274	---	---		GG	AA	GG	GG	GG	GG	GG	GG	GG	GG	GG	AA	AA	GG	GG	AG	GG	GG	AA	GG	GG	GG	GG	GG	GG	GG	GG	GG	AA	GG	GG	AA	AA	GG	GG	GG
AX-123362878	PolyHighResolution	98.947	4.86	11.014	3	8	96	178	3	0.199	---	---		CC	TC	TC	CC	CC	CC	CC	CC	CC	CC	CC	TC	TC	CC	TC	TC	CC	CC	TC	CC	CC	CC	CC	CC	CC	CC	CC	CC	TC	CC	CC	TC	---	CC	TC	CC
AX-123362880	PolyHighResolution	100	10.344	24.779	3	3	13	269	0	0.0333	---	---		GG	GG	TG	GG	GG	GG	GG	GG	GG	GG	GG	GG	GG	GG	GG	GG	GG	GG	GG	GG	GG	GG	GG	GG	GG	GG	GG	GG	GG	GG	GG	GG	GG	GG	TG	GG
AX-123362883	NoMinorHom	100	9.521	NaN	2	280	5	0	0	0.0088	---	---		AA	AA	AA	AA	AA	AA	AA	AA	AA	AA	AA	AA	AA	AA	AA	AA	AA	AA	AA	AA	AA	AA	AA	AA	AA	AA	AA	AA	AA	AA	AA	AA	AA	AA	AA	AA
AX-123362884	PolyHighResolution	100	13.299	28.426	3	182	99	4	0	0.188	---	---		AA	AC	AC	AA	AA	AA	AA	AA	AA	AA	AA	AC	AC	AA	AA	AC	AA	AA	AC	AA	AA	AA	AA	AA	AA	AA	AA	AA	AC	AA	AA	AC	AC	AA	AC	AA
AX-123362894	PolyHighResolution	99.649	4.757	12.704	3	7	146	131	1	0.282	---	---		CC	TT	CC	CC	CC	CC	TC	CC	CC	TC	TC	TC	TC	TC	TC	TC	CC	CC	TC	CC	CC	CC	CC	CC	CC	CC	CC	CC	TC	TC	CC	TC	TC	TC	CC	CC
AX-123362916	MonoHighResolution	99.649	NaN	NaN	1	0	0	284	1	0	---	---		CC	CC	CC	CC	CC	CC	CC	CC	CC	CC	CC	CC	CC	CC	CC	CC	CC	CC	CC	CC	CC	CC	CC	CC	CC	CC	CC	CC	CC	CC	CC	CC	CC	CC	CC	CC
AX-123362920	PolyHighResolution	100	13.529	27.471	3	85	142	58	0	0.453	---	---		AG	AG	AG	AG	AA	AA	GG	AA	AG	AG	AG	AA	AG	GG	GG	AG	AG	GG	AG	AG	AG	GG	AA	AG	AG	GG	AA	AA	AA	AG	GG	AA	AG	AG	AG	GG
AX-123362922	Other	91.579	4.044	NaN	2	157	104	0	24	0.199	---	---		TT	TC	---	TT	TT	TT	TT	TT	TT	TC	TT	TC	TC	---	TT	TC	TT	TT	TC	TT	TT	TT	TT	TT	TT	TT	TT	TT	TC	TT	TT	TT	TC	TT	---	TT
AX-123362938	MonoHighResolution	99.649	NaN	NaN	1	0	0	284	1	0	---	---		CC	CC	CC	CC	CC	CC	CC	CC	CC	CC	CC	CC	CC	CC	CC	CC	CC	CC	CC	CC	CC	CC	CC	CC	CC	CC	CC	CC	CC	CC	CC	CC	CC	CC	CC	CC
AX-123362950	NoMinorHom	100	8.801	NaN	2	280	5	0	0	0.0088	---	---		TT	TT	TT	TT	TT	TT	TT	TT	TT	TT	TT	TT	TT	TT	TT	TT	TT	TT	TT	TT	TT	TT	TT	TT	TT	TT	TT	TT	TT	TT	TT	TT	TT	TT	TT	TT
AX-123362951	PolyHighResolution	99.649	9.229	24.104	3	182	97	5	1	0.188	---	---		TT	TC	TC	TT	TT	TT	TT	TT	TT	TC	TT	TT	TC	TT	TT	TC	TT	TT	TC	TT	TT	TT	TT	TT	TT	TT	TT	TT	TC	TT	TT	TT	TC	TT	TC	TT
AX-123362963	PolyHighResolution	100	7.35	21.998	3	180	100	5	0	0.193	---	---		TT	TG	TG	TT	TT	TT	TT	TT	TT	TG	TT	TT	TG	TT	TT	TG	TT	TT	TG	TT	TT	TT	TT	TT	TT	TT	TT	TT	TG	TT	TT	TT	TG	TT	TG	TT
AX-123362965	PolyHighResolution	100	6.402	15.935	3	68	152	65	0	0.495	---	---		AC	AC	AC	AC	AC	AA	AC	AA	AA	AA	AA	AC	AA	AA	AC	AC	CC	CC	AC	AC	AC	CC	AC	AC	AC	AC	AC	AC	AC	AC	CC	AC	CC	AC	AA	CC
AX-123362968	NoMinorHom	99.649	11.914	NaN	2	280	4	0	1	0.007	---	---		TT	TT	TT	TT	TT	TT	TT	TT	TT	TT	TT	TT	TT	TT	TT	TT	TT	TT	TT	TT	TT	TT	TT	TT	TT	TT	TT	TT	TT	TT	TT	TT	TT	TT	TT	TT
AX-123362977	PolyHighResolution	100	7.433	15.014	3	174	110	1	0	0.197	---	---		AA	AG	AG	AA	AA	AA	AA	AA	AA	AG	AA	AG	AA	AA	AG	AG	AA	AA	AG	AA	AA	AA	AA	AA	AA	AA	AA	AA	AG	AG	AA	AG	AG	AA	AA	AA
AX-123363001	PolyHighResolution	100	6.697	13.776	3	4	45	236	0	0.093	---	---		GG	AG	GG	GG	GG	GG	AG	GG	GG	GG	AG	GG	AG	AG	GG	AG	GG	GG	AG	GG	GG	GG	GG	GG	GG	GG	GG	GG	GG	GG	GG	GG	GG	GG	GG	GG
AX-123363003	NoMinorHom	100	14.521	NaN	2	0	5	280	0	0.0088	---	---		CC	CC	CC	CC	CC	CC	CC	CC	CC	CC	CC	CC	CC	CC	CC	CC	CC	CC	CC	CC	CC	CC	CC	CC	CC	CC	CC	CC	CC	CC	CC	CC	CC	CC	CC	CC
AX-123363004	PolyHighResolution	99.649	6.5	15.136	3	5	146	133	1	0.275	---	---		GG	AA	AG	GG	GG	GG	AG	GG	GG	AG	AG	AG	AG	AG	AG	AG	GG	GG	AG	GG	AG	GG	GG	GG	GG	GG	GG	GG	AG	AG	GG	AG	AG	GG	AG	GG
AX-123363005	PolyHighResolution	100	5.545	16.727	3	1	97	187	0	0.174	---	---		GG	AG	GG	GG	GG	GG	GG	GG	GG	GG	AG	GG	GG	GG	GG	GG	GG	GG	GG	GG	AG	GG	GG	GG	GG	GG	GG	GG	GG	AG	GG	AG	GG	GG	GG	GG
AX-123363009	PolyHighResolution	99.649	3.969	11.982	3	65	157	62	1	0.495	---	---		AG	AG	GG	AG	AA	AG	AG	GG	GG	AG	AA	AG	GG	GG	AG	AG	AG	AA	AG	GG	AA	AG	GG	GG	AG	AG	GG	AG	GG	AG	AA	AA	AG	AG	AG	AG
AX-123363029	NoMinorHom	100	6.427	NaN	2	281	4	0	0	0.007	---	---		AA	AA	AA	AA	AA	AA	AA	AA	AA	AA	AA	AA	AA	AA	AA	AA	AA	AA	AA	AA	AA	AA	AA	AA	AA	AA	AA	AA	AA	AA	AA	AA	AA	AA	AA	AA
AX-123363034	NoMinorHom	100	10.285	NaN	2	248	37	0	0	0.0649	---	---		AA	AG	AA	AA	AA	AA	AG	AA	AA	AA	AA	AA	AG	AG	AA	AG	AA	AA	AG	AA	AA	AA	AA	AA	AA	AA	AA	AA	AA	AA	AA	AA	AA	AA	AA	AA
AX-123363060	MonoHighResolution	100	NaN	NaN	1	285	0	0	0	0	---	---		AA	AA	AA	AA	AA	AA	AA	AA	AA	AA	AA	AA	AA	AA	AA	AA	AA	AA	AA	AA	AA	AA	AA	AA	AA	AA	AA	AA	AA	AA	AA	AA	AA	AA	AA	AA
AX-123363065	CallRateBelowThreshold	93.333	3.673	8.968	3	47	112	107	19	0.387	---	---		AC	CC	---	AC	AA	AA	CC	CC	---	AC	CC	AC	CC	AC	AC	AC	CC	AC	AC	---	AC	AC	CC	AC	AA	AC	CC	CC	CC	CC	AC	AC	CC	AC	AC	AA
AX-123363068	NoMinorHom	100	7.861	NaN	2	276	9	0	0	0.0158	---	---		TT	TT	TT	TT	TT	TT	TT	TT	TT	TT	TT	TT	TT	TT	TT	TT	TT	TT	TT	TT	TT	TT	TT	TT	TT	TT	TT	TT	TT	TT	TT	TT	TT	TT	TT	TT
AX-123363087	PolyHighResolution	99.298	4.503	11.602	3	32	133	118	2	0.348	---	---		TC	CC	TC	TC	CC	TC	TC	TC	CC	TC	CC	TC	TC	TC	CC	TC	TT	TT	CC	TT	TC	TC	TT	TC	TT	TC	TC	TC	TC	CC	CC	TC	TC	TC	CC	CC
AX-123363094	PolyHighResolution	100	11.833	26.904	3	4	141	140	0	0.261	---	---		GG	TT	GG	GG	GG	GG	TG	GG	GG	TG	TG	TG	TG	TG	TG	TG	GG	GG	TG	GG	GG	GG	GG	GG	GG	GG	GG	GG	TG	TG	GG	TG	TG	GG	GG	GG
AX-123363096	PolyHighResolution	100	6.395	13.313	3	134	147	4	0	0.272	---	---		AA	GG	AG	AA	AA	AA	AG	AA	AA	AG	AG	AG	AG	AG	AG	AG	AA	AA	AG	AA	AA	AA	AA	AA	AA	AA	AA	AA	AG	AG	AA	AG	AG	AA	AA	AA
AX-123363099	NoMinorHom	100	8.216	NaN	2	0	99	186	0	0.174	---	---		CC	TC	CC	CC	CC	CC	CC	CC	CC	TC	CC	TC	CC	CC	TC	TC	CC	CC	TC	CC	CC	CC	CC	CC	CC	CC	CC	CC	TC	TC	CC	TC	TC	CC	CC	CC
AX-123363112	MonoHighResolution	100	NaN	NaN	1	0	0	285	0	0	---	---		GG	GG	GG	GG	GG	GG	GG	GG	GG	GG	GG	GG	GG	GG	GG	GG	GG	GG	GG	GG	GG	GG	GG	GG	GG	GG	GG	GG	GG	GG	GG	GG	GG	GG	GG	GG
AX-123363119	CallRateBelowThreshold	95.088	3.616	7.571	3	52	143	76	14	0.456	---	---		AC	---	CC	AA	AA	AC	AA	CC	CC	AA	AC	AC	AC	AC	AA	AA	AC	AA	AC	CC	AC	AC	CC	AC	AA	AC	AC	AC	AC	CC	AA	AA	AA	AC	AC	AC
AX-123363126	NoMinorHom	100	6.518	NaN	2	276	9	0	0	0.0158	---	---		AA	AA	AA	AA	AA	AA	AA	AA	AA	AA	AA	AA	AA	AA	AA	AA	AA	AA	AA	AA	AA	AA	AA	AA	AA	AA	AA	AA	AA	AA	AA	AA	AA	AA	AA	AA
AX-123363127	NoMinorHom	98.947	5.609	NaN	2	0	174	108	3	0.308	---	---		AC	CC	AC	AC	AC	AC	CC	AC	AC	CC	---	AC	CC	AC	CC	CC	AC	AC	AC	AC	AC	AC	AC	AC	AC	AC	AC	AC	CC	CC	AC	AC	CC	AC	CC	AC
AX-123363147	NoMinorHom	99.649	6.358	NaN	2	0	63	221	1	0.111	---	---		CC	AC	CC	CC	CC	CC	AC	CC	CC	AC	CC	AC	AC	AC	AC	AC	CC	CC	CC	CC	CC	CC	CC	CC	CC	CC	CC	CC	CC	CC	CC	AC	AC	CC	CC	CC
AX-123363150	NoMinorHom	98.596	5.464	NaN	2	141	140	0	4	0.249	---	---		AA	AG	AA	AA	AA	AA	AG	AA	AA	AG	AG	AG	AG	AG	AG	AG	AA	AA	AG	AA	AA	AA	AA	AA	AA	AA	AA	AA	AG	AG	AA	AG	AG	AA	AA	AA
AX-123363154	PolyHighResolution	99.649	4.472	9.969	3	135	145	4	1	0.269	---	---		TT	CC	TT	TT	TT	TT	TC	TT	TT	TC	---	TC	TC	TC	TC	TC	TT	TT	TC	TT	TT	TT	TT	TT	TT	TT	TT	TT	TC	TC	TT	TC	TC	TT	TT	TT
AX-123363170	MonoHighResolution	99.649	NaN	NaN	1	284	0	0	1	0	---	---		AA	AA	AA	AA	AA	AA	AA	AA	AA	AA	AA	AA	AA	AA	AA	AA	AA	AA	AA	AA	AA	AA	AA	AA	AA	AA	AA	AA	AA	AA	AA	AA	AA	AA	AA	AA
AX-123363171	NoMinorHom	100	7.123	NaN	2	191	94	0	0	0.165	---	---		TT	TC	TT	TT	TT	TT	TT	TT	TT	TC	TT	TC	TT	TT	TC	TT	TT	TT	TT	TT	TT	TT	TT	TT	TT	TT	TT	TT	TC	TT	TT	TT	TT	TT	TT	TT
AX-123363173	NoMinorHom	100	6.944	NaN	2	0	72	213	0	0.126	---	---		GG	AG	AG	GG	GG	GG	AG	GG	GG	GG	AG	GG	AG	AG	GG	AG	GG	GG	AG	GG	AG	GG	GG	GG	GG	GG	GG	GG	GG	AG	GG	AG	AG	GG	AG	GG
AX-123363174	NoMinorHom	100	4.768	NaN	2	0	13	272	0	0.0228	---	---		GG	GG	GG	GG	GG	GG	GG	GG	GG	GG	GG	GG	GG	GG	GG	GG	GG	GG	GG	GG	GG	GG	GG	GG	GG	GG	GG	GG	GG	GG	GG	GG	GG	GG	AG	GG
AX-123363175	CallRateBelowThreshold	96.491	4.329	8.658	3	64	136	75	10	0.48	---	---		AG	AG	AG	AG	AA	AG	AG	GG	AG	GG	AG	AG	AA	AG	AG	AG	AG	GG	AA	GG	AG	AG	GG	AG	GG	AG	AG	AG	GG	AA	AA	AG	AG	AG	AG	AG
AX-123363188	NoMinorHom	100	6.614	NaN	2	282	3	0	0	0.0053	---	---		AA	AA	AA	AA	AA	AA	AA	AA	AA	AA	AA	AA	AA	AA	AA	AA	AA	AA	AA	AA	AA	AA	AA	AA	AA	AA	AA	AA	AA	AA	AA	AA	AA	AA	AA	AA
AX-123363199	PolyHighResolution	100	7.296	17.565	3	37	138	110	0	0.372	---	---		AG	GG	AA	AG	GG	GG	GG	AG	GG	GG	AG	AG	AG	GG	GG	AG	AA	AA	GG	AG	AA	AG	AA	GG	GG	AG	AG	AG	AG	AG	GG	GG	GG	GG	AA	GG
AX-123363203	PolyHighResolution	100	5.693	15.09	3	3	9	273	0	0.0263	---	---		CC	CC	TC	CC	CC	CC	CC	CC	CC	CC	CC	CC	CC	CC	CC	CC	CC	CC	CC	CC	TC	CC	CC	CC	CC	CC	CC	CC	CC	CC	CC	CC	CC	CC	TC	CC
AX-123363216	NoMinorHom	100	11.146	NaN	2	0	93	192	0	0.163	---	---		GG	AG	GG	GG	GG	GG	GG	GG	GG	AG	GG	AG	GG	GG	AG	GG	GG	GG	GG	GG	GG	GG	GG	GG	GG	GG	GG	GG	AG	GG	GG	GG	GG	GG	GG	GG
AX-123363220	CallRateBelowThreshold	95.088	4.186	8.45	3	32	125	114	14	0.349	---	---		AG	GG	GG	AG	GG	GG	AG	AG	GG	GG	GG	GG	AG	GG	GG	GG	AA	---	GG	GG	AG	GG	AG	GG	GG	AG	AA	AA	AG	AG	AG	GG	AG	AG	AG	GG
AX-123363242	PolyHighResolution	100	11.434	23.751	3	114	134	37	0	0.365	---	---		AG	AA	AA	AG	AA	AA	AG	AG	AA	AA	AA	AA	AG	AA	AA	AA	GG	AG	AA	AA	AG	AG	GG	AG	AA	AG	GG	GG	AG	AG	AG	AA	AG	AG	AG	AA
AX-123363254	PolyHighResolution	100	7.523	18.285	3	77	140	68	0	0.484	---	---		TC	TC	TC	TC	TT	TT	TT	TC	TT	TC	CC	TC	CC	TC	TC	TC	CC	TC	TC	TC	CC	TC	CC	TT	TT	TC	TC	TC	TC	TC	TT	TT	TT	TC	CC	TT
AX-123363256	PolyHighResolution	99.649	4.352	11.042	3	111	139	34	1	0.364	---	---		TC	TT	TC	TC	TT	TC	TC	CC	TC	TC	TT	TT	TC	TC	TT	TC	TC	CC	TT	CC	TC	TC	CC	TC	CC	---	TC	TC	TC	TT	TT	TC	TC	TC	TC	TC
AX-123363263	PolyHighResolution	100	6.659	15.009	3	41	130	114	0	0.372	---	---		TC	CC	CC	TC	CC	CC	TC	TC	CC	CC	CC	CC	TC	CC	CC	CC	TT	TC	CC	CC	TC	TC	TT	TC	CC	TC	TT	TT	TC	TC	TC	CC	TC	TC	TC	CC
AX-123363272	Other	79.298	2.751	6.517	3	40	136	50	59	0.478	---	---		AG	AG	AA	AG	GG	AG	AA	---	AG	---	AG	---	AA	AA	---	---	AG	GG	AA	AG	AG	AG	AG	AG	AG	AG	AG	AG	AG	---	GG	---	---	---	AG	AG
AX-123363274	NoMinorHom	98.596	4.521	NaN	2	215	66	0	4	0.117	---	---		AA	AC	AA	AA	AA	AA	AC	AA	AA	AC	AA	AC	AC	AC	AC	AC	AA	AA	AC	AA	AA	AA	AA	AA	AA	AA	AA	AA	AC	AA	AA	AC	AC	AA	AA	AA
AX-123363282	NoMinorHom	100	10.434	NaN	2	0	5	280	0	0.0088	---	---		GG	GG	GG	GG	GG	GG	GG	GG	GG	GG	GG	GG	GG	GG	GG	GG	GG	GG	GG	GG	GG	GG	GG	GG	GG	GG	GG	GG	GG	GG	GG	GG	GG	GG	GG	GG
AX-123363287	PolyHighResolution	100	9.505	22.56	3	57	147	81	0	0.458	---	---		TC	TC	TT	TC	TT	TT	TC	TC	TT	TC	TT	TC	TC	TC	TC	TC	CC	TC	TT	TT	TC	TC	CC	TC	TT	TC	CC	CC	CC	TC	TC	TC	CC	TC	TC	TT
AX-123363294	CallRateBelowThreshold	95.088	3.812	7.759	3	76	121	74	14	0.496	---	---		TG	TT	GG	TG	TT	TG	TT	GG	GG	TT	TG	TT	TT	TT	TT	TT	TG	---	TT	GG	TG	TG	GG	GG	TG	TG	GG	TG	TT	GG	---	TG	TT	TG	TG	TG
AX-123363296	PolyHighResolution	100	7.866	19.578	3	56	153	76	0	0.465	---	---		AC	AC	CC	CC	CC	AC	AC	AA	AA	CC	AC	AA	CC	AA	CC	AC	AC	AC	AC	AC	AC	CC	CC	AC	AC	AC	CC	AC	AC	AA	AA	CC	AC	AA	AC	AC
AX-123363298	PolyHighResolution	100	4.191	10.905	3	120	130	35	0	0.351	---	---		AC	AA	AC	AA	AC	AC	AA	AC	CC	AA	AC	AC	AA	AA	AC	AC	CC	CC	AA	CC	AC	AC	AA	AA	CC	CC	AA	AC	AA	AC	AC	AC	AA	AA	AC	AC
AX-123363299	PolyHighResolution	99.649	6.439	16.33	3	34	130	120	1	0.349	---	---		AG	GG	AG	GG	AG	AG	GG	AG	AA	GG	AG	AG	GG	GG	AG	AG	AA	AA	GG	AA	AG	AG	GG	GG	AA	---	GG	AG	GG	AG	AG	AG	GG	GG	AG	AG
AX-123363331	NoMinorHom	99.649	4.452	NaN	2	281	3	0	1	0.0053	---	---		TT	TT	TT	TT	TT	TT	TT	TT	TT	TT	TT	TT	TT	TT	TT	TT	TT	TT	TT	TT	TT	TT	TT	TT	TT	TT	TT	TT	TT	TT	TT	TT	TT	TT	TT	TT
AX-123363335	PolyHighResolution	100	6.459	14.471	3	89	132	64	0	0.456	---	---		TC	TC	TC	CC	TC	TC	CC	TC	TT	TC	TT	TT	CC	CC	TT	TC	TC	TT	CC	TT	TC	TC	CC	CC	TT	TT	CC	TC	TC	TT	TC	TT	TC	CC	TC	TT
AX-123363341	PolyHighResolution	99.298	6.785	17.983	3	59	135	89	2	0.447	---	---		AC	AC	AC	AA	AC	AC	AA	AC	CC	AC	CC	CC	AA	AA	CC	AC	AC	CC	AA	CC	AC	AC	AA	AA	CC	CC	AA	AC	AC	CC	AC	CC	AC	AA	AC	CC
AX-123363367	PolyHighResolution	100	6.672	22.437	3	1	81	203	0	0.146	---	---		CC	AC	CC	CC	CC	CC	CC	CC	CC	CC	AC	CC	CC	CC	CC	CC	CC	CC	CC	CC	CC	CC	CC	CC	CC	CC	CC	CC	CC	AC	CC	AC	CC	CC	CC	CC
AX-123363382	Other	96.842	4.144	NaN	2	204	72	0	9	0.13	---	---		TT	TC	TT	TT	TT	TT	TT	TT	TT	TC	TT	TT	TT	TC	TC	TT	TT	TT	TC	TT	TT	TT	TT	TT	TT	TT	TT	TT	TC	---	TT	TT	TT	TT	TT	TT
AX-123363395	MonoHighResolution	100	NaN	NaN	1	0	0	285	0	0	---	---		GG	GG	GG	GG	GG	GG	GG	GG	GG	GG	GG	GG	GG	GG	GG	GG	GG	GG	GG	GG	GG	GG	GG	GG	GG	GG	GG	GG	GG	GG	GG	GG	GG	GG	GG	GG
AX-123363402	NoMinorHom	99.649	9.531	NaN	2	280	4	0	1	0.007	---	---		TT	TT	TT	TT	TT	TT	TT	TT	TT	TT	TT	TT	TT	TT	TT	TT	TT	TT	TT	TT	TT	TT	TT	TT	TT	TT	TT	TT	TT	TT	TT	TT	TT	TT	TT	TT
AX-123363404	MonoHighResolution	100	NaN	NaN	1	285	0	0	0	0	---	---		TT	TT	TT	TT	TT	TT	TT	TT	TT	TT	TT	TT	TT	TT	TT	TT	TT	TT	TT	TT	TT	TT	TT	TT	TT	TT	TT	TT	TT	TT	TT	TT	TT	TT	TT	TT
AX-123363405	NoMinorHom	100	10.024	NaN	2	201	84	0	0	0.147	---	---		TT	TC	TT	TT	TT	TT	TT	TT	TT	TT	TC	TT	TT	TT	TT	TT	TT	TT	TT	TT	TT	TT	TT	TT	TT	TT	TT	TT	TT	TC	TT	TC	TT	TT	TT	TT
AX-123363418	Other	96.14	4.643	NaN	2	0	169	105	11	0.308	---	---		TC	CC	CC	TC	TC	TC	TC	TC	TC	CC	TC	CC	TC	TC	CC	CC	TC	TC	CC	TC	TC	TC	TC	CC	TC	TC	CC	TC	CC	---	TC	CC	---	TC	TC	TC
AX-123363419	PolyHighResolution	97.895	4.246	10.245	3	31	137	111	6	0.357	---	---		TC	CC	CC	CC	TC	TT	CC	CC	TC	CC	TC	CC	CC	TC	CC	CC	TC	TC	CC	TT	CC	TC	CC	TC	TC	CC	TC	TC	TC	CC	TC	TC	TC	TC	TC	TC
AX-123363433	Other	81.404	2.19	NaN	2	231	1	0	53	0.0022	---	---		AA	AA	AA	AA	AA	AA	AA	AA	AA	AA	AA	---	AA	AA	AA	AA	AA	AA	AA	AA	AA	AA	AA	AA	AA	AA	AA	AA	AA	AA	AA	AA	---	AA	AA	AA
AX-123363435	PolyHighResolution	98.947	4.599	12.024	3	68	152	62	3	0.489	---	---		TC	TC	CC	CC	TC	TT	TC	CC	TC	CC	TT	TC	TC	TC	CC	TC	TC	CC	TC	TT	CC	TC	CC	TC	TC	CC	TC	TC	TT	TC	TC	TC	TT	TC	TC	TC
AX-123363441	NoMinorHom	100	7.235	NaN	2	216	69	0	0	0.121	---	---		AA	AG	AA	AA	AA	AA	AG	AA	AA	AA	AA	AA	AG	AG	AG	AA	AA	AA	AA	AA	AA	AA	AA	AA	AA	AA	AA	AA	AA	AG	AA	AA	AG	AA	AA	AA
AX-123363446	PolyHighResolution	98.947	5.839	13.467	3	120	134	28	3	0.337	---	---		AG	AA	AG	AA	GG	AG	AG	AG	AA	AA	AA	AA	AA	AG	AA	AG	GG	GG	AA	AA	AG	AA	AA	AG	AG	AG	GG	AG	AG	AA	AA	AA	AA	AG	AA	AG
AX-123363451	PolyHighResolution	99.649	10.132	20.453	3	29	132	123	1	0.335	---	---		AG	GG	AG	GG	AA	AG	AG	AG	GG	GG	AG	GG	GG	AG	GG	AG	AA	AA	AG	GG	AG	GG	GG	AA	AG	AG	AA	AG	AG	GG	GG	GG	GG	AG	GG	AG
AX-123363452	PolyHighResolution	99.649	6.275	13.38	3	112	145	27	1	0.35	---	---		TC	TT	TT	TT	TT	TC	TC	TC	TT	TC	TC	TC	TC	TT	TT	TT	TC	TC	TC	CC	TT	TC	TC	TC	TT	CC	CC	CC	TT	TT	TC	TT	TC	TC	TT	CC
AX-123363453	PolyHighResolution	99.298	5.655	15.777	3	61	148	74	2	0.477	---	---		CG	CG	GG	GG	GG	GG	CC	CG	CG	CG	GG	CG	CG	CG	CG	CC	CC	GG	CG	CC	GG	GG	CG	CG	CG	CG	CC	GG	GG	CG	CC	CG	CG	CC	GG	CG
AX-123363455	PolyHighResolution	97.193	4.767	13.334	3	4	136	137	8	0.26	---	---		CC	TT	CC	CC	CC	CC	---	CC	CC	TC	TC	TC	TC	TC	TC	TC	CC	CC	TC	CC	CC	CC	CC	CC	CC	CC	CC	CC	TC	TC	CC	TC	TC	CC	CC	CC
AX-123363456	PolyHighResolution	100	6.495	14.866	3	118	131	36	0	0.356	---	---		AG	AA	AG	AA	GG	AG	AG	AG	GG	AG	AA	AA	AG	AG	AA	AG	AG	AA	AA	GG	GG	AG	GG	AA	AG	GG	AG	AG	AA	AA	AG	AA	AG	AG	GG	AA
AX-123363457	PolyHighResolution	97.895	4.637	9.82	3	113	130	36	6	0.362	---	---		TC	TT	TC	TT	CC	TC	TC	TC	CC	TC	TT	TT	TC	TC	TT	TC	TC	TT	TT	CC	CC	TC	CC	TT	TC	CC	TC	TC	TT	TT	TC	TT	TC	TC	CC	TT
AX-123363458	NoMinorHom	99.649	5.043	NaN	2	191	93	0	1	0.164	---	---		TT	TC	TT	TT	TT	TT	TT	TT	TT	TC	TT	TC	TC	TT	TT	TC	TT	TT	TC	TT	TT	TT	TT	TT	TT	TT	TT	TT	TT	---	TT	TT	TT	TT	TC	TT
AX-123363471	PolyHighResolution	100	8.547	21.247	3	28	134	123	0	0.333	---	---		AG	GG	AG	GG	AA	GG	AG	AG	GG	GG	AG	GG	GG	AG	GG	AG	AA	AA	AG	GG	AG	GG	GG	AA	AG	AG	AA	AG	AG	GG	GG	GG	GG	AG	GG	AG
AX-123363473	NoMinorHom	97.193	3.935	NaN	2	0	80	197	8	0.144	---	---		GG	AG	GG	GG	GG	GG	AG	GG	GG	GG	AG	GG	AG	AG	AG	GG	GG	GG	GG	GG	GG	GG	GG	GG	GG	GG	GG	GG	GG	AG	GG	GG	AG	GG	AG	GG
AX-123363475	PolyHighResolution	100	6.494	13.519	3	106	150	29	0	0.365	---	---		TC	TT	TT	TT	TT	TC	TC	TC	TC	TC	TC	TC	TC	TT	TT	TT	TC	TC	TC	CC	TT	TC	TC	TC	TT	CC	CC	CC	TT	TT	TC	TT	TC	TC	TC	CC
AX-123363476	PolyHighResolution	99.649	11.417	28.646	3	70	144	70	1	0.5	---	---		TG	TG	TG	GG	TT	TG	TT	TG	TT	TT	TG	GG	TT	TT	GG	TG	TG	GG	GG	TT	TT	TG	TT	GG	TG	TT	TG	TG	GG	TG	TG	TG	TG	TG	TT	GG
AX-123363477	PolyHighResolution	99.298	4.273	11.749	3	94	66	123	2	0.449	---	---		AG	GG	AG	GG	AA	GG	AA	AG	GG	GG	AA	GG	GG	AA	GG	AA	AA	AA	AA	GG	AA	GG	GG	AA	AG	AG	AA	AG	AA	GG	GG	GG	GG	AG	GG	AG
AX-123363480	PolyHighResolution	100	6.059	15.513	3	59	156	70	0	0.481	---	---		AG	AG	GG	GG	AG	AG	AA	AG	AA	AA	AG	GG	AG	AA	GG	AG	AG	GG	GG	AA	AG	AG	AA	GG	AG	AA	AG	AG	GG	AG	AG	AA	AG	AG	AG	GG
AX-123363482	PolyHighResolution	98.947	4.575	9.766	3	116	134	32	3	0.351	---	---		TC	TT	TC	TT	CC	TC	TC	TC	TT	TT	TC	TT	TT	TC	TT	TC	CC	CC	TT	TT	TC	TT	TT	CC	TC	TC	CC	TC	TC	TT	TT	TT	TT	TC	TT	TC
AX-123363486	NoMinorHom	100	10.736	NaN	2	0	91	194	0	0.16	---	---		CC	TC	CC	CC	CC	CC	TC	CC	CC	TC	TC	TC	CC	TC	TC	TC	CC	CC	CC	CC	CC	CC	CC	CC	CC	CC	CC	CC	TC	TC	CC	TC	TC	CC	CC	CC
AX-123363487	NoMinorHom	99.649	7.42	NaN	2	205	79	0	1	0.139	---	---		TT	TC	TT	TT	TT	TT	TC	TT	TT	TT	TC	TT	TC	TC	TC	TT	TT	TT	TT	TT	TT	TT	TT	TT	TT	TT	TT	TT	TT	TC	TT	TC	TC	TT	TC	TT
AX-123363491	NoMinorHom	99.649	5.17	NaN	2	277	7	0	1	0.0123	---	---		TT	TT	TT	TT	TT	TT	TT	TT	TT	TT	TT	TT	TT	TT	TT	TT	TT	TT	TT	TT	TT	TT	TT	TT	TT	TT	TT	TT	TT	TT	TT	TT	TT	TT	TT	TT
AX-123363496	PolyHighResolution	97.193	3.917	10.434	3	58	148	71	8	0.477	---	---		AG	AG	AG	AA	AA	GG	AA	AG	AG	AG	GG	AA	AG	GG	AG	AG	GG	GG	GG	AG	AG	GG	AG	AG	GG	AG	AG	AG	GG	AG	GG	AG	GG	AG	AG	---
AX-123363498	PolyHighResolution	99.649	9.909	21.063	3	109	146	29	1	0.359	---	---		AG	AA	AA	AA	AG	AG	AG	AG	AG	AA	AG	AA	AG	AA	AA	AG	GG	GG	AG	AG	AG	AG	AA	AG	AA	AA	AG	GG	AG	AG	AG	AA	AG	AA	AA	AG
AX-123363499	PolyHighResolution	97.895	4.436	11.084	3	100	141	38	6	0.389	---	---		TC	TT	TC	TT	TT	CC	TT	TC	TC	TT	TC	TT	TC	TC	TC	TC	CC	CC	TC	TC	CC	CC	TC	TC	CC	TC	TC	TC	TC	TT	CC	TC	TC	TC	TC	TT
AX-123363505	PolyHighResolution	100	6.689	15.826	3	214	66	5	0	0.133	---	---		TT	TC	TT	TT	TT	TT	TC	TT	TT	TT	TT	TT	TC	TC	TC	TT	TT	TT	TC	TT	TT	TT	TT	TT	TT	TT	TT	TT	TT	TT	TT	TT	TC	TT	TT	TT
AX-123363507	NoMinorHom	99.649	12.14	NaN	2	0	10	274	1	0.0176	---	---		GG	GG	GG	GG	GG	GG	GG	GG	GG	GG	GG	GG	GG	GG	GG	GG	GG	GG	GG	GG	AG	GG	GG	GG	GG	GG	GG	GG	GG	GG	GG	GG	GG	GG	GG	GG
AX-123363513	PolyHighResolution	99.649	7.138	17.57	3	68	161	55	1	0.477	---	---		AG	AG	AA	AA	GG	AG	AA	GG	AG	AA	AG	AA	AG	AG	AG	AG	AG	AA	AG	AG	AG	GG	AG	AG	GG	GG	AG	AA	AG	AG	GG	AG	GG	AG	AG	AA
AX-123363514	PolyHighResolution	99.649	10.517	27.35	3	106	141	37	1	0.379	---	---		TG	TT	TG	TT	TT	GG	TT	TG	TG	TT	TG	TT	TG	TG	TG	TG	GG	GG	TG	TG	TG	TG	TG	TG	GG	TG	TG	TG	TG	TT	GG	TG	TG	TG	TG	TT
AX-123363517	PolyHighResolution	100	7.703	16.632	3	84	142	59	0	0.456	---	---		TG	TG	TG	GG	GG	TT	TG	TG	TT	TG	TT	TG	TT	TT	TT	TG	TT	TT	TG	TG	TG	TG	TG	TG	TT	TG	TG	TG	TT	TT	TT	TG	TT	TT	TG	GG
AX-123363522	PolyHighResolution	99.649	4.218	11.779	3	8	138	138	1	0.271	---	---		CC	TT	CC	CC	CC	CC	TC	CC	CC	TC	TC	TC	TC	TC	TC	TC	CC	CC	TC	CC	CC	CC	CC	CC	CC	CC	CC	CC	TC	TC	CC	TC	TC	CC	CC	CC
AX-123363525	CallRateBelowThreshold	92.632	3.798	7.834	3	26	139	99	21	0.362	---	---		AC	CC	AC	AA	AA	AA	CC	CC	---	AC	CC	AC	AC	CC	AC	CC	CC	CC	CC	AC	AC	AC	AA	AC	AC	AA	CC	AC	CC	CC	CC	AC	AC	AC	AC	AC
AX-123363529	PolyHighResolution	100	13.45	27.75	3	117	137	31	0	0.349	---	---		AG	AA	AA	AG	AG	AG	AG	AG	GG	AA	AG	AG	AG	AG	AG	AA	AA	AG	AG	GG	AA	AG	AG	AG	AA	GG	AG	AG	AA	AG	AA	AA	AA	AG	AG	GG
AX-123363532	PolyHighResolution	100	6.634	15.027	3	80	127	78	0	0.496	---	---		TC	TC	CC	CC	CC	TC	TC	TC	TT	TC	TC	TT	TT	TC	TT	TC	CC	TC	TT	TT	CC	TC	TT	TC	CC	TT	TC	TC	CC	TC	CC	CC	CC	TC	TT	TT
AX-123363537	PolyHighResolution	100	7.035	16.438	3	24	147	114	0	0.342	---	---		CG	GG	CG	GG	CG	CG	CG	CG	GG	CG	GG	CG	GG	GG	GG	GG	CG	GG	GG	GG	CG	CG	CG	CG	GG	CG	CC	CG	GG	GG	CG	GG	GG	GG	CG	CC
AX-123363538	PolyHighResolution	99.649	11.17	22.347	3	24	143	117	1	0.336	---	---		AG	GG	AG	GG	AG	AG	AG	AG	GG	AG	GG	AG	GG	GG	GG	GG	AG	GG	GG	GG	AG	AG	AG	AG	GG	AG	AA	AG	GG	GG	AG	GG	GG	GG	AG	AA
AX-123363540	PolyHighResolution	100	6.821	13.873	3	128	148	9	0	0.291	---	---		AA	TT	AA	AA	AA	AA	AT	AA	AA	AT	AT	AT	AT	AT	AT	AT	AA	AA	AT	AA	AA	AA	AA	AA	AA	AA	AA	AA	AT	AT	AA	AT	AT	AA	AT	AA
AX-123363542	PolyHighResolution	100	10.769	22.899	3	137	143	5	0	0.268	---	---		AA	TT	AA	AA	AA	AA	AT	AA	AA	AT	AT	AT	AT	AT	AT	AT	AA	AA	AT	AA	AA	AA	AA	AA	AA	AA	AA	AA	AT	AT	AA	AT	AT	AA	AA	AA
AX-123363548	OTV	100	4.009	11.141	3	1	67	217	0	0.121	---	---		GG	GG	GG	AG	GG	GG	GG	GG	AG	GG	GG	GG	AG	GG	GG	GG	GG	GG	AG	AG	GG	GG	GG	AG	GG	GG	GG	GG	GG	GG	GG	GG	GG	AG	AG	GG
AX-123363549	PolyHighResolution	100	11.212	25.969	3	29	136	120	0	0.34	---	---		TC	CC	TC	CC	TT	TC	TC	TC	CC	CC	CC	CC	CC	TC	CC	TC	TT	TT	CC	CC	TC	CC	CC	TC	TC	TC	TT	TC	TC	CC	CC	CC	CC	TC	CC	TC
AX-123363551	PolyHighResolution	100	5.32	10.796	3	22	207	56	0	0.44	---	---		AG	AG	AG	AA	AG	AG	GG	AG	AA	GG	AG	GG	AG	AG	AG	AG	GG	AG	AG	AG	AG	GG	AG	AG	AG	AG	AG	AG	GG	AG	GG	AG	AG	AG	AA	AG
AX-123363556	Other	88.421	3.43	NaN	2	159	93	0	33	0.184	---	---		---	TC	TT	TT	TT	TT	TT	TT	TT	---	TC	TC	TC	TT	TC	TC	TT	TT	TT	TT	TT	TT	TT	TT	TT	TT	---	TT	TC	---	TT	TC	TC	TT	TT	---
AX-123363564	PolyHighResolution	100	6.69	15.45	3	1	7	277	0	0.0158	---	---		CC	CC	CC	CC	CC	CC	CC	CC	CC	CC	CC	CC	CC	CC	CC	CC	CC	CC	CC	CC	CC	CC	CC	CC	CC	CC	CC	CC	CC	CC	CC	CC	CC	CC	CC	CC
AX-123363568	NoMinorHom	100	8.597	NaN	2	0	84	201	0	0.147	---	---		TT	AT	AT	TT	TT	TT	AT	TT	TT	AT	AT	TT	AT	TT	AT	TT	TT	TT	TT	TT	TT	TT	TT	TT	TT	TT	TT	TT	AT	AT	TT	AT	AT	TT	AT	TT
AX-123363569	PolyHighResolution	100	6.797	13.749	3	64	154	67	0	0.495	---	---		TG	TG	GG	TG	TG	TT	TG	TG	TT	GG	TG	TT	GG	TG	GG	TG	TG	TG	TT	TG	TG	GG	TG	TG	GG	GG	TT	GG	TG	TG	TG	TG	TG	TG	GG	TG
AX-123363572	NoMinorHom	98.246	4.28	NaN	2	0	73	207	5	0.13	---	---		GG	CG	GG	GG	GG	GG	CG	GG	GG	GG	CG	CG	GG	CG	GG	GG	GG	GG	CG	GG	GG	GG	GG	GG	GG	GG	GG	GG	GG	CG	GG	---	GG	GG	GG	GG
AX-123363575	PolyHighResolution	99.649	4.954	12.097	3	58	143	83	1	0.456	---	---		AG	AG	GG	AG	AG	AG	AG	AG	GG	AG	AG	AG	AA	AG	AA	AG	GG	AA	GG	AG	GG	AG	AG	GG	AA	AA	AG	GG	AG	AG	AG	AA	AA	AA	GG	AG
AX-123363585	PolyHighResolution	99.298	5.129	11.288	3	41	141	101	2	0.394	---	---		AT	TT	AA	AT	TT	AA	AT	TT	AA	AT	TT	AT	TT	TT	AT	TT	AA	AT	TT	AT	AT	AT	AT	TT	AA	AT	AT	TT	AT	TT	AT	TT	AT	AT	AA	AT
AX-123363588	PolyHighResolution	99.298	4.433	8.91	3	205	73	5	2	0.147	---	---		TT	TG	TT	TT	TT	TT	TG	TT	TT	TT	TG	TG	TT	TT	TT	TG	TT	TT	TG	TT	TT	TT	TT	TT	TT	TT	TT	TT	TT	TG	TT	TG	TG	TT	TT	TT
AX-123363593	PolyHighResolution	100	11.685	27.031	3	41	141	103	0	0.391	---	---		TC	CC	TT	TC	CC	TT	TC	CC	TT	TC	CC	TC	CC	TC	CC	CC	TT	TC	CC	TC	TC	TC	TC	TC	TT	TC	TC	CC	TC	CC	TC	CC	TC	TC	TT	TC
AX-123363603	PolyHighResolution	99.649	12.516	25.58	3	209	70	5	1	0.141	---	---		TT	TG	TT	TT	TT	TT	TT	TT	TT	TT	TG	TG	TT	TG	TG	TT	TT	TT	TG	TT	TT	TT	TT	TT	TT	TT	TT	TT	TG	TT	TT	TG	TT	TT	TT	TT
AX-123363609	PolyHighResolution	100	7.718	16.948	3	44	145	96	0	0.409	---	---		AG	GG	AG	GG	AA	AG	AG	GG	AA	GG	AG	AG	GG	AG	GG	AG	AG	AG	GG	AA	AG	AG	AA	GG	GG	AG	GG	AG	GG	AG	GG	GG	GG	AG	AG	GG
AX-123363612	PolyHighResolution	99.649	12.974	31.171	3	97	143	44	1	0.407	---	---		AG	AA	AG	AA	GG	AG	AG	AA	GG	AA	AG	AG	AA	AG	AA	AG	AG	AG	AA	GG	AG	AG	GG	AA	AA	AG	AA	AG	AA	AG	AA	AA	AA	AG	AG	AA
AX-123363615	PolyHighResolution	99.649	7.097	15.163	3	1	75	208	1	0.136	---	---		GG	TG	GG	GG	GG	GG	GG	GG	GG	TG	TG	GG	GG	GG	GG	GG	GG	GG	GG	GG	GG	GG	GG	GG	GG	GG	GG	GG	GG	GG	GG	---	GG	GG	GG	GG
AX-123363623	PolyHighResolution	100	4.352	12.994	3	203	40	42	0	0.218	---	---		AA	AC	AA	AA	AA	AA	CC	AA	AA	AA	AA	AA	CC	CC	AA	AA	AA	AA	AC	AA	AA	AA	AA	AA	AA	AA	AA	AA	AA	AC	AA	AC	AC	AA	AA	AA
AX-123363626	PolyHighResolution	100	9.334	18.879	3	99	146	40	0	0.396	---	---		AC	AA	AC	AA	AC	AC	AA	AA	AA	AA	AA	AA	AA	AA	AC	AA	AC	CC	AC	AC	CC	AC	CC	AC	CC	AA	CC	AC	AA	AC	AC	AC	AC	AC	CC	AC
AX-123363627	PolyHighResolution	100	7.312	14.937	3	95	150	40	0	0.403	---	---		AG	AA	AG	AG	AG	AG	AA	AA	AA	AA	AA	AA	AA	AA	AG	AA	AG	GG	AG	AG	GG	AG	GG	AG	GG	AA	GG	AG	AA	AG	AG	AG	AG	AG	GG	AG
AX-123363632	PolyHighResolution	100	7.622	16.705	3	3	8	274	0	0.0246	---	---		TT	TT	TT	TT	TT	TT	TT	TT	TT	TT	TT	TT	TT	TT	TT	TT	TT	TT	TT	TT	AT	TT	TT	TT	TT	TT	TT	TT	TT	TT	TT	TT	TT	TT	AT	TT
AX-123363634	PolyHighResolution	100	8.323	19.803	3	125	152	8	0	0.295	---	---		TT	CC	TT	TT	TT	TT	TC	TT	TT	TC	TC	TC	TC	TC	TC	TC	TT	TT	TC	TT	TC	TT	TT	TT	TT	TT	TT	TT	TC	TC	TT	CC	TC	TT	TC	TT
AX-123363637	PolyHighResolution	100	7.974	18.826	3	126	151	8	0	0.293	---	---		TT	CC	TT	TT	TT	TT	TC	TT	TT	TC	TC	TC	TC	TC	TC	TC	TT	TT	TC	TT	TC	TT	TT	TT	TT	TT	TT	TT	TC	TC	TT	CC	TC	TT	TC	TT
AX-123363641	PolyHighResolution	100	6.206	15.191	3	105	138	42	0	0.389	---	---		AT	AA	TT	TT	TT	TT	AA	AT	AT	AA	AT	AA	AT	AA	AA	AA	AA	TT	AA	AA	TT	TT	AT	AT	AT	AT	AA	TT	AT	AT	AA	AA	AT	AA	TT	AT
AX-123363643	NoMinorHom	100	13.87	NaN	2	0	1	284	0	0.0018	---	---		CC	CC	CC	CC	CC	CC	CC	CC	CC	CC	CC	CC	CC	CC	CC	CC	CC	CC	CC	CC	CC	CC	CC	CC	CC	CC	CC	CC	CC	CC	CC	CC	CC	CC	CC	CC
AX-123363651	PolyHighResolution	100	9.522	22.156	3	193	86	6	0	0.172	---	---		AA	AG	AA	AA	AA	AA	AG	AA	AA	AG	AA	AA	AG	AA	AA	AG	AA	AA	AA	AA	AA	AA	AA	AA	AA	AA	AA	AA	AA	AG	AA	AA	AG	AA	AA	AA
AX-123363654	NoMinorHom	100	9.451	NaN	2	280	5	0	0	0.0088	---	---		AA	AA	AA	AA	AA	AA	AA	AA	AA	AA	AA	AA	AA	AA	AA	AA	AA	AA	AA	AA	AA	AA	AA	AA	AA	AA	AA	AA	AA	AA	AA	AA	AA	AA	AA	AA
AX-123363661	PolyHighResolution	100	14.991	37.184	3	66	137	82	0	0.472	---	---		TG	TG	TT	TT	GG	TG	GG	TT	GG	TG	TG	GG	TG	TT	TT	TG	TG	TG	TT	GG	TG	TG	GG	TT	TT	TG	TT	TG	TT	GG	TT	TT	TG	TG	TG	TT
AX-123363663	PolyHighResolution	100	7.483	16.751	3	94	156	35	0	0.396	---	---		AC	AA	CC	CC	AC	AA	AC	AA	AA	AC	AC	AA	AC	AA	AC	AA	AC	AC	AC	AA	CC	AC	CC	AC	AC	AC	CC	AC	AA	AA	AC	AC	AA	AA	AC	AC
AX-123363664	PolyHighResolution	100	8.194	19.701	3	2	91	192	0	0.167	---	---		CC	TC	CC	CC	CC	CC	TC	CC	CC	TC	CC	CC	TC	CC	CC	TC	CC	CC	CC	CC	CC	CC	CC	CC	CC	CC	CC	CC	CC	TC	CC	CC	TC	CC	CC	CC
AX-123363668	PolyHighResolution	100	12.312	30.625	3	96	155	34	0	0.391	---	---		TG	TT	GG	GG	TG	TT	TG	TT	TT	TG	TG	TT	TG	TT	TG	TT	TG	TG	TG	TT	GG	TG	GG	TG	TG	TG	GG	TG	TT	TT	TG	TG	TT	TT	TG	TG
AX-123363669	NoMinorHom	99.298	5.396	NaN	2	0	100	183	2	0.177	---	---		CC	TC	CC	CC	CC	CC	TC	CC	CC	CC	CC	CC	CC	TC	CC	TC	CC	CC	TC	CC	CC	CC	CC	CC	CC	CC	CC	CC	TC	TC	CC	CC	CC	CC	CC	CC
AX-123363672	PolyHighResolution	100	9.823	19.659	3	131	144	10	0	0.288	---	---		TT	CC	TT	TT	TT	TT	TC	TT	TT	TC	TC	TC	TC	TC	TC	TC	TT	TT	TC	TT	TT	TT	TT	TT	TT	TT	TT	TT	TC	TC	TT	TC	TC	TT	TT	TT
AX-123363677	PolyHighResolution	100	9.688	19.583	3	131	150	4	0	0.277	---	---		AA	GG	AA	AA	AA	AA	AG	AA	AA	AG	AG	AG	AG	AG	AG	AG	AA	AA	AG	AA	AA	AA	AA	AA	AA	AA	AA	AA	AG	AG	AA	AG	AG	AA	AA	AA
AX-123363679	PolyHighResolution	99.298	5.896	14.629	3	61	148	74	2	0.477	---	---		CG	CG	CG	CC	GG	CG	CG	CC	GG	CC	CG	CG	CC	GG	CG	GG	CG	CG	CG	GG	CG	CG	GG	CC	CC	CG	CC	CG	CG	CG	CC	CG	CC	CG	CG	CC
AX-123363682	CallRateBelowThreshold	96.842	3.947	11.274	3	25	144	107	9	0.351	---	---		AG	GG	AA	AG	AG	AA	GG	AA	AG	GG	AG	AG	AG	AG	GG	GG	GG	AA	GG	AG	AG	GG	GG	AA	GG	AG	AG	AG	GG	GG	GG	AG	AG	GG	AG	AG
AX-123363687	PolyHighResolution	100	7.557	15.554	3	80	149	56	0	0.458	---	---		TC	TC	TC	TT	TT	TC	TC	TC	TT	TC	TT	TC	TC	TT	TC	TC	TT	CC	TT	TC	TC	CC	TC	TC	TT	TC	TC	TT	TC	CC	TT	CC	TT	CC	TT	TC
AX-123363688	PolyHighResolution	100	6.293	15.009	3	97	144	44	0	0.407	---	---		AT	AA	TT	TT	TT	AT	AT	AT	AA	AT	AT	AA	AA	AA	AT	AA	AA	AT	AA	AT	AA	TT	TT	AT	AA	TT	TT	AT	AT	AA	AA	AT	AT	AA	AT	AT
AX-123363694	NoMinorHom	100	12.379	NaN	2	281	4	0	0	0.007	---	---		TT	TT	TT	TT	TT	TT	TT	TT	TT	TT	TT	TT	TT	TT	TT	TT	TT	TT	TT	TT	TT	TT	TT	TT	TT	TT	TT	TT	TT	TT	TT	TT	TT	TT	TT	TT
AX-123363695	PolyHighResolution	99.649	6.235	15.483	3	80	146	58	1	0.461	---	---		AG	AG	AG	AA	AA	AG	AG	AG	AA	AG	AA	AG	AG	AA	AG	AG	AA	GG	AA	AG	AG	GG	AG	AG	AA	AG	AG	---	AG	GG	AA	GG	AA	GG	AA	AG
AX-123363703	PolyHighResolution	100	6.541	14.858	3	32	125	128	0	0.332	---	---		TC	CC	CC	CC	TC	TT	CC	TC	TC	TC	CC	TC	CC	TC	CC	TC	TC	TT	CC	TC	CC	TC	CC	TT	CC	TC	CC	TC	TC	TC	TC	TC	TC	TT	CC	TC
AX-123363705	PolyHighResolution	98.596	4.415	9.831	3	125	125	31	4	0.333	---	---		AG	AA	AA	AA	AG	GG	---	AA	AG	AG	AA	AG	AA	AG	AA	AG	AG	GG	AA	AG	AA	AG	AA	GG	AA	AG	AA	AG	AG	AG	AG	AG	AG	GG	AA	AG
AX-123363707	PolyHighResolution	100	5.573	12.586	3	32	126	127	0	0.333	---	---		TC	CC	CC	CC	TC	TT	CC	CC	TC	TC	CC	TC	CC	TC	CC	TC	TC	TT	CC	TC	CC	TC	CC	TT	CC	CC	CC	TC	TC	TC	TC	TC	TC	TT	CC	TC
AX-123363710	Other	90.175	3.574	NaN	2	212	45	0	28	0.0875	---	---		AA	AC	AA	AA	AA	AA	AC	AA	AA	AC	AA	AA	---	---	AA	---	AA	AA	AA	AA	AA	AA	AA	AA	AA	AA	AA	AA	AA	---	AA	AA	---	AA	AA	AA
AX-123363713	PolyHighResolution	98.246	4.889	11.925	3	11	174	95	5	0.35	---	---		CG	GG	CC	CG	CG	CG	GG	CG	CG	GG	CG	GG	CG	CG	CG	CG	GG	---	CG	CG	CC	GG	CG	CG	GG	CG	CG	CG	GG	GG	GG	CG	CG	GG	CC	CG
AX-123363718	PolyHighResolution	100	10.9	22.908	3	42	142	101	0	0.396	---	---		AG	GG	AG	GG	AA	AG	AG	GG	AA	GG	GG	AG	GG	GG	GG	AG	GG	AG	GG	AG	AG	AG	AG	GG	GG	AG	GG	GG	GG	AG	GG	GG	GG	AG	AG	GG
AX-123363719	PolyHighResolution	99.649	5.908	12.768	3	87	147	50	1	0.435	---	---		AG	AA	GG	GG	GG	AG	AG	AA	AA	AG	AG	AA	AG	AA	AG	AA	AG	AG	AG	AG	AG	GG	GG	AG	AG	AG	GG	AG	AG	AA	AA	AG	AG	AA	AG	AG
AX-123363721	PolyHighResolution	99.649	7.715	16.899	3	102	140	42	1	0.394	---	---		AG	AA	AG	AA	GG	AG	AG	AA	GG	AA	AA	AG	AA	AA	AA	AG	AA	AG	AA	AG	AG	AG	AG	AA	AA	AG	AA	AA	AA	AG	AA	AA	AA	AG	AG	AA
AX-123363725	PolyHighResolution	100	7.813	17.095	3	84	147	54	0	0.447	---	---		TG	TG	TT	TT	TG	GG	TT	TG	TG	GG	TG	GG	TG	TG	TG	TG	TG	TG	TT	TG	TT	TG	TT	TG	TT	TG	TT	TG	TG	TG	TG	TG	GG	GG	TT	TG
AX-123363734	PolyHighResolution	100	9.62	20.397	3	48	148	89	0	0.428	---	---		AC	CC	AC	CC	AA	AC	AC	CC	AA	CC	AC	AC	AC	AC	CC	AC	AC	AA	AC	AC	AA	AC	AA	CC	AA	AC	CC	AC	CC	AC	CC	CC	AC	AC	AA	AC
AX-123363736	PolyHighResolution	98.947	6.11	15.592	3	79	139	64	3	0.473	---	---		AG	AG	AG	AG	AG	AA	AG	AA	AG	AA	AG	AA	GG	GG	GG	AA	AG	AG	AA	AA	AA	AA	AG	AA	AA	AA	AG	AG	AG	AG	AG	AG	AA	AG	AG	GG
AX-123363741	PolyHighResolution	100	11.422	22.901	3	136	141	8	0	0.275	---	---		AA	GG	AA	AA	AA	AA	AG	AA	AA	AG	AG	AG	AG	AG	AG	AG	AA	AA	AG	AA	AA	AA	AA	AA	AA	AA	AA	AA	AG	AG	AA	AG	AG	AA	AA	AA
AX-123363743	NoMinorHom	100	9.868	NaN	2	278	7	0	0	0.0123	---	---		TT	TT	TT	TT	TT	TT	TT	TT	TT	TT	TT	TT	TT	TT	TT	TT	TT	TT	TT	TT	TT	TT	TT	TT	TT	TT	TT	TT	TT	TT	TT	TT	TT	TT	TT	TT
AX-123363744	PolyHighResolution	99.649	11.399	28.533	3	72	139	73	1	0.498	---	---		CG	CG	GG	CG	GG	CG	CG	GG	CC	CG	GG	CC	CG	CG	CG	CC	GG	CC	CG	CG	CG	GG	CC	CC	GG	CC	CG	CG	CG	GG	CG	CG	CC	CC	CG	CC
AX-123363745	NoMinorHom	97.895	4.4	NaN	2	0	143	136	6	0.256	---	---		GG	---	GG	GG	GG	GG	AG	GG	GG	AG	AG	AG	AG	AG	AG	AG	GG	GG	AG	GG	GG	GG	GG	GG	GG	GG	GG	GG	AG	AG	GG	AG	AG	GG	GG	GG
AX-123363750	Other	90.877	3.565	NaN	2	0	52	207	26	0.1	---	---		TT	AT	TT	---	TT	TT	TT	TT	---	TT	TT	AT	---	AT	---	TT	AT	TT	TT	TT	TT	TT	TT	TT	TT	TT	TT	TT	TT	AT	TT	---	TT	TT	TT	TT
AX-123363757	MonoHighResolution	100	NaN	NaN	1	0	0	285	0	0	---	---		GG	GG	GG	GG	GG	GG	GG	GG	GG	GG	GG	GG	GG	GG	GG	GG	GG	GG	GG	GG	GG	GG	GG	GG	GG	GG	GG	GG	GG	GG	GG	GG	GG	GG	GG	GG
AX-123363762	MonoHighResolution	100	NaN	NaN	1	285	0	0	0	0	---	---		TT	TT	TT	TT	TT	TT	TT	TT	TT	TT	TT	TT	TT	TT	TT	TT	TT	TT	TT	TT	TT	TT	TT	TT	TT	TT	TT	TT	TT	TT	TT	TT	TT	TT	TT	TT
AX-123363763	PolyHighResolution	100	8.139	17.141	3	3	75	207	0	0.142	---	---		TT	AT	AT	TT	TT	TT	TT	TT	TT	AT	TT	TT	AT	TT	AT	TT	TT	TT	TT	TT	AT	TT	TT	TT	TT	TT	TT	TT	AT	AT	TT	AT	TT	TT	TT	TT
AX-123363765	PolyHighResolution	100	9.51	19.174	3	62	148	75	0	0.477	---	---		TC	TC	TC	CC	CC	TC	TC	TC	CC	TC	CC	TC	CC	CC	TC	TC	CC	TT	CC	TC	CC	TT	TC	TC	CC	TC	TC	CC	TC	TT	CC	TT	TC	TC	TC	CC
AX-123363770	PolyHighResolution	100	6.337	13.745	3	62	148	75	0	0.477	---	---		TC	TC	TC	CC	CC	TC	TC	TC	CC	TC	CC	TC	CC	CC	TC	TC	CC	TT	CC	TC	CC	TT	TC	TC	CC	TC	TC	CC	TC	TT	CC	TT	TC	TC	TC	CC
AX-123363771	PolyHighResolution	100	6.74	14.987	3	62	148	75	0	0.477	---	---		AG	AG	AG	GG	GG	AG	AG	AG	GG	AG	GG	AG	GG	GG	AG	AG	GG	AA	GG	AG	GG	AA	AG	AG	GG	AG	AG	GG	AG	AA	GG	AA	AG	AG	AG	GG
AX-123363787	NoMinorHom	100	5.317	NaN	2	213	72	0	0	0.126	---	---		AA	AG	AA	AA	AA	AA	AA	AA	AA	AA	AG	AA	AG	AA	AG	AG	AA	AA	AG	AA	AA	AA	AA	AA	AA	AA	AA	AA	AG	AG	AA	AA	AA	AA	AA	AA
AX-123363793	PolyHighResolution	100	9.438	21.713	3	26	145	114	0	0.346	---	---		CG	GG	CG	CG	CG	CG	CG	CG	CG	CG	GG	CG	CG	GG	GG	GG	CG	CG	CG	GG	CG	CG	CC	CC	CG	GG	CC	CG	GG	GG	CG	GG	GG	GG	GG	CG
AX-123363796	NoMinorHom	99.649	5.781	NaN	2	280	4	0	1	0.007	---	---		TT	TT	TT	TT	TT	TT	TT	TT	TT	TT	TT	TT	TT	TT	TT	TT	TT	TT	TT	TT	TT	TT	TT	TT	TT	TT	TT	TT	TT	TT	TT	TT	TT	TT	TT	TT
AX-123363797	CallRateBelowThreshold	94.035	4.314	9.906	3	110	112	46	17	0.381	---	---		CG	CC	CC	GG	CC	CG	GG	CG	CG	CC	CG	CG	CG	CC	CG	CC	CG	CC	GG	CC	CG	CG	CC	CG	GG	CC	GG	CG	CC	CG	CG	CC	CC	CC	CC	CG
AX-123363798	NoMinorHom	100	11.232	NaN	2	205	80	0	0	0.14	---	---		AA	AG	AA	AA	AA	AA	AA	AA	AA	AA	AA	AA	AG	AG	AG	AA	AA	AA	AA	AA	AA	AA	AA	AA	AA	AA	AA	AA	AA	AA	AA	AA	AA	AA	AA	AA
AX-123363799	PolyHighResolution	100	6.186	14.516	3	28	139	118	0	0.342	---	---		TC	CC	CC	TC	CC	CC	CC	TC	TC	TC	TC	TC	CC	TC	TC	TC	TT	TC	TC	CC	CC	TC	TT	CC	TT	TT	CC	TT	TC	CC	TT	CC	TC	CC	TC	CC
AX-123363804	NoMinorHom	100	10.597	NaN	2	0	4	281	0	0.007	---	---		GG	GG	GG	GG	GG	GG	GG	GG	GG	GG	GG	GG	GG	GG	GG	GG	GG	GG	GG	GG	GG	GG	GG	GG	GG	GG	GG	GG	GG	GG	GG	GG	GG	GG	GG	GG
AX-123363810	PolyHighResolution	99.649	6.132	12.51	3	114	143	27	1	0.347	---	---		TG	TT	TG	TG	GG	TG	TG	TT	TT	TG	TG	TG	TT	TT	TG	TG	TG	TG	TT	TG	GG	TG	TT	TG	TG	TG	TT	GG	TG	TT	GG	TG	TG	TT	TT	TT
AX-123363815	PolyHighResolution	100	8.553	18.429	3	48	149	88	0	0.43	---	---		TC	TC	CC	TT	CC	TC	TC	TC	TC	TC	TT	TT	TT	CC	TT	CC	TC	CC	TC	CC	TC	TC	TC	TC	TT	CC	TT	TC	TC	TT	TC	CC	TC	CC	CC	TC
AX-123363822	PolyHighResolution	100	7.53	20.33	3	82	164	39	0	0.425	---	---		CG	CC	CG	CC	GG	CG	CC	CG	CG	CG	CC	CC	CC	CG	CC	CG	CG	GG	CC	GG	CC	CG	GG	CG	CC	GG	CC	CG	CG	CC	CG	CG	CG	GG	CG	CG
AX-123363831	NoMinorHom	100	12.904	NaN	2	0	4	281	0	0.007	---	---		GG	GG	GG	GG	GG	GG	GG	GG	GG	GG	GG	GG	GG	GG	GG	GG	GG	GG	GG	GG	GG	GG	GG	GG	GG	GG	GG	GG	GG	GG	GG	GG	GG	GG	GG	GG
AX-123363832	PolyHighResolution	100	12.892	31.497	3	184	97	4	0	0.184	---	---		TT	TC	TT	TT	TT	TT	TC	TT	TT	TT	TT	TT	TT	TT	TC	TT	TT	TT	TC	TT	TT	TT	TT	TT	TT	TT	TT	TT	TC	TC	TT	TC	TC	TT	TT	TT
AX-123363841	PolyHighResolution	100	11.501	28.521	3	114	139	32	0	0.356	---	---		TC	TT	TT	CC	TC	CC	TC	TT	TC	TT	TT	TT	TT	TT	TT	TT	CC	TT	TC	TC	CC	TT	TC	CC	CC	TC	TC	TC	TC	TC	TT	TC	TT	CC	CC	TC
AX-123363850	PolyHighResolution	99.649	8.328	20.008	3	30	144	110	1	0.359	---	---		AG	GG	GG	AA	AG	AA	AG	AG	AG	GG	GG	GG	GG	GG	GG	GG	AA	GG	AG	AG	AA	GG	AG	AA	AA	AG	AG	AG	AG	AG	GG	AG	GG	AA	AA	AG
AX-123363853	PolyHighResolution	99.649	12.622	27.655	3	4	74	206	1	0.144	---	---		CC	AC	CC	CC	CC	CC	CC	CC	CC	CC	AC	AC	CC	CC	CC	CC	CC	CC	AC	CC	CC	CC	CC	CC	CC	CC	CC	CC	AC	CC	CC	CC	AC	CC	CC	CC
AX-123363854	PolyHighResolution	100	7.684	17.992	3	113	146	26	0	0.347	---	---		TC	TT	TC	CC	TC	TC	TC	TC	TC	TC	TT	TC	TC	TT	TT	TT	TC	TC	TC	TT	TC	TC	CC	CC	TC	TT	CC	TC	TT	TT	TC	TT	TT	TT	TT	TC
AX-123363856	PolyHighResolution	100	10.966	23.684	3	46	137	102	0	0.402	---	---		TC	CC	TC	TT	TC	TC	CC	TT	TC	TC	TC	TC	TC	CC	TC	CC	TC	TC	TC	TT	CC	TT	TT	CC	TC	TT	TT	TC	TC	TC	CC	CC	TC	TC	TC	TC
AX-123363857	PolyHighResolution	100	8.12	16.657	3	4	72	209	0	0.14	---	---		GG	AG	GG	GG	GG	GG	GG	GG	GG	GG	AG	AG	GG	GG	GG	GG	GG	GG	AG	GG	GG	GG	GG	GG	GG	GG	GG	GG	AG	GG	GG	GG	AG	GG	GG	GG
AX-123363859	PolyHighResolution	100	6.023	12.626	3	64	153	68	0	0.493	---	---		AG	AG	GG	GG	AA	AA	AG	AG	GG	AG	AA	AG	AG	AA	AA	AG	AA	AG	GG	AG	AG	AG	AG	AG	AG	AG	GG	AA	AG	AG	AA	AA	AG	GG	GG	GG
AX-123363862	PolyHighResolution	100	6.71	13.59	3	112	147	26	0	0.349	---	---		AT	AA	AT	TT	AT	AT	AT	AT	AT	AT	AT	AT	AT	AA	AA	AA	AT	AT	AT	AA	AT	AT	TT	TT	AT	AA	TT	AT	AA	AA	AT	AA	AA	AA	AA	AT
AX-123363863	PolyHighResolution	100	8.152	17.113	3	42	158	85	0	0.425	---	---		AC	CC	AC	CC	AA	AC	CC	AC	AA	AC	CC	AC	CC	AC	CC	AC	AC	AC	CC	AA	AC	CC	AA	AA	CC	AA	AC	AC	AC	CC	AA	AC	AC	AA	AC	AA
AX-123363867	PolyHighResolution	100	7.1	17.011	3	30	132	123	0	0.337	---	---		TC	CC	CC	CC	CC	TC	CC	TC	TC	CC	TC	TC	TC	TC	CC	CC	TT	TC	CC	TC	TC	CC	CC	TC	TC	TT	TC	TT	TC	CC	TC	TC	TC	TT	TC	TT
AX-123363871	PolyHighResolution	100	5.766	13.697	3	24	133	128	0	0.317	---	---		TC	CC	CC	CC	CC	TC	CC	TC	TC	CC	TC	TC	TC	TC	CC	CC	TT	TC	CC	TC	TC	CC	CC	TC	TC	TT	TC	TT	TC	CC	TC	TC	TC	TT	TC	TT
AX-123363876	PolyHighResolution	100	9.922	22.655	3	3	10	272	0	0.0281	---	---		GG	GG	GG	GG	GG	GG	GG	GG	GG	GG	GG	GG	GG	GG	GG	GG	GG	GG	GG	GG	AG	GG	GG	GG	GG	GG	GG	GG	GG	GG	GG	GG	GG	GG	GG	GG
AX-123363878	PolyHighResolution	99.649	11.814	25.286	3	40	159	85	1	0.421	---	---		AC	CC	AC	AC	AA	AC	CC	AC	AA	AC	CC	AC	CC	AC	CC	AC	AC	AC	CC	AA	AC	CC	AA	AA	AA	AA	AC	AC	AC	CC	AA	AC	AC	AA	AC	AA
AX-123363883	MonoHighResolution	100	NaN	NaN	1	285	0	0	0	0	---	---		TT	TT	TT	TT	TT	TT	TT	TT	TT	TT	TT	TT	TT	TT	TT	TT	TT	TT	TT	TT	TT	TT	TT	TT	TT	TT	TT	TT	TT	TT	TT	TT	TT	TT	TT	TT
AX-123363884	PolyHighResolution	100	11.548	23.549	3	1	78	206	0	0.14	---	---		GG	TG	GG	GG	GG	GG	TG	GG	GG	TG	TG	GG	GG	GG	GG	TG	GG	GG	GG	GG	TG	GG	GG	GG	GG	GG	GG	GG	TG	GG	GG	GG	TG	GG	TG	GG
AX-123363888	Other	88.772	3.05	NaN	2	234	19	0	32	0.0375	---	---		TT	TT	TT	TT	TT	TT	TT	TT	TT	TT	TC	---	TT	TT	TT	---	---	TT	TT	TT	TT	---	---	TC	---	TT	TT	---	TT	TT	TT	TT	TT	TT	TT	TT
AX-123363893	PolyHighResolution	100	6.07	13.099	3	272	10	3	0	0.0281	---	---		TT	TT	TT	TT	TT	TT	TT	TT	TT	TT	TT	TT	TT	TT	TT	TT	TT	TT	TT	TT	TC	TT	TT	TT	TT	TT	TT	TT	TT	TT	TT	TT	TT	TT	TT	TT
AX-123363902	PolyHighResolution	98.246	5.147	10.313	3	24	137	119	5	0.33	---	---		TC	CC	CC	TT	TC	TC	TC	TC	TC	TC	TC	TC	TC	---	CC	CC	TC	TC	TC	CC	TC	TC	TT	TT	TT	CC	TT	TC	CC	CC	TC	CC	CC	CC	CC	TC
AX-123363906	PolyHighResolution	99.298	6.379	13.392	3	114	135	34	2	0.359	---	---		TG	TT	TG	TG	GG	TG	TG	TT	TT	TG	---	TG	TT	TT	TG	TG	TG	TG	TT	TG	GG	TG	TT	TG	TG	TG	TG	GG	TG	TT	GG	TG	TG	TT	TG	TT
AX-123363907	PolyHighResolution	100	6.893	14.158	3	26	146	113	0	0.347	---	---		TC	CC	TC	TC	TC	TC	TC	TC	TC	TC	CC	TC	TC	CC	CC	CC	TC	TC	TC	CC	TC	TC	TT	TT	TC	CC	TT	TC	CC	CC	TC	CC	CC	CC	CC	TC
AX-123363908	NoMinorHom	99.649	6.47	NaN	2	218	66	0	1	0.116	---	---		AA	AC	AA	AA	AA	AA	AA	AA	AA	AA	AC	AC	AC	AA	AC	AC	AA	AA	AA	AA	AA	AA	AA	AA	AA	AA	AA	AA	AC	AC	AA	AA	AC	AA	AA	AA
AX-123363914	PolyHighResolution	100	10.492	21.815	3	35	155	95	0	0.395	---	---		AG	GG	AA	AG	AG	AG	GG	AG	AA	GG	AG	GG	AG	AG	AG	AG	GG	AA	AG	AG	AG	GG	AG	AA	GG	AA	AG	AG	GG	GG	GG	AG	AG	GG	AG	AG
AX-123363919	PolyHighResolution	100	6.364	13.409	3	83	155	47	0	0.437	---	---		TC	TC	TT	CC	TC	TC	TC	TC	TC	TC	CC	CC	CC	TT	TC	TC	TC	TC	TC	TT	TC	TC	CC	CC	CC	TT	CC	TC	TC	TC	TC	TT	TC	TT	TT	TC
AX-123363926	NoMinorHom	100	11.075	NaN	2	0	80	205	0	0.14	---	---		GG	CG	GG	GG	GG	GG	GG	GG	GG	CG	GG	CG	GG	CG	GG	CG	GG	GG	GG	GG	GG	GG	GG	GG	GG	GG	GG	GG	GG	GG	GG	CG	GG	GG	CG	GG
AX-123363927	PolyHighResolution	99.649	12.818	30.158	3	25	150	109	1	0.352	---	---		TC	CC	TC	TC	CC	TC	TC	TC	TC	CC	TC	TC	CC	CC	CC	CC	CC	TC	CC	TC	CC	TC	CC	TC	TC	TT	TC	TC	CC	CC	TC	CC	CC	TC	TC	TC
AX-123363929	PolyHighResolution	100	9.507	19.019	3	114	90	81	0	0.442	---	---		AA	GG	AA	AA	AG	AA	AG	AA	AA	GG	AG	AG	GG	GG	GG	GG	AG	AA	GG	AA	AA	AA	AG	AA	AA	AA	AA	AA	GG	GG	AA	GG	GG	AA	AA	AA
AX-123363930	PolyHighResolution	100	9.699	21.091	3	81	141	63	0	0.468	---	---		AG	AG	AA	AG	AA	AA	AA	GG	AG	AA	AG	AG	AA	GG	AG	AG	AG	AG	AG	AG	AA	GG	GG	AA	GG	GG	AA	AG	AG	AA	GG	AA	AG	AA	AG	AA
AX-123363932	PolyHighResolution	100	16.819	40.268	3	116	140	29	0	0.347	---	---		AG	AA	AG	AG	AG	GG	AA	AG	AG	AG	AG	AG	AG	AA	AG	AA	GG	AG	AG	AG	AA	AA	AG	AG	GG	AG	GG	GG	AA	AG	AA	AG	AG	AG	AG	AG
AX-123363933	PolyHighResolution	100	8.231	17.603	3	65	152	68	0	0.495	---	---		TG	TG	TG	TG	TG	TT	GG	TG	TG	TT	TG	TT	TG	TG	TG	TG	TT	TG	TG	TG	GG	GG	TG	TG	TT	TG	TT	TT	TG	TG	GG	TG	TT	TG	TG	TG
AX-123363940	PolyHighResolution	97.544	4.811	9.708	3	54	154	70	7	0.471	---	---		AG	AG	AA	AA	AG	GG	AA	AG	AG	AG	---	GG	AA	AG	AA	AG	GG	AG	AG	AA	AA	GG	AG	GG	GG	GG	AG	GG	AG	AA	AG	GG	AA	AA	GG	---
AX-123363942	PolyHighResolution	100	6.239	12.915	3	68	149	68	0	0.5	---	---		AG	AG	AG	AG	AA	AA	GG	AG	AG	AA	AG	AA	AG	AG	AG	AG	AA	AG	AG	AG	GG	GG	AG	AG	AA	AG	AA	AA	AG	AG	GG	AG	AA	AG	AG	AG
AX-123363943	PolyHighResolution	99.649	6.523	13.131	3	65	150	69	1	0.493	---	---		TC	TC	TC	TC	CC	CC	TT	TC	TC	CC	TC	CC	TC	TC	TC	TC	CC	TC	TC	TC	TT	TT	TC	TC	CC	TC	CC	CC	TC	TC	TT	TC	CC	TC	TC	TC
AX-123363946	PolyHighResolution	99.649	11.532	27.807	3	66	149	69	1	0.495	---	---		AG	AG	AG	AG	GG	GG	AA	AG	AG	GG	AG	GG	AG	AG	AG	AG	GG	AG	AG	AG	AA	AA	AG	AG	GG	AG	GG	GG	AG	AG	AA	AG	GG	AG	AG	AG
AX-123363948	PolyHighResolution	100	6.2	16.298	3	68	148	69	0	0.498	---	---		AG	AG	AG	AG	GG	GG	AA	AG	AG	GG	AG	GG	AG	AG	AG	AG	GG	AG	AG	AG	AA	AA	AG	AG	GG	AG	GG	GG	AG	AG	AA	AG	GG	AG	AG	AG
AX-123363949	PolyHighResolution	100	12.568	29.316	3	67	150	68	0	0.498	---	---		TG	TG	TG	TG	GG	GG	TT	TG	TG	GG	TG	GG	TG	TG	TG	TG	GG	TG	TG	TG	TT	TT	TG	TG	GG	TG	GG	GG	TG	TG	TT	TG	GG	TG	TG	TG
AX-123363953	PolyHighResolution	100	7.665	15.984	3	108	150	27	0	0.358	---	---		TG	TT	TT	TG	TT	TT	TG	TG	TG	TT	TT	TT	TT	TG	TT	TG	TT	TG	TT	TG	TG	GG	TG	TG	TT	TG	TT	TT	TT	TT	GG	TT	TT	TG	TG	TG
AX-123363957	PolyHighResolution	100	8.761	22.622	3	65	151	69	0	0.493	---	---		TC	TC	TC	TC	CC	CC	TT	TC	TC	CC	TC	CC	TC	TC	TC	TC	CC	TC	TC	TC	TT	TT	TC	TC	CC	TC	CC	CC	CC	TC	TC	TC	CC	TC	TC	TC
AX-123363963	NoMinorHom	100	6.692	NaN	2	0	12	273	0	0.0211	---	---		CC	CC	CC	CC	CC	CC	CC	CC	CC	CC	CC	CC	CC	CC	CC	CC	CC	CC	CC	CC	TC	CC	CC	CC	CC	CC	CC	CC	CC	CC	CC	CC	CC	CC	CC	CC
AX-123363968	NoMinorHom	100	9.143	NaN	2	0	69	216	0	0.121	---	---		TT	AT	TT	TT	TT	TT	AT	TT	TT	AT	AT	TT	TT	AT	AT	TT	TT	TT	TT	TT	TT	TT	TT	TT	TT	TT	TT	TT	TT	TT	TT	AT	TT	TT	TT	TT
AX-123363969	PolyHighResolution	97.193	4.873	10.072	3	26	143	108	8	0.352	---	---		TC	CC	TC	TC	TC	TT	CC	TC	TC	TC	TC	---	TC	CC	TC	CC	TC	TC	TC	TC	CC	CC	TC	TC	TT	TC	TT	TT	CC	TC	CC	TC	TC	TC	TC	TC
AX-123363970	NoMinorHom	100	8.415	NaN	2	0	4	281	0	0.007	---	---		GG	GG	GG	GG	GG	GG	GG	GG	GG	GG	GG	GG	GG	GG	GG	GG	GG	GG	GG	GG	GG	GG	GG	GG	GG	GG	GG	GG	GG	GG	GG	GG	GG	GG	GG	GG
AX-123363971	Other	88.07	3.591	7.516	3	81	140	30	34	0.398	---	---		---	AA	AG	AG	AG	GG	AA	AG	AG	AG	---	GG	---	AA	AG	---	AG	---	AG	AG	AA	AG	AG	AG	GG	AG	GG	GG	---	AG	AG	---	AG	AG	AG	AG
AX-123363976	PolyHighResolution	99.298	4.288	9.808	3	111	145	27	2	0.352	---	---		TC	TT	TC	TC	TC	CC	TT	TC	TC	TC	---	TC	TC	TT	TC	TT	TC	TC	TC	TC	TT	TT	TC	TC	CC	TC	CC	CC	TT	TC	TT	TC	TC	TC	TC	TC
AX-123363978	CallRateBelowThreshold	92.632	3.829	11.262	3	81	155	28	21	0.4	---	---		TC	TT	TC	TC	TC	CC	---	TC	TC	TC	TC	TC	TC	---	TC	TT	TC	TC	TC	TC	TT	TT	TC	TC	CC	TC	CC	CC	TT	TC	TT	TC	TC	TC	TC	TC
AX-123363982	PolyHighResolution	100	10.071	25.095	3	28	146	111	0	0.354	---	---		TC	CC	TC	TC	TC	TT	CC	TC	TC	TC	TC	TC	TC	CC	TC	CC	TC	TC	TC	TC	CC	CC	TC	TC	TT	TC	TT	TT	CC	TC	CC	TC	TC	TC	TC	TC
AX-123363983	NoMinorHom	100	6.725	NaN	2	202	83	0	0	0.146	---	---		AA	AC	AA	AA	AA	AA	AA	AA	AA	AC	AA	AC	AA	AC	AA	AC	AA	AA	AA	AA	AA	AA	AA	AA	AA	AA	AA	AA	AA	AA	AA	AC	AA	AA	AC	AA
AX-123363987	PolyHighResolution	99.298	12.414	30.611	3	110	144	29	2	0.357	---	---		TC	TT	TC	TC	TC	CC	TT	TC	TC	TC	TC	TC	TC	TT	TC	TT	CC	TC	TC	TC	TT	TT	TC	TC	CC	TC	CC	CC	TT	TC	TT	TC	TC	TC	TC	TC
AX-123363988	PolyHighResolution	100	6.931	14.398	3	28	142	115	0	0.347	---	---		AG	GG	AG	AG	AG	AA	GG	AG	AG	AG	AG	AG	AG	GG	AG	GG	AG	AG	AG	AG	GG	GG	AG	AG	AA	AG	AA	AA	GG	AG	GG	AG	AG	AG	AG	AG
AX-123363994	PolyHighResolution	100	11.433	26.341	3	72	143	70	0	0.496	---	---		TC	TC	CC	TC	TC	CC	TC	TC	TC	TC	CC	TC	CC	TT	TC	TT	TC	TC	CC	TC	TT	TT	TC	TC	CC	TC	CC	CC	TT	CC	TT	CC	TC	TC	TC	TC
AX-123363995	PolyHighResolution	100	6.869	17.057	3	75	145	65	0	0.482	---	---		AC	AC	CC	AC	AC	CC	AC	AC	AC	AC	CC	AC	CC	AA	AC	AA	AC	AC	CC	AC	AA	AA	AC	AC	CC	AC	CC	CC	AA	CC	AA	CC	AC	AC	AC	AC
AX-123364002	PolyHighResolution	100	6.35	16.231	3	126	154	5	0	0.288	---	---		TT	CC	TC	TT	TT	TT	TC	TT	TT	TC	TC	TC	TC	TC	TC	TC	TT	TT	TC	TT	TC	TT	TT	TT	TT	TT	TT	TT	TC	TC	TT	TC	TC	TT	TT	TT
AX-123364004	NoMinorHom	98.246	5.003	NaN	2	220	60	0	5	0.107	---	---		CC	CG	CC	CC	CC	CC	CC	CC	CC	CC	CC	CC	CC	CC	CC	CC	CC	CC	CC	CC	CC	CC	CC	CC	CC	CC	CC	CC	CC	CG	CC	CG	CG	CC	CC	CC
AX-123364007	PolyHighResolution	100	7.205	22.951	3	9	150	126	0	0.295	---	---		CC	TT	TC	CC	CC	CC	TC	CC	CC	TC	TC	TC	TC	TC	TC	TC	CC	CC	TC	CC	CC	CC	CC	CC	CC	CC	CC	CC	TC	TC	CC	TC	TC	CC	CC	CC
AX-123364016	PolyHighResolution	100	8.546	17.143	3	274	8	3	0	0.0246	---	---		AA	AA	AA	AA	AA	AA	AA	AA	AA	AA	AA	AA	AA	AA	AA	AA	AA	AA	AA	AA	AG	AA	AA	AA	AA	AA	AA	AA	AA	AA	AA	AA	AA	AA	AA	AA
AX-123364018	PolyHighResolution	100	8.234	17.978	3	3	77	205	0	0.146	---	---		CC	TC	TC	CC	CC	CC	TC	CC	CC	TC	TC	TC	CC	CC	CC	TC	CC	CC	TC	CC	TC	CC	CC	CC	CC	CC	CC	CC	TC	CC	CC	TC	TC	CC	CC	CC
AX-123364021	PolyHighResolution	99.649	5.638	11.276	3	23	154	107	1	0.352	---	---		CG	GG	GG	CG	CG	CG	CG	CG	CG	GG	GG	GG	GG	CG	GG	CG	CG	CG	GG	CG	CC	CC	CG	CG	GG	CG	CG	GG	CG	GG	CC	GG	GG	CG	CG	CG
AX-123364022	PolyHighResolution	97.895	5.603	15.073	3	93	124	62	6	0.444	---	---		AT	AA	TT	TT	AT	AT	AA	AA	AT	AT	AA	AA	AA	AA	TT	AT	AT	AT	AA	AT	AT	AA	TT	AT	AT	AT	AA	TT	AA	AA	AT	AT	AA	TT	TT	AA
AX-123364024	PolyHighResolution	99.649	9.639	20.687	3	101	137	46	1	0.403	---	---		CG	CC	CG	CC	CC	GG	CC	CG	CG	CC	CG	CC	CG	CG	CG	CG	GG	GG	CG	CG	CG	CG	CG	CG	GG	CG	CG	CG	CG	CC	GG	CG	CG	CG	CG	CC
AX-123364026	MonoHighResolution	100	NaN	NaN	1	0	0	285	0	0	---	---		CC	CC	CC	CC	CC	CC	CC	CC	CC	CC	CC	CC	CC	CC	CC	CC	CC	CC	CC	CC	CC	CC	CC	CC	CC	CC	CC	CC	CC	CC	CC	CC	CC	CC	CC	CC
AX-123364027	PolyHighResolution	100	7.519	15.268	3	68	166	51	0	0.47	---	---		AC	AC	CC	AC	CC	AC	AC	AC	AC	CC	AC	AC	AC	AC	AC	AC	CC	AC	AC	AC	CC	AC	CC	AC	AC	AC	AC	AC	CC	AC	AC	CC	CC	AC	AC	AC
AX-123364030	PolyHighResolution	100	5.35	11.015	3	14	219	52	0	0.433	---	---		CG	CG	GG	CG	GG	CG	CG	CG	CG	GG	CG	CG	CG	CG	CG	CG	GG	CG	CG	CG	GG	CG	GG	CG	CG	CG	CG	CG	GG	CG	CG	GG	GG	CG	CG	CG
AX-123364039	PolyHighResolution	100	5.348	11.524	3	4	11	270	0	0.0333	---	---		CC	CC	CC	CC	CC	CC	CC	CC	CC	CC	CC	CC	CC	CC	CC	CC	CC	CC	CC	CC	CC	CC	CC	CC	CC	CC	CC	CC	CC	CC	CC	CC	CC	CC	CC	CC
AX-123364048	Other	95.789	3.994	NaN	2	0	64	209	12	0.117	---	---		GG	AG	GG	GG	GG	GG	GG	GG	GG	GG	GG	AG	---	GG	GG	---	GG	GG	AG	GG	GG	GG	GG	GG	GG	GG	GG	GG	AG	AG	GG	GG	AG	GG	GG	GG
AX-123364053	NoMinorHom	99.649	5.857	NaN	2	0	73	211	1	0.128	---	---		TT	AT	TT	TT	TT	TT	AT	TT	TT	AT	TT	AT	AT	AT	TT	AT	TT	TT	TT	TT	TT	TT	TT	TT	TT	TT	TT	TT	TT	TT	TT	AT	AT	TT	TT	TT
AX-123364060	PolyHighResolution	98.947	4.549	12.111	3	57	148	77	3	0.465	---	---		AG	AG	GG	GG	AG	AG	AA	AG	AG	GG	AG	AG	AA	AA	AG	AG	AG	AG	AA	AG	AG	AA	GG	AG	AG	AG	AA	AG	AG	AG	AG	GG	---	GG	AG	AA
AX-123364062	NoMinorHom	99.649	5.687	NaN	2	0	70	214	1	0.123	---	---		GG	TG	GG	GG	GG	GG	TG	GG	GG	GG	GG	GG	TG	TG	TG	TG	GG	GG	TG	GG	GG	GG	GG	GG	GG	GG	GG	GG	GG	GG	GG	GG	TG	GG	GG	GG
AX-123364067	PolyHighResolution	100	5.955	13.079	3	74	149	62	0	0.479	---	---		AG	AG	AG	AA	AG	AG	AG	AG	AG	AG	GG	GG	AG	AG	AA	AA	AG	AG	AG	AG	GG	GG	AA	AG	AG	AG	GG	AG	GG	GG	AG	AG	AG	AA	AA	GG
AX-123364069	PolyHighResolution	100	10.433	23.812	3	40	141	104	0	0.388	---	---		CG	GG	CG	GG	CG	CG	CG	CG	CC	GG	GG	GG	GG	CG	GG	CG	CG	CG	GG	CG	CC	CC	CC	CG	GG	CG	CG	CG	CG	GG	CC	GG	GG	CG	CG	CG
AX-123364070	PolyHighResolution	100	6.98	17.587	3	104	141	40	0	0.388	---	---		AC	AA	AC	AA	AC	AC	AC	AC	CC	AA	AA	AA	AA	AC	AA	AC	AC	AC	AA	AC	CC	CC	CC	AC	AA	AC	AC	AC	AC	AA	CC	AA	AA	AC	AC	AC
AX-123364075	NoMinorHom	99.649	10.584	NaN	2	0	87	197	1	0.153	---	---		GG	TG	TG	GG	GG	GG	GG	GG	GG	GG	TG	GG	GG	TG	TG	TG	GG	GG	TG	GG	TG	GG	GG	GG	GG	GG	GG	GG	GG	GG	GG	TG	GG	GG	GG	GG
AX-123364076	Other	96.842	4.166	NaN	2	201	75	0	9	0.136	---	---		AA	AC	AA	AA	AA	AA	AA	AA	AA	AA	AA	---	AC	---	AC	AA	AA	AA	AA	AA	AA	AA	AA	AA	AA	AA	AA	AA	AA	AA	AA	AA	AA	AA	AA	AA
AX-123364078	NoMinorHom	100	8.644	NaN	2	0	88	197	0	0.154	---	---		CC	TC	TC	CC	CC	CC	CC	CC	CC	CC	TC	CC	CC	TC	TC	TC	CC	CC	TC	CC	TC	CC	CC	CC	CC	CC	CC	CC	CC	CC	CC	TC	CC	CC	CC	CC
AX-123364085	NoMinorHom	100	10.796	NaN	2	270	15	0	0	0.0263	---	---		AA	AA	AA	AA	AA	AA	AA	AA	AA	AA	AA	AA	AA	AA	AA	AA	AA	AA	AA	AA	AA	AA	AA	AA	AA	AA	AA	AA	AA	AA	AA	AA	AA	AA	AG	AA
AX-123364086	NoMinorHom	100	11.291	NaN	2	0	94	191	0	0.165	---	---		CC	TC	TC	CC	CC	CC	TC	CC	CC	CC	TC	CC	CC	TC	TC	TC	CC	CC	TC	CC	TC	CC	CC	CC	CC	CC	CC	CC	CC	CC	CC	TC	CC	CC	CC	CC
AX-123364089	PolyHighResolution	99.649	6.917	14.422	3	192	91	1	1	0.164	---	---		AA	AG	AG	AA	AA	AA	AG	AA	AA	AA	AG	AA	AA	AG	AG	AG	AA	AA	AG	AA	AG	AA	AA	AA	AA	AA	AA	AA	AA	AA	AA	AG	AA	AA	AA	AA
AX-123364093	PolyHighResolution	100	8.416	19.301	3	204	78	3	0	0.147	---	---		AA	AC	AA	AA	AA	AA	AA	AA	AA	AC	AA	AA	AA	AA	AA	AC	AA	AA	AC	AA	AC	AA	AA	AA	AA	AA	AA	AA	AC	AC	AA	AA	AC	AA	AA	AA
AX-123364097	CallRateBelowThreshold	92.982	4.301	9.361	3	33	47	185	20	0.213	---	---		CC	TC	CC	CC	---	CC	CC	CC	CC	CC	CC	CC	CC	TC	CC	CC	CC	CC	CC	---	CC	CC	CC	---	CC	CC	CC	CC	CC	CC	CC	CC	CC	---	CC	---
AX-123364098	PolyHighResolution	100	8.695	17.445	3	129	148	8	0	0.288	---	---		TT	CC	TC	TT	TT	TT	TC	TT	TT	TC	TC	TC	TC	TC	TC	TC	TT	TT	TC	TT	TC	TT	TT	TT	TT	TT	TT	TT	TC	TC	TT	TC	TC	TT	TT	TT
AX-123364103	PolyHighResolution	99.649	NaN	24.908	2	3	0	281	1	0.0106	---	---		CC	CC	CC	CC	CC	CC	CC	CC	CC	CC	CC	CC	CC	CC	CC	CC	CC	CC	CC	CC	CC	CC	CC	CC	CC	CC	CC	CC	CC	CC	CC	CC	CC	CC	CC	CC
AX-123364106	NoMinorHom	100	7.409	NaN	2	196	89	0	0	0.156	---	---		TT	TC	TT	TT	TT	TT	TT	TT	TT	TC	TT	TC	TT	TC	TT	TC	TT	TT	TT	TT	TT	TT	TT	TT	TT	TT	TT	TT	TC	TT	TT	TT	TC	TT	TT	TT
AX-123364117	PolyHighResolution	98.947	5.55	11.957	3	36	139	107	3	0.374	---	---		TG	GG	TG	TG	TT	TT	GG	TG	TG	GG	TG	TG	TG	GG	TG	GG	---	TG	TG	GG	GG	TT	TG	TT	TT	TG	TG	TT	TG	TG	TG	TG	TG	TG	TG	GG
AX-123364123	PolyHighResolution	99.649	9.729	21.539	3	205	78	1	1	0.141	---	---		AA	AC	AA	AA	AA	AA	AA	AA	AA	AC	AA	AC	AA	AC	AA	AC	AA	AA	AA	AA	AA	AA	AA	AA	AA	AA	AA	AA	AA	AA	AA	AC	AA	AA	AC	AA
AX-123364129	PolyHighResolution	100	10.323	21.491	3	61	141	83	0	0.461	---	---		TG	TG	GG	TG	TG	TG	GG	TT	TG	GG	TG	TG	GG	TT	TG	TG	TG	TG	TG	TG	GG	TT	TT	GG	TT	TG	GG	TG	TG	GG	TT	GG	TT	GG	TG	GG
AX-123364138	NoMinorHom	99.649	9.949	NaN	2	0	8	276	1	0.0141	---	---		CC	CC	CC	CC	CC	CC	CC	CC	CC	CC	CC	CC	CC	CC	CC	CC	CC	CC	CC	CC	CC	CC	CC	CC	CC	CC	CC	CC	CC	CC	CC	CC	CC	CC	CC	CC
AX-123364141	OTV	99.649	6.557	20.862	3	4	187	93	1	0.343	---	---		TG	GG	TG	TG	TG	TG	TG	TG	TG	GG	TG	TG	GG	TG	TG	GG	TG	TG	GG	TG	TG	TG	TG	TG	TG	TG	TG	TG	GG	TG	TG	TG	GG	TG	TG	TG
AX-123364142	NoMinorHom	100	5.925	NaN	2	284	1	0	0	0.0018	---	---		AA	AA	AA	AA	AA	AA	AA	AA	AA	AA	AA	AA	AA	AA	AA	AA	AA	AA	AA	AA	AA	AA	AA	AA	AA	AA	AA	AA	AA	AA	AA	AA	AA	AA	AA	AA
AX-123364144	NoMinorHom	100	16.695	NaN	2	0	1	284	0	0.0018	---	---		CC	CC	CC	CC	CC	CC	CC	CC	CC	CC	CC	CC	CC	CC	CC	CC	CC	CC	CC	CC	CC	CC	CC	CC	CC	CC	CC	CC	CC	CC	CC	CC	CC	CC	CC	CC
AX-123364150	PolyHighResolution	100	6.137	17.622	3	280	1	4	0	0.0158	---	---		AA	AA	AA	AA	AA	AA	AA	AA	AA	AA	AA	AA	AA	AA	AA	AA	AA	AA	AA	AA	AA	AA	AA	AA	AA	AA	AA	AA	AA	AA	AA	AA	AA	AA	AA	AA
AX-123364151	NoMinorHom	100	14.288	NaN	2	280	5	0	0	0.0088	---	---		AA	AA	AA	AA	AA	AA	AA	AA	AA	AA	AA	AA	AA	AA	AA	AA	AA	AA	AA	AA	AA	AA	AA	AA	AA	AA	AA	AA	AA	AA	AA	AA	AA	AA	AA	AA
AX-123364152	NoMinorHom	99.649	6.673	NaN	2	0	13	271	1	0.0229	---	---		TT	TT	AT	TT	TT	TT	TT	TT	TT	TT	TT	TT	TT	TT	TT	TT	TT	TT	TT	TT	TT	TT	TT	TT	TT	TT	TT	TT	TT	TT	TT	TT	TT	TT	AT	TT
AX-123364156	NoMinorHom	99.649	9.035	NaN	2	0	15	269	1	0.0264	---	---		CC	CC	TC	CC	CC	CC	CC	CC	CC	CC	CC	CC	CC	CC	CC	CC	CC	CC	CC	CC	CC	CC	CC	CC	CC	CC	CC	CC	CC	CC	CC	CC	CC	CC	TC	CC
AX-123364160	NoMinorHom	100	7.692	NaN	2	0	94	191	0	0.165	---	---		CC	TC	CC	CC	CC	CC	CC	CC	CC	TC	CC	CC	TC	CC	CC	TC	CC	CC	TC	CC	CC	CC	CC	CC	CC	CC	CC	CC	TC	CC	CC	CC	TC	CC	CC	CC
AX-123364163	OTV	99.298	5.61	11.957	3	4	190	89	2	0.35	---	---		TC	CC	TC	TC	TC	TC	TC	TC	TC	CC	TC	TC	CC	TC	TC	CC	TC	TC	CC	TC	TC	TC	TC	TC	TC	TC	TC	TC	CC	TC	TC	TC	CC	TC	TC	TC
AX-123364164	NoMinorHom	100	13.602	NaN	2	191	94	0	0	0.165	---	---		AA	AG	AA	AA	AA	AA	AA	AA	AA	AG	AA	AA	AG	AA	AA	AG	AA	AA	AG	AA	AA	AA	AA	AA	AA	AA	AA	AA	AG	AA	AA	AA	AG	AA	AA	AA
AX-123364166	NoMinorHom	100	6.278	NaN	2	211	74	0	0	0.13	---	---		AA	AG	AA	AA	AA	AA	AA	AA	AA	AA	AG	AG	AA	AG	AG	AA	AA	AA	AG	AA	AA	AA	AA	AA	AA	AA	AA	AA	AG	AA	AA	AG	AA	AA	AA	AA
AX-123364172	PolyHighResolution	99.649	11.136	25.708	3	100	148	36	1	0.387	---	---		AG	AA	GG	GG	AG	AG	AG	AG	AA	AG	AG	AG	AG	AG	AA	AA	AA	AA	AG	AG	GG	AA	AG	AA	GG	GG	AG	AG	AA	AA	AG	AA	AA	AG	GG	AG
AX-123364175	NoMinorHom	100	13.753	NaN	2	0	5	280	0	0.0088	---	---		GG	GG	GG	GG	GG	GG	GG	GG	GG	GG	GG	GG	GG	GG	GG	GG	GG	GG	GG	GG	GG	GG	GG	GG	GG	GG	GG	GG	GG	GG	GG	GG	GG	GG	GG	GG
AX-123364176	NoMinorHom	100	4.164	NaN	2	0	5	280	0	0.0088	---	---		GG	GG	GG	GG	GG	GG	GG	GG	GG	GG	GG	GG	GG	GG	GG	GG	GG	GG	GG	GG	GG	GG	GG	GG	GG	GG	GG	GG	GG	GG	GG	GG	GG	GG	GG	GG
AX-123364180	NoMinorHom	100	11.897	NaN	2	178	107	0	0	0.188	---	---		AA	AG	AG	AA	AA	AA	AA	AA	AA	AG	AA	AA	AG	AA	AA	AG	AA	AA	AG	AA	AA	AA	AA	AA	AA	AA	AA	AA	AG	AA	AA	AA	AG	AA	AG	AA
AX-123364182	PolyHighResolution	100	6.765	13.903	3	140	141	4	0	0.261	---	---		TT	CC	TT	TT	TT	TT	TC	TT	TT	TC	TC	TC	TC	TC	TC	TC	TT	TT	TC	TT	TT	TT	TT	TT	TT	TT	TT	TT	TC	TC	TT	TC	TC	TT	TT	TT
AX-123364205	PolyHighResolution	100	17.465	45.103	3	1	97	187	0	0.174	---	---		CC	AC	CC	CC	CC	CC	CC	CC	CC	AC	CC	CC	AC	CC	CC	AC	CC	CC	AC	CC	CC	CC	CC	CC	CC	CC	CC	CC	AC	CC	CC	CC	AC	CC	CC	CC
AX-123364209	MonoHighResolution	100	NaN	NaN	1	285	0	0	0	0	---	---		AA	AA	AA	AA	AA	AA	AA	AA	AA	AA	AA	AA	AA	AA	AA	AA	AA	AA	AA	AA	AA	AA	AA	AA	AA	AA	AA	AA	AA	AA	AA	AA	AA	AA	AA	AA
AX-123364213	PolyHighResolution	100	9.581	19.549	3	4	86	195	0	0.165	---	---		CC	AC	CC	CC	CC	CC	AC	CC	CC	AC	CC	CC	AC	AC	AC	AC	CC	CC	CC	CC	CC	CC	CC	CC	CC	CC	CC	CC	AC	AC	CC	AC	CC	CC	CC	CC
AX-123364214	PolyHighResolution	100	9.252	18.75	3	74	145	66	0	0.486	---	---		AG	AG	AG	AG	AG	AG	AG	AG	AG	AA	AG	AA	GG	AA	AG	AG	AA	AG	AA	AA	AG	AG	GG	AA	AA	AA	AG	AG	AA	AG	AG	AG	AA	AG	AG	GG
AX-123364217	PolyHighResolution	100	10.185	26.172	3	196	85	4	0	0.163	---	---		AA	AT	AA	AA	AA	AA	AT	AA	AA	AT	AA	AA	AT	AT	AT	AT	AA	AA	AA	AA	AA	AA	AA	AA	AA	AA	AA	AA	AT	AT	AA	AT	AA	AA	AA	AA
AX-123364221	PolyHighResolution	99.649	6.647	24.988	3	276	7	1	1	0.0158	---	---		AA	AA	AA	AA	AA	AA	AA	AA	AA	AA	AA	AA	AA	AA	AA	AA	AA	AA	AA	AA	AA	AA	AA	AA	AA	AA	AA	AA	AA	AA	AA	AA	AA	AA	AA	AA
AX-123364225	CallRateBelowThreshold	95.789	4.402	8.804	3	91	164	18	12	0.366	---	---		TC	TT	TT	TT	TC	TC	TC	TT	TC	TT	TT	TT	TT	TT	TC	---	TC	CC	TC	TT	TT	TC	CC	TC	TC	TC	TC	TC	TC	TC	TC	TC	TT	TT	TT	TT
AX-123364231	PolyHighResolution	100	11.421	24.504	3	1	96	188	0	0.172	---	---		GG	AG	GG	GG	GG	GG	GG	GG	GG	AG	GG	GG	AG	GG	GG	AG	GG	GG	AG	GG	GG	GG	GG	GG	GG	GG	GG	GG	AG	GG	GG	GG	AG	GG	GG	GG
AX-123364239	NoMinorHom	100	12.561	NaN	2	0	94	191	0	0.165	---	---		GG	CG	GG	GG	GG	GG	GG	GG	GG	CG	GG	GG	CG	GG	GG	CG	GG	GG	CG	GG	GG	GG	GG	GG	GG	GG	GG	GG	CG	GG	GG	GG	CG	GG	GG	GG
AX-123364240	PolyHighResolution	100	10.424	24.52	3	81	151	53	0	0.451	---	---		TG	TG	TG	TG	TT	TT	TT	TT	TG	TG	TG	TT	TG	GG	GG	TG	TG	GG	TG	TG	TG	GG	TT	TG	TG	GG	TT	TT	TT	TG	TG	TT	TG	TG	TG	GG
AX-123364242	NoMinorHom	100	10.162	NaN	2	0	3	282	0	0.0053	---	---		GG	GG	GG	GG	GG	GG	GG	GG	GG	GG	GG	GG	GG	GG	GG	GG	GG	GG	GG	GG	GG	GG	GG	GG	GG	GG	GG	GG	GG	GG	GG	GG	GG	GG	GG	GG
AX-123364246	NoMinorHom	100	9.342	NaN	2	0	8	277	0	0.014	---	---		GG	GG	GG	GG	GG	GG	GG	GG	GG	GG	GG	GG	GG	GG	GG	GG	GG	GG	GG	GG	GG	GG	GG	GG	GG	GG	GG	GG	GG	GG	GG	GG	GG	GG	GG	GG
AX-123364252	MonoHighResolution	100	NaN	NaN	1	285	0	0	0	0	---	---		TT	TT	TT	TT	TT	TT	TT	TT	TT	TT	TT	TT	TT	TT	TT	TT	TT	TT	TT	TT	TT	TT	TT	TT	TT	TT	TT	TT	TT	TT	TT	TT	TT	TT	TT	TT
AX-123364255	NoMinorHom	100	13.155	NaN	2	187	98	0	0	0.172	---	---		TT	TC	TT	TT	TT	TT	TT	TT	TT	TC	TT	TT	TC	TT	TT	TC	TT	TT	TC	TT	TT	TT	TT	TT	TT	TT	TT	TT	TC	TT	TT	TT	TC	TT	TT	TT
AX-123364258	NoMinorHom	98.947	5.754	NaN	2	184	98	0	3	0.174	---	---		TT	TG	TT	TT	TT	TT	TT	TT	TT	TG	TT	---	TG	TT	TT	TG	TT	TT	TG	TT	TT	TT	TT	TT	TT	TT	TT	TT	TG	---	TT	TT	TG	TT	TT	TT
AX-123364263	PolyHighResolution	100	8.473	18.549	3	211	73	1	0	0.132	---	---		AA	AG	AA	AA	AA	AA	AA	AA	AA	AA	AG	AG	AA	AA	AA	AA	AA	AA	AG	AA	AA	AA	AA	AA	AA	AA	AA	AA	AA	AA	AA	AA	AG	AA	AA	AA
AX-123364264	PolyHighResolution	99.649	10.163	26.622	3	34	139	111	1	0.364	---	---		AG	GG	GG	AG	AA	AA	AG	AA	AG	AG	AG	AG	GG	GG	GG	GG	AG	GG	GG	AG	AG	GG	AG	AG	AG	GG	AA	AA	AG	AG	AG	AG	GG	AG	GG	GG
AX-123364266	NoMinorHom	100	8.478	NaN	2	0	4	281	0	0.007	---	---		CC	CC	CC	CC	CC	CC	CC	CC	CC	CC	CC	CC	CC	CC	CC	CC	CC	CC	CC	CC	CC	CC	CC	CC	CC	CC	CC	CC	CC	CC	CC	CC	CC	CC	CC	CC
AX-123364271	NoMinorHom	100	6.135	NaN	2	0	3	282	0	0.0053	---	---		TT	TT	TT	TT	TT	TT	TT	TT	TT	TT	TT	TT	TT	TT	TT	TT	TT	TT	TT	TT	TT	TT	TT	TT	TT	TT	TT	TT	TT	TT	TT	TT	TT	TT	TT	TT
AX-123364272	PolyHighResolution	100	8.223	18.309	3	211	73	1	0	0.132	---	---		AA	AT	AA	AA	AA	AA	AA	AA	AA	AA	AT	AT	AA	AA	AA	AA	AA	AA	AT	AA	AA	AA	AA	AA	AA	AA	AA	AA	AA	AA	AA	AA	AT	AA	AA	AA
AX-123364274	PolyHighResolution	99.298	5.157	12.358	3	129	149	5	2	0.281	---	---		TT	CC	TT	TT	TT	TT	TC	TT	---	TC	TC	TC	TC	TC	TC	TC	TT	TT	TC	TT	TT	TT	TT	TT	TT	TT	TT	TT	TC	TC	TT	TC	TC	TT	TT	TT
AX-123364275	PolyHighResolution	98.947	4.769	11.576	3	58	143	81	3	0.459	---	---		AG	AG	AG	AG	AG	GG	AG	GG	AG	GG	AG	GG	AA	AA	AG	GG	AG	AG	AG	GG	GG	GG	AG	GG	GG	GG	AG	AG	AG	AG	AG	AG	GG	AG	AG	AA
AX-123364276	PolyHighResolution	100	9.03	18.121	3	4	74	207	0	0.144	---	---		GG	AG	GG	GG	GG	GG	AG	GG	GG	GG	AG	AG	GG	AG	AG	AG	GG	GG	AG	GG	GG	GG	GG	GG	GG	GG	GG	GG	GG	GG	GG	GG	GG	GG	GG	GG
AX-123364280	NoMinorHom	100	8.988	NaN	2	0	81	204	0	0.142	---	---		CC	TC	CC	CC	CC	CC	CC	CC	CC	TC	TC	TC	CC	CC	CC	TC	CC	CC	TC	CC	CC	CC	CC	CC	CC	CC	CC	CC	CC	CC	CC	CC	TC	CC	CC	CC
AX-123364282	PolyHighResolution	97.193	4.343	9.44	3	51	158	68	8	0.469	---	---		TG	TG	TG	GG	GG	TG	TG	GG	TG	TG	GG	TG	TG	GG	TG	TG	TG	TT	TG	GG	TG	GG	---	GG	TG	TG	TG	GG	---	---	TG	TT	TG	GG	TG	GG
AX-123364285	PolyHighResolution	100	6.837	14.671	3	36	151	98	0	0.391	---	---		AT	TT	AT	AT	AT	AA	AT	AA	AT	AT	TT	AT	TT	TT	TT	AT	AT	AT	AT	AA	AA	AA	TT	AA	AA	AA	AT	AT	AT	AT	AT	AT	AT	AT	AT	TT
AX-123364286	NoMinorHom	100	6.918	NaN	2	215	70	0	0	0.123	---	---		TT	TG	TT	TT	TT	TT	TG	TT	TT	TT	TT	TT	TG	TG	TG	TT	TT	TT	TT	TT	TT	TT	TT	TT	TT	TT	TT	TT	TT	TG	TT	TG	TT	TT	TT	TT
AX-123364288	PolyHighResolution	99.649	10.069	21.557	3	111	144	29	1	0.356	---	---		CG	CC	CC	CG	CC	CC	CG	CC	CG	CG	CG	CC	CG	CC	CG	CC	GG	CG	CG	GG	CC	GG	CG	CG	GG	GG	CG	GG	CC	CG	CG	CG	CG	GG	CC	CG
AX-123364290	PolyHighResolution	99.649	10.886	22.995	3	28	143	113	1	0.35	---	---		AG	GG	GG	AG	GG	GG	AG	GG	AG	AG	AG	GG	AG	GG	AG	GG	AG	AG	AG	AA	GG	AA	AG	AG	AA	AA	AG	AA	GG	AG	AG	AG	AG	AA	GG	AG
AX-123364300	CallRateBelowThreshold	95.088	4.277	8.649	3	62	148	61	14	0.498	---	---		AC	AC	AC	AA	AA	AC	AC	AA	AC	AC	AA	AC	---	AC	AC	AC	AC	CC	AC	---	AC	AA	CC	AA	AC	AC	AC	AA	CC	CC	AC	CC	CC	AA	AC	AA
AX-123364305	PolyHighResolution	100	8.322	20.013	3	112	147	26	0	0.349	---	---		TG	TT	TT	TG	TT	TT	TG	TT	TG	TG	TG	TT	TG	TT	TG	TT	TG	TG	TG	GG	TT	GG	TG	TG	GG	GG	TG	GG	TT	TG	TG	TG	TG	GG	TT	TG
AX-123364306	PolyHighResolution	100	10.082	21.762	3	66	157	62	0	0.493	---	---		TC	TC	TT	TC	TC	CC	TT	CC	TC	TC	TT	TC	TC	TC	CC	TT	TC	TC	TC	CC	TC	CC	TT	CC	CC	CC	TC	TC	TC	CC	TC	CC	TC	TC	TC	TT
AX-123364308	PolyHighResolution	100	6.758	14.428	3	140	141	4	0	0.261	---	---		AA	GG	AA	AA	AA	AA	AG	AA	AA	AG	AG	AG	AG	AG	AG	AG	AA	AA	AG	AA	AA	AA	AA	AA	AA	AA	AA	AA	AG	AG	AA	AG	AG	AA	AA	AA
AX-123364317	Other	89.123	3.247	7.791	3	84	136	34	31	0.402	---	---		TC	TT	TC	TC	CC	CC	TC	CC	---	TC	TC	TC	TT	TT	---	TT	TC	TT	---	TC	TC	TT	TC	TC	TC	TT	CC	CC	TC	TC	TC	TC	TT	TC	TT	---
AX-123364321	PolyHighResolution	99.649	10.703	24.895	3	5	146	133	1	0.275	---	---		CC	TT	CC	CC	CC	CC	TC	CC	CC	TC	TC	TC	TC	TC	TC	TC	CC	CC	TC	CC	CC	CC	CC	CC	CC	CC	CC	CC	TC	TC	CC	TC	TC	CC	CC	CC
AX-123364327	PolyHighResolution	100	8.361	17.626	3	76	143	66	0	0.482	---	---		TG	TG	TG	TG	TG	TG	TG	TG	TG	TT	TG	TT	GG	TT	TG	TG	TT	TG	TT	TT	TG	TG	GG	TT	TG	TT	TG	TG	TG	TG	TG	TG	TT	TG	TG	GG
AX-123364335	NoMinorHom	100	8.729	NaN	2	187	98	0	0	0.172	---	---		AA	AC	AC	AA	AA	AA	AC	AA	AA	AC	AC	AC	AA	AC	AA	AC	AA	AA	AC	AA	AA	AA	AA	AA	AA	AA	AA	AA	AC	AA	AA	AA	AC	AA	AA	AA
AX-123364336	PolyHighResolution	99.649	6.587	15.67	3	6	149	129	1	0.283	---	---		TT	AA	TT	TT	TT	TT	AT	TT	TT	AT	AT	AT	AT	AT	AT	AT	TT	TT	AT	TT	TT	TT	TT	TT	TT	TT	TT	TT	AT	AT	TT	AT	AT	TT	TT	TT
AX-123364341	NoMinorHom	100	8.806	NaN	2	281	4	0	0	0.007	---	---		TT	TT	TT	TT	TT	TT	TT	TT	TT	TT	TT	TT	TT	TT	TT	TT	TT	TT	TT	TT	TT	TT	TT	TT	TT	TT	TT	TT	TT	TT	TT	TT	TT	TT	TT	TT
AX-123364348	PolyHighResolution	99.649	4.782	10.736	3	32	145	107	1	0.368	---	---		TC	CC	TC	TT	CC	TC	CC	TT	TC	TC	TC	TC	CC	CC	CC	CC	CC	TC	TC	TT	TC	TT	CC	TC	TC	TC	TC	TT	CC	TC	CC	TC	TC	TT	TC	TC
AX-123364349	CallRateBelowThreshold	96.842	4.484	11.068	3	62	148	66	9	0.493	---	---		AG	---	AG	AA	GG	AG	AG	AA	AG	AA	AG	AG	AA	AG	AG	GG	GG	AG	AG	AA	AG	AA	AG	AG	AG	AG	AG	AA	GG	AG	GG	AG	AG	AA	AG	AG
AX-123364350	NoMinorHom	100	5.533	NaN	2	281	4	0	0	0.007	---	---		TT	TT	TT	TT	TT	TT	TT	TT	TT	TT	TT	TT	TT	TT	TT	TT	TT	TT	TT	TT	TT	TT	TT	TT	TT	TT	TT	TT	TT	TT	TT	TT	TT	TT	TT	TT
AX-123364351	PolyHighResolution	100	8.332	17.984	3	64	156	65	0	0.498	---	---		AG	AG	AG	AA	GG	AG	AG	AA	AG	AA	AG	AG	AA	AG	AG	GG	GG	AG	AG	AA	AG	AA	AG	AG	AG	AG	AG	AA	GG	AG	GG	AG	AG	AA	AG	AG
AX-123364359	PolyHighResolution	100	7.23	23.338	3	77	151	57	0	0.465	---	---		AG	AG	AG	AG	AA	AA	GG	AA	AG	AG	AG	AA	AG	GG	GG	AG	AG	GG	AG	AG	AG	GG	AA	AG	AG	GG	AA	AA	AA	AG	GG	AA	AG	AG	AG	GG
AX-123364360	PolyHighResolution	100	8.35	18.119	3	77	151	57	0	0.465	---	---		TC	TC	TC	TC	TT	TT	CC	TT	TC	TC	TC	TT	TC	CC	CC	TC	TC	CC	TC	TC	TC	CC	TT	TC	TC	CC	TT	TT	TT	TC	CC	TT	TC	TC	TC	CC
AX-123364362	MonoHighResolution	100	NaN	NaN	1	285	0	0	0	0	---	---		AA	AA	AA	AA	AA	AA	AA	AA	AA	AA	AA	AA	AA	AA	AA	AA	AA	AA	AA	AA	AA	AA	AA	AA	AA	AA	AA	AA	AA	AA	AA	AA	AA	AA	AA	AA
AX-123364366	NoMinorHom	100	16.482	NaN	2	284	1	0	0	0.0018	---	---		AA	AA	AA	AA	AA	AA	AA	AA	AA	AA	AA	AA	AA	AA	AA	AA	AA	AA	AA	AA	AA	AA	AA	AA	AA	AA	AA	AA	AA	AA	AA	AA	AA	AA	AA	AA
AX-123364368	NoMinorHom	100	7.188	NaN	2	269	16	0	0	0.0281	---	---		TT	TT	TC	TT	TT	TT	TT	TT	TT	TT	TT	TT	TT	TT	TT	TT	TT	TT	TT	TT	TT	TT	TT	TT	TT	TT	TT	TT	TT	TT	TT	TT	TT	TT	TC	TT
AX-123364369	PolyHighResolution	100	6.416	13.713	3	181	99	5	0	0.191	---	---		AA	AC	AC	AA	AA	AA	AA	AA	AA	AC	AA	AC	AC	AA	AA	AC	AA	AA	AC	AA	AA	AA	AA	AA	AA	AA	AA	AA	AC	AA	AA	AA	AC	AA	AC	AA
AX-123364371	PolyHighResolution	99.649	4.601	9.767	3	39	136	109	1	0.377	---	---		TC	CC	CC	TC	TT	TT	TC	TT	TC	TC	TC	TC	CC	CC	TC	CC	TC	CC	CC	TC	TC	CC	TC	TC	TC	CC	TT	TT	TC	TC	TC	TC	CC	TC	CC	CC
AX-123364374	PolyHighResolution	100	10.432	22.652	3	4	99	182	0	0.188	---	---		GG	TG	TG	GG	GG	GG	GG	GG	GG	GG	GG	TG	TG	GG	GG	TG	GG	GG	TG	GG	GG	GG	GG	GG	GG	GG	GG	GG	TG	GG	GG	TG	TG	GG	TG	GG
AX-123364376	PolyHighResolution	99.649	6.366	23.023	3	83	140	61	1	0.461	---	---		AG	AG	AG	AA	AA	AA	GG	AA	AG	AG	GG	AA	AG	GG	GG	AG	AG	GG	AG	AG	AG	GG	AA	AG	AG	GG	AA	AA	AA	AG	GG	AA	AG	AG	AG	GG
AX-123364377	PolyHighResolution	100	7.607	15.878	3	4	12	269	0	0.0351	---	---		CC	CC	TC	CC	CC	CC	CC	CC	CC	CC	CC	CC	CC	CC	CC	CC	CC	CC	CC	CC	CC	CC	CC	CC	CC	CC	CC	CC	CC	CC	CC	CC	CC	CC	TC	CC
AX-123364378	PolyHighResolution	99.649	8.404	20.724	3	182	94	8	1	0.194	---	---		AA	AC	AC	AA	AA	AA	AA	AA	---	AA	AA	AC	AC	AA	AA	AC	AA	AA	AC	AA	AA	AA	AA	AA	AA	AA	AA	AA	AC	AA	AA	AC	AC	AA	AC	AA
AX-123364383	NoMinorHom	100	7.787	NaN	2	0	4	281	0	0.007	---	---		CC	CC	CC	CC	CC	CC	CC	CC	CC	CC	CC	CC	CC	CC	CC	CC	CC	CC	CC	CC	CC	CC	CC	CC	CC	CC	CC	CC	CC	CC	CC	CC	CC	CC	CC	CC
AX-123364388	NoMinorHom	100	6.337	NaN	2	191	94	0	0	0.165	---	---		TT	TG	TT	TT	TT	TT	TT	TT	TT	TG	TT	TT	TG	TT	TT	TG	TT	TT	TG	TT	TT	TT	TT	TT	TT	TT	TT	TT	TG	TT	TT	TT	TG	TT	TT	TT
AX-123364394	NoMinorHom	100	10.714	NaN	2	281	4	0	0	0.007	---	---		TT	TT	TT	TT	TT	TT	TT	TT	TT	TT	TT	TT	TT	TT	TT	TT	TT	TT	TT	TT	TT	TT	TT	TT	TT	TT	TT	TT	TT	TT	TT	TT	TT	TT	TT	TT
AX-123364395	CallRateBelowThreshold	91.228	4.331	8.663	3	47	155	58	25	0.479	---	---		AG	AG	AG	AG	AG	AA	AG	AA	AG	AA	AA	AG	AA	AA	AG	AG	GG	GG	AG	AG	AG	GG	AG	AG	AG	---	AG	AG	AG	AG	GG	AG	GG	AG	AA	GG
AX-123364397	PolyHighResolution	100	10.687	21.455	3	1	15	269	0	0.0298	---	---		CC	CC	AC	CC	CC	CC	CC	CC	CC	CC	CC	CC	CC	CC	CC	CC	CC	CC	CC	CC	CC	CC	CC	CC	CC	CC	CC	CC	CC	CC	CC	CC	CC	CC	AC	CC
AX-123364403	PolyHighResolution	100	7.622	15.408	3	1	110	174	0	0.197	---	---		CC	TC	TC	CC	CC	CC	CC	CC	CC	TC	CC	TC	CC	CC	TC	TC	CC	CC	TC	CC	CC	CC	CC	CC	CC	CC	CC	CC	TC	TC	CC	TC	TC	CC	CC	CC
AX-123364404	PolyHighResolution	100	9.543	21.595	3	138	139	8	0	0.272	---	---		TT	CC	TT	TT	TT	TT	TC	TT	TT	TC	TC	TC	TC	TC	TC	TC	TT	TT	TC	TT	TT	TT	TT	TT	TT	TT	TT	TT	TC	TC	TT	TC	TC	TT	TT	TT
AX-123364410	PolyHighResolution	99.649	10.608	21.243	3	70	150	64	1	0.489	---	---		TC	TC	TT	CC	TT	TT	TT	TC	TC	CC	TC	TT	TT	TC	CC	TC	TT	TT	CC	CC	TT	TC	TC	TC	TT	TC	TC	TC	TC	CC	CC	TT	TT	TC	TC	TC
AX-123364413	NoMinorHom	100	9.906	NaN	2	276	9	0	0	0.0158	---	---		CC	CC	CC	CC	CC	CC	CC	CC	CC	CC	CC	CC	CC	CC	CC	CC	CC	CC	CC	CC	CC	CC	CC	CC	CC	CC	CC	CC	CC	CC	CC	CC	CC	CC	CC	CC
AX-123364415	PolyHighResolution	100	6.372	14.049	3	1	107	177	0	0.191	---	---		CC	AC	AC	CC	CC	CC	CC	CC	CC	AC	CC	AC	CC	CC	AC	AC	CC	CC	AC	CC	CC	CC	CC	CC	CC	CC	CC	CC	AC	AC	CC	AC	AC	CC	CC	CC
AX-123364418	PolyHighResolution	100	5.402	13.673	3	74	148	63	0	0.481	---	---		AG	AG	AA	AG	GG	AG	AG	AA	AA	AG	GG	AG	AA	AA	AG	AG	AG	GG	AG	AA	AG	AG	AA	AA	AG	AG	AA	AG	AA	AG	GG	GG	AG	AG	AG	AG
AX-123364422	PolyHighResolution	99.298	6.546	13.092	3	61	149	73	2	0.479	---	---		AT	AT	TT	AA	TT	TT	TT	AT	AT	AA	AT	TT	TT	AT	AA	AT	TT	TT	AA	AA	TT	AT	AT	AT	TT	AT	AT	AT	AT	AA	AA	AT	TT	AT	AT	AT
AX-123364424	Other	95.088	3.255	7.048	3	66	171	34	14	0.441	---	---		TG	TG	TG	TT	---	---	---	TG	TG	TT	TG	GG	TG	TG	TT	TG	GG	GG	TT	TT	TG	TG	TG	TG	GG	TG	TG	TG	TG	TT	TT	TG	GG	TG	TG	TG
AX-123364425	PolyHighResolution	100	15.74	33.401	3	1	108	176	0	0.193	---	---		GG	TG	TG	GG	GG	GG	GG	GG	GG	TG	GG	TG	GG	GG	TG	TG	GG	GG	TG	GG	GG	GG	GG	GG	GG	GG	GG	GG	TG	TG	GG	TG	TG	GG	GG	GG
AX-123364434	NoMinorHom	100	6.089	NaN	2	0	61	224	0	0.107	---	---		GG	AG	GG	GG	GG	GG	AG	GG	GG	AG	GG	AG	AG	AG	AG	AG	GG	GG	GG	GG	GG	GG	GG	GG	GG	GG	GG	GG	GG	GG	GG	AG	AG	GG	GG	GG
AX-123364435	NoMinorHom	100	8.125	NaN	2	0	9	276	0	0.0158	---	---		CC	CC	CC	CC	CC	CC	CC	CC	CC	CC	CC	CC	CC	CC	CC	CC	CC	CC	CC	CC	CC	CC	CC	CC	CC	CC	CC	CC	CC	CC	CC	CC	CC	CC	AC	CC
AX-123364436	CallRateBelowThreshold	93.684	5.508	14.673	3	8	79	180	18	0.178	---	---		CC	TC	TC	CC	CC	CC	CC	CC	CC	TC	CC	TC	CC	CC	TC	---	CC	CC	---	CC	CC	CC	CC	CC	CC	CC	CC	CC	TT	TC	CC	TC	TC	CC	CC	CC
AX-123364440	MonoHighResolution	100	NaN	NaN	1	0	0	285	0	0	---	---		GG	GG	GG	GG	GG	GG	GG	GG	GG	GG	GG	GG	GG	GG	GG	GG	GG	GG	GG	GG	GG	GG	GG	GG	GG	GG	GG	GG	GG	GG	GG	GG	GG	GG	GG	GG
AX-123364442	Other	94.035	3.477	8.349	3	114	102	52	17	0.384	---	---		AC	AA	AA	AC	AA	AA	AC	CC	AA	AA	CC	AA	---	AA	AA	AA	CC	AC	AA	AA	CC	CC	CC	AC	AA	AC	CC	CC	---	AC	AA	AA	AC	AC	---	AA
AX-123364443	PolyHighResolution	100	10.924	21.996	3	41	127	117	0	0.367	---	---		AG	GG	GG	AG	GG	GG	AG	AA	GG	GG	AG	GG	AG	GG	GG	GG	AA	AG	GG	GG	AA	AG	AA	AG	GG	AG	AA	AG	AG	AG	GG	GG	AG	AG	AG	GG
AX-123364445	MonoHighResolution	100	NaN	NaN	1	285	0	0	0	0	---	---		CC	CC	CC	CC	CC	CC	CC	CC	CC	CC	CC	CC	CC	CC	CC	CC	CC	CC	CC	CC	CC	CC	CC	CC	CC	CC	CC	CC	CC	CC	CC	CC	CC	CC	CC	CC
AX-123364448	NoMinorHom	100	6.899	NaN	2	187	98	0	0	0.172	---	---		TT	TC	TT	TT	TT	TT	TC	TT	TT	TC	TT	TT	TC	TT	TC	TC	TT	TT	TT	TT	TT	TT	TT	TT	TT	TT	TT	TT	TC	TC	TT	TT	TC	TT	TT	TT
AX-123364449	MonoHighResolution	100	NaN	NaN	1	285	0	0	0	0	---	---		AA	AA	AA	AA	AA	AA	AA	AA	AA	AA	AA	AA	AA	AA	AA	AA	AA	AA	AA	AA	AA	AA	AA	AA	AA	AA	AA	AA	AA	AA	AA	AA	AA	AA	AA	AA
AX-123364452	NoMinorHom	100	8.774	NaN	2	226	59	0	0	0.104	---	---		AA	AC	AA	AA	AA	AA	AC	AA	AA	AC	AC	AA	AC	AC	AA	AA	AA	AA	AC	AA	AA	AA	AA	AA	AA	AA	AA	AA	AA	AA	AA	AA	AA	AA	AA	AA
AX-123364455	NoMinorHom	99.649	5.26	NaN	2	253	31	0	1	0.0546	---	---		AA	AA	AA	AC	AC	AA	AA	AA	AA	AA	AA	AA	AA	AA	AA	AA	AA	AC	AA	AA	AA	AA	AA	AA	AA	AA	AA	AA	AA	AA	AC	AA	AA	AA	AA	AA
AX-123364459	PolyHighResolution	99.298	5.304	13.488	3	136	143	4	2	0.267	---	---		TT	GG	TT	TT	TT	TT	TG	TT	TT	TG	TG	TG	TG	TG	TG	TG	TT	TT	TG	TT	TT	TT	TT	TT	TT	TT	TT	TT	TG	TG	TT	TG	TG	TT	TT	TT
AX-123364461	NoMinorHom	100	11.739	NaN	2	193	92	0	0	0.161	---	---		AA	AG	AA	AA	AA	AA	AG	AA	AA	AA	AA	AG	AA	AA	AG	AG	AA	AA	AA	AA	AA	AA	AA	AA	AA	AA	AA	AA	AG	AG	AA	AG	AG	AA	AA	AA
AX-123364462	PolyHighResolution	100	6.715	15.625	3	33	140	112	0	0.361	---	---		AG	GG	AG	AG	GG	AG	AG	AA	AG	AG	GG	AG	AG	AG	GG	AG	AG	AA	GG	AA	AG	AG	AA	AG	AA	GG	AG	AG	AG	GG	GG	AG	AG	AG	AG	AG
AX-123364466	PolyHighResolution	100	14.895	33.838	3	5	106	174	0	0.204	---	---		GG	AG	AG	GG	GG	GG	GG	GG	GG	AG	GG	AG	GG	GG	AG	AG	GG	GG	GG	GG	GG	GG	GG	GG	GG	GG	GG	GG	AG	AG	GG	AG	AG	GG	GG	GG
AX-123364467	Other	93.333	3.296	9.933	3	66	119	81	19	0.472	---	---		AG	AG	AG	AG	AA	AG	AG	GG	AG	GG	AA	AG	AA	AG	AG	AG	AG	GG	AA	GG	AG	---	GG	AG	GG	AA	AG	AG	GG	AA	AA	---	AG	AG	---	AG
AX-123364482	CallRateBelowThreshold	94.737	3.989	10.295	3	6	104	160	15	0.215	---	---		CC	TC	TC	CC	CC	CC	CC	CC	TC	TC	---	TC	CC	CC	TC	TC	CC	CC	---	CC	CC	CC	CC	CC	CC	CC	CC	CC	TC	TC	CC	TC	TC	CC	CC	CC
AX-123364483	PolyHighResolution	100	10.092	20.767	3	64	130	91	0	0.453	---	---		TC	TC	CC	TC	CC	CC	TT	TC	CC	CC	TC	CC	TT	TC	CC	CC	TT	TC	TC	CC	TC	TC	TT	TC	CC	TC	TT	TT	TC	TC	TC	CC	TC	TC	TC	CC
AX-123364485	PolyHighResolution	99.298	5.66	12.128	3	172	106	5	2	0.205	---	---		TT	TC	TC	TT	TT	TT	TT	---	TT	TC	TT	TC	TT	TT	TC	TC	TT	TT	TT	TT	TT	TT	TT	TT	TT	TT	TT	TT	TC	TC	TT	TC	TC	TT	TT	TT
AX-123364486	PolyHighResolution	100	9.349	25.382	3	5	105	175	0	0.202	---	---		GG	TG	TG	GG	GG	GG	GG	GG	GG	TG	GG	TG	GG	GG	TG	TG	GG	GG	GG	GG	GG	GG	GG	GG	GG	GG	GG	GG	TG	TG	GG	TG	TG	GG	GG	GG
AX-123364489	PolyHighResolution	100	12.384	25.491	3	5	7	273	0	0.0298	---	---		GG	GG	AG	GG	GG	GG	GG	GG	GG	GG	GG	GG	GG	GG	GG	GG	GG	GG	GG	GG	GG	GG	GG	GG	GG	GG	GG	GG	GG	GG	GG	GG	GG	GG	GG	GG
AX-123364491	PolyHighResolution	100	10.578	23.33	3	280	1	4	0	0.0158	---	---		AA	AA	AA	AA	AA	AA	AA	AA	AA	AA	AA	AA	AA	AA	AA	AA	AA	AA	AA	AA	AA	AA	AA	AA	AA	AA	AA	AA	AA	AA	AA	AA	AA	AA	AA	AA
AX-123364496	PolyHighResolution	100	8.185	21.17	3	36	153	96	0	0.395	---	---		TC	CC	TT	TT	TC	TC	TC	TT	TC	TC	TC	TC	TC	CC	TC	TC	TC	TT	TC	CC	TT	TT	TT	TC	TC	TT	TC	TC	CC	TC	TC	CC	CC	TC	TC	TC
AX-123364497	NoMinorHom	99.649	5.693	NaN	2	204	80	0	1	0.141	---	---		TT	TG	TT	TT	TT	TT	TT	TT	TT	TG	TT	TT	TT	TG	TG	TT	TT	TT	TG	TT	TG	TT	TT	TT	TT	TT	TT	TT	TG	TG	TT	TT	TT	TT	TT	TT
AX-123364498	PolyHighResolution	100	7.838	18.425	3	120	126	39	0	0.358	---	---		AG	AA	AG	AA	AG	AG	AA	AG	GG	AA	AG	AG	AA	AA	AG	AG	GG	GG	AA	GG	AG	AG	AA	AA	GG	GG	AA	AG	AA	AG	AG	AG	AA	AA	AG	AG
AX-123364504	PolyHighResolution	99.298	6.498	14.282	3	60	134	89	2	0.449	---	---		AG	AG	AG	AA	AG	AG	AA	AG	GG	AG	GG	GG	AA	AA	GG	AG	AG	GG	AA	GG	AG	AG	AA	AA	GG	GG	AA	AG	AG	GG	AG	GG	AG	AG	AG	GG
AX-123364511	PolyHighResolution	99.649	5.064	11.55	3	64	132	88	1	0.458	---	---		TG	TG	TG	TT	TG	TG	TT	TG	GG	TG	GG	GG	TT	TT	GG	TG	TG	GG	TT	GG	TG	TG	TT	TT	GG	GG	TT	TG	TG	GG	TG	GG	TG	TT	TG	GG
AX-123364512	PolyHighResolution	99.649	13.769	29.617	3	88	132	64	1	0.458	---	---		TC	TC	TC	CC	TC	TC	CC	TC	TT	TC	TT	TT	CC	CC	TT	TC	TC	TT	CC	TT	TC	TC	CC	CC	TT	TT	CC	TC	TC	TT	TC	TT	TC	CC	TC	TT
AX-123364518	CallRateBelowThreshold	88.772	4.116	12.71	3	43	11	199	32	0.192	---	---		GG	AG	GG	GG	GG	GG	GG	GG	GG	---	GG	GG	GG	AA	AG	GG	GG	GG	AA	GG	AA	GG	GG	GG	GG	GG	GG	GG	AA	---	GG	GG	GG	GG	GG	GG
AX-123364521	PolyHighResolution	99.649	9.865	24.944	3	279	1	4	1	0.0158	---	---		AA	AA	AA	AA	AA	AA	AA	AA	AA	AA	AA	AA	AA	AA	AA	AA	AA	AA	AA	AA	AA	AA	AA	AA	AA	AA	AA	AA	AA	AA	AA	AA	AA	AA	AA	AA
AX-123364522	PolyHighResolution	100	9.117	19.7	3	36	138	111	0	0.368	---	---		AT	TT	TT	TT	AT	AA	TT	TT	AT	TT	AT	TT	TT	AT	TT	TT	AT	AT	TT	AA	TT	AT	TT	AT	AT	AT	AT	AT	AT	TT	AT	AT	AT	AT	AT	AT
AX-123364524	PolyHighResolution	100	7.942	20.493	3	33	138	114	0	0.358	---	---		TC	CC	CC	CC	TC	TT	CC	CC	TC	CC	TC	CC	CC	TC	CC	CC	TC	TC	CC	TT	CC	TC	CC	TC	TC	TC	TC	TC	TC	CC	TC	TC	TC	TC	TC	TC
AX-123364528	PolyHighResolution	99.298	5.324	12.405	3	74	147	62	2	0.479	---	---		AG	AG	AA	GG	AA	AA	AA	AG	AG	GG	---	AA	AA	AG	GG	AG	AA	AA	GG	GG	AA	AG	AG	AG	AA	AG	AG	AG	AG	GG	GG	AG	AA	AG	AG	AG
AX-123364531	NoMinorHom	97.895	4.622	NaN	2	193	86	0	6	0.154	---	---		AA	AG	AA	AA	AA	AA	AA	AA	AA	AA	AG	AA	AA	AA	AA	AA	AA	AA	AA	AA	AA	AA	AA	AA	AA	AA	AA	AA	AA	AG	AA	AG	AA	AA	AA	AA
AX-123364679	MonoHighResolution	100	NaN	NaN	1	0	0	285	0	0	---	---		GG	GG	GG	GG	GG	GG	GG	GG	GG	GG	GG	GG	GG	GG	GG	GG	GG	GG	GG	GG	GG	GG	GG	GG	GG	GG	GG	GG	GG	GG	GG	GG	GG	GG	GG	GG
AX-123364686	PolyHighResolution	99.649	4.652	14.111	3	59	144	81	1	0.461	---	---		TC	TC	TC	CC	CC	TC	TC	TC	CC	TT	CC	TC	TC	CC	TC	TC	CC	TT	CC	TC	TC	TT	TC	TC	CC	TC	TC	CC	TC	TT	CC	TT	CC	TT	CC	TC
AX-123364693	NoMinorHom	100	12.25	NaN	2	0	4	281	0	0.007	---	---		CC	CC	CC	CC	CC	CC	CC	CC	CC	CC	CC	CC	CC	CC	CC	CC	CC	CC	CC	CC	CC	CC	CC	CC	CC	CC	CC	CC	CC	CC	CC	CC	CC	CC	CC	CC
AX-123364714	PolyHighResolution	100	11.908	24.368	3	85	145	55	0	0.447	---	---		AT	AT	AT	AT	AA	AA	AA	AA	AT	AT	AA	AA	AT	TT	TT	AT	AT	TT	AT	AT	AT	TT	AA	AT	AT	TT	AA	AA	AA	AT	AT	AA	AT	AT	AT	TT
AX-123364715	PolyHighResolution	100	6.862	13.724	3	26	146	113	0	0.347	---	---		AT	TT	TT	TT	TT	AT	AT	AT	TT	AT	AT	AT	AT	TT	TT	TT	AT	AT	AT	AA	TT	AT	AT	AT	TT	AA	AA	AA	TT	TT	AT	TT	AT	AT	TT	AA
AX-123364718	NoMinorHom	100	7.346	NaN	2	0	7	278	0	0.0123	---	---		GG	GG	GG	GG	GG	GG	GG	GG	GG	GG	GG	GG	GG	GG	GG	GG	GG	GG	GG	GG	GG	GG	GG	GG	GG	GG	GG	GG	GG	GG	GG	GG	GG	GG	CG	GG
AX-123364719	PolyHighResolution	100	6.103	12.432	3	70	143	72	0	0.496	---	---		AG	AG	AG	GG	AA	AG	AG	AG	GG	AG	AA	GG	AG	AA	GG	AG	AA	AA	GG	GG	AA	GG	GG	AA	AG	AG	AA	AG	AA	AG	GG	AG	AG	AG	AG	AG
AX-123364724	NoMinorHom	99.298	5.091	NaN	2	0	6	277	2	0.0106	---	---		TT	TT	TT	TT	TT	TT	TT	TT	TT	TT	TT	TT	TT	TT	TT	TT	TT	TT	TT	TT	TT	TT	TT	TT	TT	TT	TT	TT	TT	TT	TT	TT	TT	TT	TT	TT
AX-123364729	NoMinorHom	100	5.848	NaN	2	0	92	193	0	0.161	---	---		GG	TG	TG	GG	GG	GG	GG	GG	TG	GG	TG	TG	TG	GG	TG	TG	GG	GG	GG	GG	TG	GG	GG	GG	GG	GG	GG	GG	TG	GG	GG	TG	TG	GG	TG	GG
AX-123364732	PolyHighResolution	100	5.095	12.208	3	67	152	66	0	0.498	---	---		AG	AG	AA	AG	AG	GG	AG	AG	GG	AA	AG	GG	AA	AG	AA	AG	AG	AG	GG	AG	GG	AA	AG	AG	AA	AA	GG	AA	AG	AG	AG	AG	AG	AG	AA	AG
AX-123364737	NoMinorHom	100	9.662	NaN	2	281	4	0	0	0.007	---	---		AA	AA	AA	AA	AA	AA	AA	AA	AA	AA	AA	AA	AA	AA	AA	AA	AA	AA	AA	AA	AA	AA	AA	AA	AA	AA	AA	AA	AA	AA	AA	AA	AA	AA	AA	AA
AX-123364740	NoMinorHom	100	6.351	NaN	2	0	1	284	0	0.0018	---	---		TT	TT	TT	TT	TT	TT	TT	TT	TT	TT	TT	TT	TT	TT	TT	TT	TT	TT	TT	TT	TT	TT	TT	TT	TT	TT	TT	TT	TT	TT	TT	TT	TT	TT	TT	TT
AX-123364745	PolyHighResolution	100	7.102	15.996	3	40	139	106	0	0.384	---	---		AT	TT	AT	AT	AA	AT	TT	AT	AT	TT	TT	TT	TT	TT	AT	TT	AT	TT	TT	AT	AT	AT	TT	AA	TT	AT	AT	AA	AT	AT	AT	TT	AT	AT	AT	AT
AX-123364753	CallRateBelowThreshold	96.491	4.156	8.79	3	67	144	64	10	0.495	---	---		AG	AG	AA	AA	---	AG	AG	AG	AA	AG	AA	GG	AG	AA	AG	AG	AA	GG	---	AG	AG	GG	AA	AG	AG	AG	AG	---	GG	AG	AA	GG	AG	AG	GG	AA
AX-123364767	PolyHighResolution	97.193	4.603	10.139	3	50	148	79	8	0.448	---	---		AG	AG	AA	GG	AG	GG	GG	AG	AG	AA	AA	---	AA	AA	AG	AA	GG	AA	GG	AG	AG	AA	AG	GG	GG	AG	AG	AG	GG	GG	AA	GG	GG	GG	GG	AG
AX-123364771	Other	77.193	3.368	NaN	2	0	70	150	65	0.159	---	---		CC	CC	CC	CC	TC	CC	CC	TC	TC	---	CC	CC	CC	CC	CC	CC	CC	TC	CC	TC	CC	CC	TC	CC	CC	TC	CC	TC	---	CC	---	---	CC	TC	CC	TC
AX-123364775	PolyHighResolution	100	NaN	27.417	2	1	0	284	0	0.0035	---	---		GG	GG	GG	GG	GG	GG	GG	GG	GG	GG	GG	GG	GG	GG	GG	GG	GG	GG	GG	GG	GG	GG	GG	GG	GG	GG	GG	GG	GG	GG	GG	GG	GG	GG	GG	GG
AX-123364789	PolyHighResolution	99.649	6.126	15.096	3	69	156	59	1	0.482	---	---		TG	TG	TT	TT	GG	GG	TG	GG	TG	TG	TG	TG	TG	TG	TG	TG	TG	TT	TG	TG	TG	TG	TG	TG	GG	GG	TG	TT	TG	TT	TG	TG	GG	TG	TG	TT
AX-123364791	NoMinorHom	100	6.077	NaN	2	203	82	0	0	0.144	---	---		TT	TC	TT	TT	TT	TT	TC	TT	TT	TC	TC	TC	TC	TT	TT	TT	TT	TT	TC	TT	TT	TT	TT	TT	TT	TT	TT	TT	TC	TT	TT	TT	TC	TT	TT	TT
AX-123364793	NoMinorHom	100	6.568	NaN	2	0	89	196	0	0.156	---	---		TT	AT	AT	TT	TT	TT	AT	TT	TT	TT	AT	TT	TT	AT	AT	AT	TT	TT	AT	TT	AT	TT	TT	TT	TT	TT	TT	TT	TT	TT	TT	AT	TT	TT	TT	TT
AX-123364803	Other	87.018	3.294	NaN	2	0	115	133	37	0.232	---	---		GG	AG	GG	---	AG	GG	GG	AG	GG	AG	GG	AG	AG	GG	GG	AG	AG	GG	AG	---	GG	GG	GG	GG	GG	GG	---	GG	AG	GG	GG	GG	AG	GG	GG	GG
AX-123364807	Other	80	3.063	6.584	3	57	126	45	57	0.474	---	---		TC	TT	TC	TC	TC	TC	---	---	---	CC	TC	---	TC	TT	TC	TC	CC	TC	TC	CC	TC	CC	TC	TC	CC	CC	CC	CC	TT	---	TC	TC	TC	CC	---	CC
AX-123364810	PolyHighResolution	100	11.897	25.993	3	108	147	30	0	0.363	---	---		CG	CC	CC	CG	CG	CC	CG	CG	CG	CC	CC	CC	CC	CC	CC	CG	GG	GG	CC	CG	CG	GG	CG	CG	CC	CG	CG	CG	CG	CG	GG	CG	CG	CG	CC	CG
AX-123364812	PolyHighResolution	100	9.869	23.49	3	113	141	31	0	0.356	---	---		AG	AA	AA	AG	AG	AA	AG	AG	AG	AA	AA	AA	AA	AA	AA	AG	GG	GG	AA	AG	AG	GG	AG	AG	AA	AG	AG	AG	AG	AG	GG	AG	AG	AG	AA	AG
AX-123364813	NoMinorHom	100	7.567	NaN	2	0	5	280	0	0.0088	---	---		TT	TT	TT	TT	TT	TT	TT	TT	TT	TT	TT	TT	TT	TT	TT	TT	TT	TT	TT	TT	TT	TT	TT	TT	TT	TT	TT	TT	TT	TT	TT	TT	TT	TT	TT	TT
AX-123364831	NoMinorHom	100	17.579	NaN	2	0	78	207	0	0.137	---	---		CC	AC	CC	CC	CC	CC	AC	CC	CC	AC	AC	AC	AC	CC	CC	CC	CC	CC	CC	CC	CC	CC	CC	CC	CC	CC	CC	CC	CC	CC	CC	CC	AC	CC	CC	CC
AX-123364856	NoMinorHom	98.947	5.102	NaN	2	0	5	277	3	0.0089	---	---		GG	GG	GG	GG	GG	GG	GG	GG	GG	GG	GG	GG	GG	GG	GG	GG	GG	GG	GG	GG	GG	GG	GG	GG	GG	GG	GG	GG	GG	GG	GG	GG	GG	GG	GG	GG
AX-123364860	Other	83.86	3.17	7.201	3	69	146	24	46	0.406	---	---		TC	TC	CC	TC	TC	---	---	TT	TC	CC	TT	TC	---	TT	TC	---	TC	---	TC	TT	TC	TT	---	---	TC	TC	TT	TC	TT	TC	TT	CC	CC	---	TC	TT
AX-123364867	Other	90.526	3.646	NaN	2	180	78	0	27	0.151	---	---		CC	CG	CC	CC	CG	CC	CC	---	CC	CC	CG	CC	CG	CC	CG	CG	CC	CC	---	CC	CC	CC	CC	CG	CC	CC	CC	---	CC	---	CC	CG	CC	CC	CC	CC
AX-123364868	PolyHighResolution	99.649	9.717	20.978	3	70	164	50	1	0.465	---	---		TC	TC	TC	TC	CC	TT	TC	CC	TC	CC	TT	TC	TC	CC	TC	TC	TC	TC	TC	CC	TT	TT	TC	CC	TC	TC	TC	TC	CC	TC	TC	TT	CC	TC	TT	TC
AX-123364875	NoMinorHom	100	7.517	NaN	2	0	5	280	0	0.0088	---	---		CC	CC	CC	CC	CC	CC	CC	CC	CC	CC	CC	CC	CC	CC	CC	CC	CC	CC	CC	CC	CC	CC	CC	CC	CC	CC	CC	CC	CC	CC	CC	CC	CC	CC	CC	CC
AX-123364882	PolyHighResolution	100	12.748	25.532	3	42	141	102	0	0.395	---	---		TC	CC	TC	CC	TT	TC	TC	CC	TT	CC	CC	TC	CC	CC	CC	TC	CC	TC	CC	TC	TC	TC	TC	CC	CC	TC	CC	CC	CC	TC	CC	CC	CC	TC	TC	CC
AX-123364883	PolyHighResolution	99.298	11.226	28.398	3	57	160	66	2	0.484	---	---		TC	TC	TT	TT	CC	TC	TC	TT	CC	TT	TC	TC	TC	CC	TC	CC	TC	TC	TT	CC	TC	TC	CC	TT	TT	TC	TT	TC	TC	CC	TT	TC	TT	TC	TC	TT
AX-123364885	PolyHighResolution	100	7.666	19.969	3	3	74	208	0	0.14	---	---		TT	AT	AT	TT	TT	TT	TT	TT	TT	AT	TT	TT	AT	TT	AT	TT	TT	TT	TT	TT	AT	TT	TT	TT	TT	TT	TT	TT	AT	AT	TT	AT	TT	TT	TT	TT
AX-123364886	MonoHighResolution	100	NaN	NaN	1	0	0	285	0	0	---	---		GG	GG	GG	GG	GG	GG	GG	GG	GG	GG	GG	GG	GG	GG	GG	GG	GG	GG	GG	GG	GG	GG	GG	GG	GG	GG	GG	GG	GG	GG	GG	GG	GG	GG	GG	GG
AX-123364897	PolyHighResolution	98.596	5.134	10.633	3	29	138	114	4	0.349	---	---		TC	CC	CC	TT	TC	TT	TC	CC	TC	CC	CC	CC	CC	CC	CC	CC	TT	CC	TC	TC	TT	CC	TC	TT	TT	TC	TC	TC	TC	TC	CC	TC	CC	TT	TT	TC
AX-123364905	PolyHighResolution	100	NaN	15.834	2	98	0	187	0	0.344	---	---		GG	AA	GG	GG	GG	GG	AA	GG	GG	GG	AA	AA	AA	GG	AA	AA	GG	GG	GG	GG	AA	GG	GG	GG	GG	GG	GG	GG	GG	GG	GG	AA	GG	GG	GG	GG
AX-123364907	Other	95.439	3.75	NaN	2	254	18	0	13	0.0331	---	---		AA	AA	AA	AA	AA	AA	AA	AA	AA	AA	AA	AA	AA	AA	AA	AA	AA	AA	AA	AA	AG	AA	AA	AA	AA	AA	AA	AA	AA	---	AA	AA	AA	AA	AA	AA
AX-123364909	NoMinorHom	100	4.93	NaN	2	213	72	0	0	0.126	---	---		TT	TG	TT	TT	TT	TT	TG	TT	TT	TT	TT	TT	TT	TG	TG	TT	TT	TT	TG	TT	TG	TT	TT	TT	TT	TT	TT	TT	TT	TG	TT	TT	TG	TT	TT	TT
AX-123364910	PolyHighResolution	99.649	4.572	10.8	3	273	8	3	1	0.0246	---	---		TT	TT	TT	TT	TT	TT	TT	TT	TT	TT	TT	TT	TT	TT	TT	TT	TT	TT	TT	TT	TC	TT	TT	TT	TT	TT	TT	TT	TT	TT	TT	TT	TT	TT	TT	TT
AX-123364911	PolyHighResolution	100	5.47	20.134	3	44	37	204	0	0.219	---	---		GG	AA	GG	GG	GG	GG	GG	GG	GG	AA	GG	AG	GG	AA	GG	AA	GG	GG	GG	GG	GG	GG	GG	GG	GG	GG	GG	GG	GG	GG	GG	AG	GG	GG	AG	GG
AX-123364913	CallRateBelowThreshold	91.228	3.985	15.063	3	8	58	194	25	0.142	---	---		GG	---	AG	GG	GG	GG	GG	GG	GG	---	AG	AG	GG	GG	GG	AG	GG	GG	GG	GG	---	GG	GG	GG	GG	GG	GG	GG	---	---	GG	AG	GG	GG	GG	GG
AX-123364915	CallRateBelowThreshold	96.842	4.583	9.384	3	30	150	96	9	0.38	---	---		TC	CC	CC	TC	TC	TC	TC	CC	TC	TC	CC	CC	CC	TC	TC	TC	TT	CC	TC	TT	TC	TT	TT	CC	TT	TT	TC	TC	TC	TC	TT	CC	CC	TT	TC	TC
AX-123364921	Other	93.684	3.49	8.054	3	24	143	100	18	0.358	---	---		TC	CC	TC	TC	CC	---	TC	TC	TC	CC	TC	TC	CC	CC	CC	CC	CC	TC	CC	TC	CC	TC	CC	TC	---	TT	TC	TC	CC	CC	TC	CC	CC	TC	TC	TC
AX-123364923	PolyHighResolution	99.649	5.136	14.44	3	66	150	68	1	0.496	---	---		AC	AC	AC	AC	AC	CC	AC	CC	CC	CC	CC	AC	CC	CC	AC	AC	AA	AA	AC	AC	AC	AA	AC	AC	AC	AC	AC	AC	AC	AC	AA	AC	AA	AC	CC	AA
AX-123364925	Other	62.105	2.608	5.215	3	32	144	1	108	0.412	---	---		TC	TT	TC	TC	TC	TC	TC	TC	TC	---	TC	TC	---	---	---	---	TC	TC	TT	TC	TC	TC	TC	---	TC	TC	TC	TC	TT	TC	---	TC	---	TC	TC	TC
AX-123364927	NoMinorHom	100	8.464	NaN	2	0	1	284	0	0.0018	---	---		TT	TT	TT	TT	TT	TT	TT	TT	TT	TT	TT	TT	TT	TT	TT	TT	TT	TT	TT	TT	TT	TT	TT	TT	TT	TT	TT	TT	TT	TT	TT	TT	TT	TT	TT	TT
AX-123364929	Other	60.702	2.301	NaN	2	0	43	130	112	0.124	---	---		GG	---	GG	GG	AG	---	---	---	GG	GG	AG	---	GG	GG	GG	GG	---	GG	---	---	---	GG	GG	GG	GG	GG	AG	AG	AG	GG	GG	---	---	GG	---	GG
AX-123364932	NoMinorHom	100	12.083	NaN	2	0	84	201	0	0.147	---	---		GG	AG	GG	GG	GG	GG	GG	GG	GG	AG	AG	AG	GG	GG	GG	AG	GG	GG	AG	GG	GG	GG	GG	GG	GG	GG	GG	GG	AG	GG	GG	GG	AG	GG	GG	GG
AX-123364934	NoMinorHom	100	10.619	NaN	2	0	67	218	0	0.117	---	---		GG	AG	GG	GG	GG	GG	GG	GG	GG	GG	GG	GG	AG	AG	AG	GG	GG	GG	GG	GG	GG	GG	GG	GG	GG	GG	GG	GG	GG	AG	GG	AG	GG	GG	GG	GG
AX-123364935	PolyHighResolution	100	8.034	17.65	3	5	151	129	0	0.282	---	---		GG	AA	AG	GG	GG	GG	AG	GG	GG	AG	AG	AG	AG	AG	AG	AG	GG	GG	AG	GG	AG	GG	GG	GG	GG	GG	GG	GG	AG	AG	GG	AG	AG	GG	GG	GG
AX-123364936	PolyHighResolution	100	10.417	24.514	3	57	147	81	0	0.458	---	---		CG	CG	GG	CG	CG	CG	CG	CG	CG	GG	CG	GG	CC	CG	CG	CG	GG	CG	GG	GG	CG	CG	CC	GG	GG	GG	CG	CG	GG	CG	CG	CG	GG	CG	CG	CC
AX-123364944	NoMinorHom	100	9.548	NaN	2	0	13	272	0	0.0228	---	---		CC	CC	CC	CC	CC	CC	CC	CC	CC	CC	CC	CC	CC	CC	CC	CC	CC	CC	CC	CC	CC	CC	CC	CC	CC	CC	CC	CC	CC	CC	CC	CC	CC	CC	CC	CC
AX-123364954	PolyHighResolution	99.649	4.874	10.852	3	112	134	38	1	0.37	---	---		TG	TT	TT	TT	TG	GG	TT	TT	TG	TT	TG	TT	TT	TG	TT	TT	TG	TG	TT	GG	TT	TG	TT	TG	TG	TG	TG	TG	TG	TT	TG	TG	TG	TG	TG	TG
AX-123364958	NoMinorHom	100	10.4	NaN	2	0	4	281	0	0.007	---	---		CC	CC	CC	CC	CC	CC	CC	CC	CC	CC	CC	CC	CC	CC	CC	CC	CC	CC	CC	CC	CC	CC	CC	CC	CC	CC	CC	CC	CC	CC	CC	CC	CC	CC	CC	CC
AX-123364962	PolyHighResolution	100	6.465	19.037	3	69	148	68	0	0.498	---	---		TC	TC	TC	CC	TT	TT	TT	TT	TT	TT	TC	CC	TT	TT	CC	TC	TC	TC	CC	TT	TT	TC	TT	CC	TC	TT	CC	TT	TC	TC	TC	TC	TC	TC	TT	CC
AX-123364969	PolyHighResolution	98.947	4.754	11.307	3	68	144	70	3	0.496	---	---		TC	TC	TC	CC	TT	TC	TT	TT	TT	TT	TT	CC	TT	TT	CC	TC	TC	CC	CC	TT	TT	TC	TT	CC	TC	TT	TC	TT	TC	TC	TC	TC	TC	TC	TT	CC
AX-123364976	NoMinorHom	100	8.196	NaN	2	0	4	281	0	0.007	---	---		GG	GG	GG	GG	GG	GG	GG	GG	GG	GG	GG	GG	GG	GG	GG	GG	GG	GG	GG	GG	GG	GG	GG	GG	GG	GG	GG	GG	GG	GG	GG	GG	GG	GG	GG	GG
AX-123364984	PolyHighResolution	99.298	7.681	19.231	3	118	140	25	2	0.336	---	---		AG	AA	AG	AA	AG	AG	AG	AG	AA	AG	AA	AG	AA	AA	AA	AA	AG	AG	AA	AA	AG	GG	AG	AG	AG	AG	AG	AG	AA	AA	AG	AA	AA	AA	AA	GG
AX-123364987	MonoHighResolution	100	NaN	NaN	1	0	0	285	0	0	---	---		CC	CC	CC	CC	CC	CC	CC	CC	CC	CC	CC	CC	CC	CC	CC	CC	CC	CC	CC	CC	CC	CC	CC	CC	CC	CC	CC	CC	CC	CC	CC	CC	CC	CC	CC	CC
AX-123364992	PolyHighResolution	99.298	4.006	9.282	3	57	149	77	2	0.465	---	---		AC	AC	AC	AA	AC	CC	AC	AC	AC	AC	CC	AC	AC	CC	AC	AC	CC	CC	AC	AC	AC	AC	AC	AC	CC	AC	AC	AC	CC	AC	CC	AC	CC	AC	AC	AA
AX-123364994	CallRateBelowThreshold	96.842	4.556	9.341	3	75	144	57	9	0.467	---	---		TG	TG	TG	GG	GG	TT	TG	TG	TG	TG	TT	GG	TG	---	TG	TG	---	TT	---	TG	TG	TG	TG	TG	TT	TG	TG	TG	TT	TG	TT	TG	---	TG	TG	GG
AX-123365002	PolyHighResolution	100	6.356	15.561	3	69	156	60	0	0.484	---	---		AC	AC	AA	AA	AC	AC	CC	AC	CC	CC	AC	AA	AC	CC	AA	AC	AC	AA	AA	CC	AC	AC	CC	AA	AC	CC	AC	AC	AA	AC	AC	CC	AC	AC	AC	AA
AX-123365008	NoMinorHom	100	7.872	NaN	2	0	90	195	0	0.158	---	---		CC	TC	CC	CC	CC	CC	TC	CC	CC	TC	TC	TC	CC	TC	TC	TC	CC	CC	CC	CC	CC	CC	CC	CC	CC	CC	CC	CC	TC	TC	CC	TC	TC	CC	CC	CC
AX-123365022	PolyHighResolution	99.649	5.188	10.626	3	115	141	28	1	0.347	---	---		TC	TT	TC	TT	CC	TC	TC	TC	TT	TT	TC	TT	TT	TC	TT	TC	CC	CC	TT	TT	TC	TT	TT	TC	TC	TC	CC	TC	TC	TT	TT	TT	TT	TC	TT	TC
AX-123365023	CallRateBelowThreshold	96.842	4.823	10.826	3	109	139	28	9	0.353	---	---		AG	AA	AG	AA	GG	AG	AG	AG	AA	AA	AA	AA	---	AG	AA	AG	GG	GG	AA	AA	AG	AA	AA	AG	AG	AG	GG	AG	AG	AA	AA	AA	AA	AG	AA	AG
AX-123365035	PolyHighResolution	99.649	6.377	16.432	3	61	144	79	1	0.468	---	---		TG	TG	TG	TT	TG	GG	TT	TG	TG	TT	GG	TT	TG	GG	TG	TG	GG	GG	TG	TG	GG	GG	TG	TG	GG	TG	TG	TG	GG	TT	GG	TG	GG	TG	TG	TG
AX-123365050	MonoHighResolution	100	NaN	NaN	1	0	0	285	0	0	---	---		GG	GG	GG	GG	GG	GG	GG	GG	GG	GG	GG	GG	GG	GG	GG	GG	GG	GG	GG	GG	GG	GG	GG	GG	GG	GG	GG	GG	GG	GG	GG	GG	GG	GG	GG	GG
AX-123365053	MonoHighResolution	99.649	NaN	NaN	1	284	0	0	1	0	---	---		AA	AA	AA	AA	AA	AA	AA	AA	AA	AA	AA	AA	AA	AA	AA	AA	AA	AA	AA	AA	AA	AA	AA	AA	AA	AA	AA	AA	AA	AA	AA	AA	AA	AA	AA	AA
AX-123365063	NoMinorHom	99.298	5.033	NaN	2	0	86	197	2	0.152	---	---		GG	TG	GG	GG	GG	GG	GG	GG	GG	GG	TG	TG	TG	TG	GG	TG	GG	GG	GG	GG	GG	GG	GG	GG	GG	GG	GG	GG	TG	GG	GG	GG	GG	GG	GG	GG
AX-123365079	MonoHighResolution	100	NaN	NaN	1	285	0	0	0	0	---	---		TT	TT	TT	TT	TT	TT	TT	TT	TT	TT	TT	TT	TT	TT	TT	TT	TT	TT	TT	TT	TT	TT	TT	TT	TT	TT	TT	TT	TT	TT	TT	TT	TT	TT	TT	TT
AX-123365098	PolyHighResolution	99.649	4.941	11.609	3	38	145	101	1	0.389	---	---		TC	CC	TC	TC	CC	TC	CC	TC	TT	CC	TC	CC	TC	TC	TC	TC	TT	TT	TC	TT	TC	TC	TC	TC	TT	TC	CC	TC	TC	TC	TC	TC	TC	TT	TC	CC
AX-123365112	NoMinorHom	100	7.331	NaN	2	280	5	0	0	0.0088	---	---		TT	TT	TT	TT	TT	TT	TT	TT	TT	TT	TT	TT	TT	TT	TT	TT	TT	TT	TT	TT	TT	TT	TT	TT	TT	TT	TT	TT	TT	TT	TT	TT	TT	TT	TT	TT
AX-123365120	PolyHighResolution	99.649	8.625	21.144	3	23	144	117	1	0.335	---	---		TC	CC	TC	CC	TC	TC	TC	TC	CC	TC	CC	TC	CC	CC	CC	CC	TC	CC	CC	CC	TC	TC	TC	TC	CC	TC	TT	TT	CC	CC	TC	CC	CC	CC	TC	TT
AX-123365168	Other	96.842	4.052	NaN	2	0	84	192	9	0.152	---	---		CC	TC	TC	CC	CC	CC	CC	CC	CC	CC	TC	TC	TC	CC	TC	TC	CC	CC	CC	CC	TC	CC	CC	CC	CC	CC	CC	CC	TC	CC	CC	TC	TC	CC	---	CC
AX-123365187	NoMinorHom	100	10.267	NaN	2	0	1	284	0	0.0018	---	---		GG	GG	GG	GG	GG	GG	GG	GG	GG	GG	GG	GG	GG	GG	GG	GG	GG	GG	GG	GG	GG	GG	GG	GG	GG	GG	GG	GG	GG	GG	GG	GG	GG	GG	GG	GG
AX-123365189	PolyHighResolution	99.298	5.251	12.962	3	79	155	49	2	0.447	---	---		TC	TC	TT	TC	TC	TC	TC	TC	TC	CC	TC	TC	TC	CC	TT	TC	TC	CC	CC	TC	TT	TC	CC	TT	CC	TC	TC	TC	TT	TC	TC	TC	TT	TC	TT	TC
AX-123365197	MonoHighResolution	100	NaN	NaN	1	0	0	285	0	0	---	---		CC	CC	CC	CC	CC	CC	CC	CC	CC	CC	CC	CC	CC	CC	CC	CC	CC	CC	CC	CC	CC	CC	CC	CC	CC	CC	CC	CC	CC	CC	CC	CC	CC	CC	CC	CC
AX-123365205	PolyHighResolution	97.193	4.259	9.161	3	42	137	98	8	0.399	---	---		AG	GG	AA	AG	GG	AA	AG	GG	AA	AG	GG	AG	GG	AG	GG	GG	AA	AG	GG	AA	AG	AG	AG	---	AA	AG	AG	GG	AG	GG	AG	AG	AG	---	AA	AG
AX-123365208	PolyHighResolution	99.298	5.186	15.187	3	82	150	51	2	0.445	---	---		AG	AG	AA	AG	AG	AG	AG	AG	AG	GG	AG	AG	AG	GG	AA	AG	AG	GG	GG	AG	AA	AG	GG	AA	GG	AG	AG	AA	AA	AG	AG	AG	AA	AG	AA	AG
AX-123365217	NoMinorHom	100	13.795	NaN	2	0	4	281	0	0.007	---	---		GG	GG	GG	GG	GG	GG	GG	GG	GG	GG	GG	GG	GG	GG	GG	GG	GG	GG	GG	GG	GG	GG	GG	GG	GG	GG	GG	GG	GG	GG	GG	GG	GG	GG	GG	GG
AX-123365224	PolyHighResolution	100	5.174	16.155	3	34	139	112	0	0.363	---	---		TC	CC	TC	TC	TC	TT	TC	CC	TT	CC	CC	TC	CC	CC	TC	CC	TC	TC	CC	TC	TC	TC	CC	TC	CC	CC	TT	CC	TC	CC	TC	TC	TC	TT	TT	TC
AX-123365225	NoMinorHom	100	6.856	NaN	2	280	5	0	0	0.0088	---	---		TT	TT	TT	TT	TT	TT	TT	TT	TT	TT	TT	TT	TT	TT	TT	TT	TT	TT	TT	TT	TT	TT	TT	TT	TT	TT	TT	TT	TT	TT	TT	TT	TT	TT	TT	TT
AX-123365244	NoMinorHom	100	9.877	NaN	2	0	4	281	0	0.007	---	---		GG	GG	GG	GG	GG	GG	GG	GG	GG	GG	GG	GG	GG	GG	GG	GG	GG	GG	GG	GG	GG	GG	GG	GG	GG	GG	GG	GG	GG	GG	GG	GG	GG	GG	GG	GG
AX-123365247	PolyHighResolution	100	5.576	13.539	3	40	136	109	0	0.379	---	---		TG	GG	TT	TG	GG	TT	TG	GG	TT	TG	GG	TG	GG	TG	GG	GG	TT	TG	GG	TG	TG	TG	TG	GG	TT	TG	TG	GG	TG	GG	TG	GG	TG	TG	TT	TG
AX-123365264	MonoHighResolution	99.649	NaN	NaN	1	0	0	284	1	0	---	---		GG	GG	GG	GG	GG	GG	GG	GG	GG	GG	GG	GG	GG	GG	GG	GG	GG	GG	GG	GG	GG	GG	GG	GG	GG	GG	GG	GG	GG	GG	GG	GG	GG	GG	GG	GG
AX-123365274	PolyHighResolution	100	5.058	10.806	3	5	151	129	0	0.282	---	---		CC	TT	CC	CC	CC	CC	TC	CC	CC	TC	TC	TC	TC	TC	TC	TC	CC	CC	TC	CC	CC	CC	CC	CC	CC	CC	CC	CC	TC	TC	CC	TC	TC	CC	CC	CC
AX-123365281	NoMinorHom	100	8.295	NaN	2	0	86	199	0	0.151	---	---		CC	AC	CC	CC	CC	CC	AC	CC	CC	AC	CC	CC	AC	CC	CC	AC	CC	CC	CC	CC	CC	CC	CC	CC	CC	CC	CC	CC	CC	AC	CC	CC	AC	CC	CC	CC
AX-123365284	NoMinorHom	100	6.257	NaN	2	277	8	0	0	0.014	---	---		AA	AA	AA	AA	AA	AA	AA	AA	AA	AA	AA	AA	AA	AA	AA	AA	AA	AA	AA	AA	AA	AA	AA	AA	AA	AA	AA	AA	AA	AA	AA	AA	AA	AA	AA	AA
AX-123365294	PolyHighResolution	100	5.163	14.655	3	4	155	126	0	0.286	---	---		GG	TT	GG	GG	GG	GG	TG	GG	GG	TG	TG	TG	TG	TG	TG	TG	GG	GG	TG	GG	TG	GG	GG	GG	GG	GG	GG	GG	TG	TG	GG	TG	TG	GG	TG	GG
AX-123365302	NoMinorHom	99.649	4.937	NaN	2	279	5	0	1	0.0088	---	---		TT	TT	TT	TT	TT	TT	TT	TT	TT	TT	TT	TT	TT	TT	TT	TT	TT	TT	TT	TT	TT	TT	TT	TT	TT	TT	TT	TT	TT	TT	TT	TT	TT	TT	TT	TT
AX-123365309	Other	89.825	3.19	NaN	2	113	143	0	29	0.279	---	---		TT	TG	TT	TT	TT	---	TG	TT	---	TG	TG	TG	TG	TG	TG	TG	TG	TT	TG	TG	TT	TT	TT	TT	TT	TT	---	TT	TG	TG	TT	TG	TG	TT	TT	---
AX-123365316	PolyHighResolution	100	8.491	17.319	3	47	158	80	0	0.442	---	---		TC	TC	CC	TC	TC	TC	TC	TC	TC	TT	TC	TC	TC	TT	CC	TC	TC	TT	TT	TC	CC	TC	TT	CC	TT	TC	TC	TC	CC	TC	TC	TC	CC	TC	CC	TC
AX-123365359	NoMinorHom	100	16.403	NaN	2	0	43	242	0	0.0754	---	---		CC	TC	CC	CC	CC	CC	TC	CC	CC	CC	TC	CC	TC	TC	CC	TC	CC	CC	TC	CC	CC	CC	CC	CC	CC	CC	CC	CC	CC	CC	CC	CC	CC	CC	CC	CC
AX-123365388	PolyHighResolution	100	7.547	16.296	3	193	88	4	0	0.168	---	---		AA	AC	AA	AA	AA	AA	AC	AA	AA	AC	AA	AA	AC	AA	AA	AC	AA	AA	AA	AA	AA	AA	AA	AA	AA	AA	AA	AA	AA	AC	AA	AA	AC	AA	AA	AA
AX-123365397	PolyHighResolution	99.649	4.402	12.645	3	66	139	79	1	0.477	---	---		AG	AG	GG	GG	GG	AG	AG	AG	GG	AG	GG	AA	GG	GG	AG	AG	GG	AA	GG	AG	AG	AA	GG	AG	AG	AG	AG	GG	AA	AG	GG	AA	AG	AG	AA	GG
AX-123365402	Other	91.579	3.346	7.47	3	84	146	31	24	0.398	---	---		AG	AA	GG	GG	GG	AA	AA	---	GG	AA	AG	AG	AA	AG	AG	AA	GG	AG	AG	AG	AG	AA	GG	AG	AG	AA	AG	AG	AA	---	GG	AA	AA	AG	AA	GG
AX-123365409	PolyHighResolution	100	NaN	18.17	2	65	0	220	0	0.228	---	---		CC	TT	CC	CC	CC	CC	CC	CC	CC	TT	TT	TT	TT	CC	TT	CC	CC	CC	CC	CC	CC	CC	CC	CC	CC	CC	CC	CC	CC	CC	CC	TT	TT	CC	CC	CC
AX-123365412	NoMinorHom	100	11.306	NaN	2	0	71	214	0	0.125	---	---		GG	AG	GG	GG	GG	GG	GG	GG	GG	GG	GG	GG	GG	AG	AG	AG	GG	GG	GG	GG	GG	GG	GG	GG	GG	GG	GG	GG	AG	AG	GG	AG	GG	GG	GG	GG
AX-123365415	NoMinorHom	100	13.292	NaN	2	0	78	207	0	0.137	---	---		GG	AG	GG	GG	GG	GG	AG	GG	GG	AG	AG	AG	AG	GG	GG	GG	GG	GG	AG	GG	GG	GG	GG	GG	GG	GG	GG	GG	GG	GG	GG	GG	AG	GG	GG	GG
AX-123365430	PolyHighResolution	100	15.236	32.727	3	8	147	130	0	0.286	---	---		GG	AA	GG	GG	GG	GG	AG	GG	GG	AG	AG	AG	AG	AG	AG	AG	GG	GG	AG	GG	AG	GG	GG	GG	GG	GG	GG	GG	AG	AG	GG	AG	AG	GG	GG	GG
AX-123365443	PolyHighResolution	99.649	5.748	13.361	3	91	145	48	1	0.424	---	---		TC	TC	TT	TT	TT	TC	TT	TC	CC	TT	TT	TC	CC	TC	TC	CC	CC	TC	TC	TC	TC	TT	TT	TC	CC	TT	TT	TC	TC	TC	CC	TC	TC	TC	TC	TC
AX-123365446	NoMinorHom	99.298	6.611	NaN	2	212	71	0	2	0.125	---	---		AA	AC	AA	AA	AA	AA	AA	AA	AA	AA	AA	AA	AA	AC	AC	AC	AA	AA	AA	AA	AA	AA	AA	AA	AA	AA	AA	AA	AA	AC	AA	AC	AA	AA	AA	AA
AX-123365453	MonoHighResolution	100	NaN	NaN	1	285	0	0	0	0	---	---		AA	AA	AA	AA	AA	AA	AA	AA	AA	AA	AA	AA	AA	AA	AA	AA	AA	AA	AA	AA	AA	AA	AA	AA	AA	AA	AA	AA	AA	AA	AA	AA	AA	AA	AA	AA
AX-123365462	PolyHighResolution	100	5.848	15.481	3	28	147	110	0	0.356	---	---		TC	CC	TC	TC	TT	TC	TC	CC	TT	CC	TC	TC	CC	TC	CC	CC	TT	TC	TC	TC	CC	CC	TT	TC	TC	CC	TT	TC	CC	CC	TT	TC	CC	TT	TC	TT
AX-123365469	PolyHighResolution	100	6.346	18.336	3	41	142	102	0	0.393	---	---		AG	GG	AA	AA	AG	GG	AG	AA	AG	GG	AG	GG	AG	GG	AG	GG	AG	GG	AG	AG	AA	AG	AA	GG	AA	AA	AA	AG	GG	GG	AG	GG	GG	GG	AA	AG
AX-123365470	MonoHighResolution	100	NaN	NaN	1	285	0	0	0	0	---	---		AA	AA	AA	AA	AA	AA	AA	AA	AA	AA	AA	AA	AA	AA	AA	AA	AA	AA	AA	AA	AA	AA	AA	AA	AA	AA	AA	AA	AA	AA	AA	AA	AA	AA	AA	AA
AX-123365471	MonoHighResolution	100	NaN	NaN	1	285	0	0	0	0	---	---		TT	TT	TT	TT	TT	TT	TT	TT	TT	TT	TT	TT	TT	TT	TT	TT	TT	TT	TT	TT	TT	TT	TT	TT	TT	TT	TT	TT	TT	TT	TT	TT	TT	TT	TT	TT
AX-123365474	MonoHighResolution	100	NaN	NaN	1	285	0	0	0	0	---	---		AA	AA	AA	AA	AA	AA	AA	AA	AA	AA	AA	AA	AA	AA	AA	AA	AA	AA	AA	AA	AA	AA	AA	AA	AA	AA	AA	AA	AA	AA	AA	AA	AA	AA	AA	AA
AX-123365477	MonoHighResolution	100	NaN	NaN	1	0	0	285	0	0	---	---		CC	CC	CC	CC	CC	CC	CC	CC	CC	CC	CC	CC	CC	CC	CC	CC	CC	CC	CC	CC	CC	CC	CC	CC	CC	CC	CC	CC	CC	CC	CC	CC	CC	CC	CC	CC
AX-123365478	PolyHighResolution	100	5.753	13.255	3	5	71	209	0	0.142	---	---		CC	AC	CC	CC	CC	CC	CC	CC	CC	AC	CC	CC	CC	CC	CC	AC	CC	CC	CC	CC	CC	CC	CC	CC	CC	CC	CC	CC	CC	AC	CC	CC	AC	CC	CC	CC
AX-123365480	PolyHighResolution	100	4.815	11.059	3	60	142	83	0	0.46	---	---		AG	AG	AG	GG	GG	AG	AG	AG	GG	AA	GG	AG	AG	GG	AG	AG	GG	AA	GG	AG	AG	AA	AG	AG	GG	AG	AG	GG	AG	AA	GG	AA	GG	AA	GG	AG
AX-123365489	PolyHighResolution	100	11.378	22.96	3	3	9	273	0	0.0263	---	---		GG	GG	TG	GG	GG	GG	GG	GG	GG	GG	GG	GG	GG	GG	GG	GG	GG	GG	GG	GG	TG	GG	GG	GG	GG	GG	GG	GG	GG	GG	GG	GG	GG	GG	TG	GG
AX-123365491	NoMinorHom	100	11.376	NaN	2	0	71	214	0	0.125	---	---		CC	TC	CC	CC	CC	CC	CC	CC	CC	TC	CC	CC	CC	TC	TC	CC	CC	CC	TC	CC	CC	CC	CC	CC	CC	CC	CC	CC	TC	TC	CC	CC	CC	CC	CC	CC
AX-123365501	PolyHighResolution	100	13.395	29.364	3	3	12	270	0	0.0316	---	---		CC	CC	TC	CC	CC	CC	CC	CC	CC	CC	CC	CC	CC	CC	CC	CC	CC	CC	CC	CC	TC	CC	CC	CC	CC	CC	CC	CC	CC	CC	CC	CC	CC	CC	TC	CC
AX-123365510	MonoHighResolution	99.649	NaN	NaN	1	0	0	284	1	0	---	---		GG	GG	GG	GG	GG	GG	GG	GG	GG	GG	GG	GG	GG	GG	GG	GG	GG	GG	GG	GG	GG	GG	GG	GG	GG	GG	GG	GG	GG	GG	GG	GG	GG	GG	GG	GG
AX-123365521	NoMinorHom	100	7.268	NaN	2	280	5	0	0	0.0088	---	---		AA	AA	AA	AA	AA	AA	AA	AA	AA	AA	AA	AA	AA	AA	AA	AA	AA	AA	AA	AA	AA	AA	AA	AA	AA	AA	AA	AA	AA	AA	AA	AA	AA	AA	AA	AA
AX-123365522	MonoHighResolution	100	NaN	NaN	1	285	0	0	0	0	---	---		AA	AA	AA	AA	AA	AA	AA	AA	AA	AA	AA	AA	AA	AA	AA	AA	AA	AA	AA	AA	AA	AA	AA	AA	AA	AA	AA	AA	AA	AA	AA	AA	AA	AA	AA	AA
AX-123365530	MonoHighResolution	100	NaN	NaN	1	285	0	0	0	0	---	---		TT	TT	TT	TT	TT	TT	TT	TT	TT	TT	TT	TT	TT	TT	TT	TT	TT	TT	TT	TT	TT	TT	TT	TT	TT	TT	TT	TT	TT	TT	TT	TT	TT	TT	TT	TT
AX-123365534	NoMinorHom	98.246	4.553	NaN	2	0	75	205	5	0.134	---	---		GG	AG	GG	GG	GG	GG	GG	GG	GG	AG	GG	GG	GG	GG	GG	AG	GG	GG	GG	GG	GG	GG	---	GG	GG	GG	GG	GG	GG	AG	GG	GG	AG	GG	GG	GG
AX-123365536	PolyHighResolution	99.649	4.446	10.335	3	69	145	70	1	0.498	---	---		TC	TC	CC	TT	CC	TC	CC	TT	CC	TC	TT	TC	TC	CC	TC	TC	CC	TC	CC	TC	TT	TT	CC	TC	TC	TT	CC	TC	TT	TC	TT	TC	TC	TC	TC	CC
AX-123365554	PolyHighResolution	99.649	6.107	14.543	3	223	60	1	1	0.109	---	---		AA	AC	AA	AA	AA	AA	AA	AA	AA	AA	AA	AA	AC	AA	AC	AC	AA	AA	AA	AA	AA	AA	AA	AA	AA	AA	AA	AA	AC	AA	AA	AC	AC	AA	AA	AA
AX-123365557	Other	91.228	3.377	7.111	3	120	114	26	25	0.319	---	---		AG	AA	AG	GG	---	AG	AA	GG	---	AG	AG	AA	AA	AA	AG	---	---	AA	AA	AG	AG	AG	---	GG	AA	AG	GG	AG	AG	AA	GG	AG	AA	AG	AG	AG
AX-123365562	PolyHighResolution	98.947	3.683	8.448	3	124	130	28	3	0.33	---	---		AG	AA	AG	GG	AA	AG	AA	GG	AA	AG	AA	AA	AG	AA	AG	AA	AG	AG	AG	AA	AG	AG	AA	GG	GG	AG	GG	AG	AG	AA	GG	AG	AG	AG	AG	GG
AX-123365585	NoMinorHom	100	10.306	NaN	2	0	58	227	0	0.102	---	---		CC	TC	CC	CC	CC	CC	CC	CC	CC	CC	CC	CC	TC	CC	TC	TC	CC	CC	CC	CC	CC	CC	CC	CC	CC	CC	CC	CC	CC	CC	CC	TC	TC	CC	CC	CC
AX-123365587	NoMinorHom	99.649	7.265	NaN	2	0	58	226	1	0.102	---	---		GG	AG	GG	GG	GG	GG	GG	GG	GG	GG	GG	GG	AG	GG	AG	AG	GG	GG	GG	GG	GG	GG	GG	GG	GG	GG	GG	GG	GG	GG	GG	AG	AG	GG	GG	GG
AX-123365589	NoMinorHom	99.649	5.007	NaN	2	227	57	0	1	0.1	---	---		TT	TC	TT	TT	TT	TT	TT	TT	TT	TT	TT	TT	TC	TT	TC	TC	TT	TT	TT	TT	TT	TT	TT	TT	TT	TT	TT	TT	TT	TT	TT	TC	TC	TT	TT	TT
AX-123365601	MonoHighResolution	100	NaN	NaN	1	0	0	285	0	0	---	---		GG	GG	GG	GG	GG	GG	GG	GG	GG	GG	GG	GG	GG	GG	GG	GG	GG	GG	GG	GG	GG	GG	GG	GG	GG	GG	GG	GG	GG	GG	GG	GG	GG	GG	GG	GG
AX-123365604	PolyHighResolution	99.649	4.789	13.837	3	74	152	58	1	0.472	---	---		TC	TC	TC	TT	TT	TC	TC	TC	TT	TC	TT	TC	TT	TT	TC	TC	TT	CC	TT	TC	TT	CC	TC	TC	TT	TC	TC	TT	TC	CC	TT	CC	TC	TC	TC	TT
AX-123365613	CallRateBelowThreshold	96.842	4.234	10.111	3	64	136	76	9	0.478	---	---		TC	TC	TT	TT	CC	TC	CC	TT	---	TT	TT	TC	TC	TT	TT	CC	TT	TT	TT	TC	TC	TT	TC	TT	TT	TC	TT	TT	TT	TC	TT	TC	TC	CC	TC	TT
AX-123365632	PolyHighResolution	100	8.389	17.213	3	37	149	99	0	0.391	---	---		AG	GG	AA	AA	AA	GG	AG	GG	GG	AG	AG	GG	AG	GG	AG	GG	AG	AG	AG	GG	AA	AG	AA	AG	AG	AG	AA	AG	GG	GG	AG	AG	AG	GG	AG	AG
AX-123365635	NoMinorHom	100	6.685	NaN	2	0	5	280	0	0.0088	---	---		CC	CC	CC	CC	CC	CC	CC	CC	CC	CC	CC	CC	CC	CC	CC	CC	CC	CC	CC	CC	CC	CC	CC	CC	CC	CC	CC	CC	CC	CC	CC	CC	CC	CC	CC	CC
AX-123365653	MonoHighResolution	99.649	NaN	NaN	1	0	0	284	1	0	---	---		GG	GG	GG	GG	GG	GG	GG	GG	GG	GG	GG	GG	GG	GG	GG	GG	GG	GG	GG	GG	GG	GG	GG	GG	GG	GG	GG	GG	GG	GG	GG	GG	GG	GG	GG	GG
AX-123365658	NoMinorHom	100	6.088	NaN	2	0	9	276	0	0.0158	---	---		GG	GG	AG	GG	GG	GG	GG	GG	GG	GG	GG	GG	GG	GG	GG	GG	GG	GG	GG	GG	GG	GG	GG	GG	GG	GG	GG	GG	GG	GG	GG	GG	GG	GG	GG	GG
AX-123365718	PolyHighResolution	100	8.033	16.468	3	87	154	44	0	0.425	---	---		AG	AA	GG	AA	GG	AG	AA	AG	AG	AA	AA	AA	AA	AG	AA	AG	AG	AG	AA	GG	AG	AG	AG	AG	AA	GG	AA	AG	AG	AA	AG	AG	AG	GG	GG	AG
AX-123365727	PolyHighResolution	100	4.962	14.126	3	49	148	88	0	0.432	---	---		TC	TC	TC	TT	CC	TC	TC	TC	TC	CC	TT	TT	TT	TC	TT	CC	TC	CC	TC	CC	TT	TC	CC	TC	TT	CC	TT	TC	TC	TT	TC	CC	TC	CC	TC	TC
AX-123365753	NoMinorHom	100	5.622	NaN	2	281	4	0	0	0.007	---	---		TT	TT	TT	TT	TT	TT	TT	TT	TT	TT	TT	TT	TT	TT	TT	TT	TT	TT	TT	TT	TT	TT	TT	TT	TT	TT	TT	TT	TT	TT	TT	TT	TT	TT	TT	TT
AX-123365756	PolyHighResolution	100	9.141	18.658	3	30	139	116	0	0.349	---	---		AG	GG	GG	AA	AG	AA	AG	GG	AG	GG	GG	GG	GG	GG	GG	GG	AA	GG	AG	AG	AA	GG	AG	AA	AA	AG	AG	AG	AG	AG	GG	AG	GG	AA	AA	AG
AX-123365762	Other	97.544	3.585	8.321	3	110	139	29	7	0.354	---	---		AG	AA	AA	---	AG	GG	AG	AA	AG	AA	AA	AA	AA	AA	AA	AA	GG	AA	AG	AG	GG	AA	AG	GG	GG	AG	AG	AG	AG	AG	AA	AG	AA	GG	GG	AG
AX-123365763	PolyHighResolution	97.544	3.834	8.403	3	76	141	61	7	0.473	---	---		AG	AG	AG	AG	AG	AA	AG	---	AG	AA	AG	AA	GG	GG	AG	AA	AG	AG	AG	AA	AA	AA	AG	AA	AA	AA	AG	AG	AG	AG	AG	AG	---	AG	AG	GG
AX-123365767	PolyHighResolution	99.649	4.668	12.177	3	53	138	93	1	0.43	---	---		TC	TC	TC	CC	TC	TC	TT	CC	TC	CC	TC	TC	CC	TT	CC	TC	TC	TC	CC	CC	TT	CC	CC	TT	TC	CC	CC	TC	CC	TC	TT	TT	CC	TC	TC	TC
AX-123365776	PolyHighResolution	100	4.378	12.503	3	36	144	105	0	0.379	---	---		TC	CC	TT	TT	TC	CC	CC	TC	TT	CC	CC	CC	TC	CC	CC	CC	CC	TC	TC	TC	TC	TC	TC	TC	TC	TC	TT	CC	CC	TC	CC	CC	CC	TT	TT	TT
AX-123365783	PolyHighResolution	99.298	4.471	10.812	3	32	149	102	2	0.376	---	---		AG	GG	AA	AA	AG	GG	GG	AG	AG	GG	GG	GG	AG	GG	GG	AG	GG	AG	AG	AG	AG	AG	AG	AG	AG	AG	AA	AG	GG	AG	GG	AG	GG	AA	AA	AA
AX-123365784	PolyHighResolution	98.947	5.195	16.871	3	79	162	41	3	0.433	---	---		TC	TT	TC	TT	CC	TC	TT	TC	CC	TC	TT	TC	TT	TC	TT	TC	TC	TC	TT	CC	TC	TT	CC	CC	TT	CC	TC	TC	TC	TT	CC	TC	TC	CC	TC	CC
AX-123365787	PolyHighResolution	100	4.332	10.837	3	65	146	74	0	0.484	---	---		TG	TG	TG	TT	TG	GG	GG	TG	TG	GG	TG	TG	TT	TG	TG	TG	GG	TG	TG	TG	TG	TG	TG	TG	TG	TG	TT	TG	TG	TT	GG	TT	GG	TT	TG	TT
AX-123365789	PolyHighResolution	99.298	6.928	18.294	3	39	160	84	2	0.421	---	---		TC	CC	TC	CC	TT	TC	CC	TC	TT	TC	CC	TC	CC	TC	CC	TC	TC	TC	CC	TT	TC	CC	TT	TT	CC	TT	TC	TC	TC	CC	TT	TC	TC	TT	TC	TT
AX-123365795	PolyHighResolution	100	9.185	23.452	3	80	166	39	0	0.428	---	---		AG	AA	AG	AG	GG	AG	AA	AG	GG	AG	AA	AG	AA	AG	AA	AG	AG	AG	AA	GG	AG	AA	GG	GG	GG	GG	AG	AG	AG	AA	GG	AG	AG	GG	AG	GG
AX-123365802	MonoHighResolution	99.649	NaN	NaN	1	0	0	284	1	0	---	---		GG	GG	GG	GG	GG	GG	GG	GG	GG	GG	GG	GG	GG	GG	GG	GG	GG	GG	GG	GG	GG	GG	GG	GG	GG	GG	GG	GG	GG	GG	GG	GG	GG	GG	GG	GG
AX-123365805	NoMinorHom	100	10.464	NaN	2	0	1	284	0	0.0018	---	---		CC	CC	CC	CC	CC	CC	CC	CC	CC	CC	CC	CC	CC	CC	CC	CC	CC	CC	CC	CC	CC	CC	CC	CC	CC	CC	CC	CC	CC	CC	CC	CC	CC	CC	CC	CC
AX-123365806	NoMinorHom	99.649	4.337	NaN	2	194	90	0	1	0.159	---	---		AA	AC	AA	AC	AA	AA	AC	AA	AA	AC	AC	AC	AC	AA	AC	AA	AA	AA	AC	AA	AA	AA	AA	AA	AC	AA	AC	AA	AA	AC	AA	AA	AA	AA	AA	AA
AX-123365812	PolyHighResolution	100	6.561	15.28	3	115	143	27	0	0.346	---	---		AC	AA	AA	AC	CC	AC	AC	AA	AC	AC	AA	AC	AA	AA	AC	AC	AC	AC	AA	AC	CC	AC	AA	AC	AC	AC	AA	CC	AC	AA	CC	AC	AC	AA	AA	AA
AX-123365859	PolyHighResolution	99.649	10.74	23.073	3	29	143	112	1	0.354	---	---		TC	CC	TC	TC	TC	TT	CC	TC	TC	TC	TC	TC	TC	CC	TC	CC	TT	TC	TC	TC	CC	CC	TC	TC	TT	TC	TT	TT	CC	TC	CC	TC	TC	TC	TC	TC
AX-123365881	NoMinorHom	100	13.693	NaN	2	0	1	284	0	0.0018	---	---		CC	CC	CC	CC	CC	CC	CC	CC	CC	CC	CC	CC	CC	CC	CC	CC	CC	CC	CC	CC	CC	CC	CC	CC	CC	CC	CC	CC	CC	CC	CC	CC	CC	CC	CC	CC
AX-123365882	PolyHighResolution	100	9.658	23.188	3	70	147	68	0	0.496	---	---		AG	AG	AG	AG	AA	AA	GG	AG	AG	AA	AG	AA	AG	AG	AG	AG	AA	AG	AG	AG	GG	GG	AG	AG	AA	AG	AA	AA	AA	AG	GG	AG	AA	AG	AG	AG
AX-123365895	PolyHighResolution	99.649	11.988	25.581	3	76	153	55	1	0.463	---	---		AG	AG	AA	AA	AG	AG	AG	GG	AG	AA	AG	AG	AG	GG	AG	AA	AG	AG	GG	AG	GG	GG	AA	AG	AG	GG	GG	AA	AG	GG	AG	AA	GG	AA	AG	GG
AX-123365897	PolyHighResolution	100	4.838	12.34	3	29	145	111	0	0.356	---	---		AG	GG	AG	GG	AG	AG	AG	AG	AA	GG	GG	GG	GG	AG	GG	AG	AG	AG	GG	AG	AG	AA	AA	AG	GG	AG	AG	AG	AG	GG	AA	GG	GG	AG	AG	AG
AX-123365900	NoMinorHom	100	10.62	NaN	2	0	58	227	0	0.102	---	---		GG	AG	GG	GG	GG	GG	GG	GG	GG	AG	GG	AG	AG	GG	AG	AG	GG	GG	GG	GG	GG	GG	GG	GG	GG	GG	GG	GG	GG	GG	GG	AG	GG	GG	GG	GG
AX-123365902	NoMinorHom	100	5.945	NaN	2	274	11	0	0	0.0193	---	---		TT	TT	TG	TT	TT	TT	TT	TT	TT	TT	TT	TT	TT	TT	TT	TT	TT	TT	TT	TT	TG	TT	TT	TT	TT	TT	TT	TT	TT	TT	TT	TT	TT	TT	TG	TT
AX-123365907	PolyHighResolution	98.596	4.497	11.822	3	64	164	53	4	0.48	---	---		TC	TC	TC	TC	CC	TC	TC	TC	TC	CC	TC	TC	TC	TC	TC	TC	CC	TC	TC	TC	CC	---	CC	TC	TC	TC	TC	TC	CC	TC	TC	CC	CC	TC	TC	TC
AX-123365908	NoMinorHom	100	6.295	NaN	2	275	10	0	0	0.0175	---	---		AA	AA	AA	AA	AA	AA	AA	AA	AA	AA	AA	AA	AA	AA	AA	AA	AA	AA	AA	AA	AG	AA	AA	AA	AA	AA	AA	AA	AA	AA	AA	AA	AA	AA	AA	AA
AX-123365911	PolyHighResolution	98.947	5.839	12.26	3	56	164	62	3	0.489	---	---		AC	AC	CC	AC	AA	AC	CC	AC	AC	AC	CC	CC	AA	AA	AA	AA	AA	AC	CC	AC	AC	AC	AA	AC	AC	AC	AC	AC	AC	AA	AC	AC	AC	AC	AC	AC
AX-123365938	PolyHighResolution	100	19.032	41.264	3	29	143	113	0	0.353	---	---		AC	CC	AC	AC	AC	AA	CC	AC	AC	AC	AC	AC	AC	CC	AC	CC	AC	AC	AC	AC	CC	CC	AC	AC	AA	AC	AA	AA	CC	AC	CC	AC	AC	AC	AC	AC
AX-123365943	PolyHighResolution	98.947	4.53	10.25	3	2	9	271	3	0.023	---	---		GG	GG	GG	GG	GG	GG	GG	GG	GG	GG	GG	GG	GG	GG	GG	GG	GG	GG	GG	GG	TG	GG	GG	GG	GG	GG	GG	GG	GG	GG	GG	GG	GG	GG	GG	GG
AX-123365944	PolyHighResolution	100	8.562	21.335	3	29	141	115	0	0.349	---	---		TC	CC	TC	TC	TC	TT	CC	TC	TC	TC	TC	TC	TC	CC	TC	CC	TT	TC	TC	TC	CC	CC	TC	TC	TT	TC	TT	TT	CC	TC	CC	TC	TC	TC	TC	TC
AX-123365947	PolyHighResolution	97.544	4.425	8.849	3	21	157	100	7	0.358	---	---		AG	GG	---	GG	AG	AG	AG	AG	AG	GG	GG	GG	GG	AG	GG	AG	AG	GG	GG	AG	AA	AA	AG	AG	GG	AG	AG	GG	AG	GG	AA	GG	GG	AG	AG	AG
AX-123365949	PolyHighResolution	100	15.116	37.111	3	72	146	67	0	0.491	---	---		AG	AG	GG	AG	AG	GG	AG	AG	AG	AG	GG	AG	GG	AA	AG	AA	AG	AG	GG	AG	AA	AA	AG	AG	GG	AG	GG	GG	AA	GG	AA	GG	AG	AG	AG	AG
AX-123365955	Other	92.632	3.19	NaN	2	249	15	0	21	0.0284	---	---		AA	AA	AA	AA	---	AA	AA	AA	AA	AA	AG	AA	AA	---	AA	---	AA	AA	AA	AA	---	AA	---	AA	AA	AA	AA	AA	AA	AA	AA	AA	AA	AA	AA	AA
AX-123365958	PolyHighResolution	100	5.109	11.939	3	4	65	216	0	0.128	---	---		GG	AG	GG	GG	GG	GG	GG	GG	GG	GG	GG	GG	GG	GG	GG	GG	GG	GG	GG	GG	AG	GG	GG	GG	GG	GG	GG	GG	GG	AG	GG	AG	AG	GG	GG	GG
AX-123365962	NoMinorHom	100	7.233	NaN	2	280	5	0	0	0.0088	---	---		TT	TT	TT	TT	TT	TT	TT	TT	TT	TT	TT	TT	TT	TT	TT	TT	TT	TT	TT	TT	TT	TT	TT	TT	TT	TT	TT	TT	TT	TT	TT	TT	TT	TT	TT	TT
AX-123365966	PolyHighResolution	99.298	4.439	12.582	3	28	159	96	2	0.38	---	---		AG	GG	AG	AG	GG	AG	AG	AG	AG	GG	AG	AG	GG	GG	GG	GG	GG	AG	AG	AG	GG	AG	GG	AG	AG	AA	AG	AG	GG	GG	AG	GG	GG	AG	AG	AG
AX-123365973	PolyHighResolution	99.649	4.874	13.686	3	274	7	3	1	0.0229	---	---		TT	TT	TT	TT	TT	TT	TT	TT	TT	TT	TT	TT	TT	TT	TT	TT	TT	TT	TT	TT	TC	TT	TT	TT	TT	TT	TT	TT	TT	TT	TT	TT	TT	TT	TT	TT
AX-123365974	PolyHighResolution	99.298	4.501	10.476	3	29	140	114	2	0.35	---	---		TG	GG	GG	GG	TG	TG	TG	TT	TG	GG	TG	TG	TG	TG	GG	GG	TG	TG	TG	TG	TT	TT	GG	TG	TG	TT	TT	GG	TG	TG	TG	GG	TG	GG	TG	TT
AX-123365977	PolyHighResolution	98.947	4.384	11.52	3	1	58	223	3	0.106	---	---		CC	TC	CC	CC	CC	CC	CC	CC	CC	CC	CC	CC	CC	CC	CC	CC	CC	CC	CC	CC	CC	CC	CC	CC	CC	CC	CC	CC	CC	---	CC	TC	TC	CC	CC	CC
AX-123365983	NoMinorHom	99.649	8.539	NaN	2	0	64	220	1	0.113	---	---		CC	TC	CC	CC	CC	CC	TC	CC	CC	TC	TC	TC	CC	CC	CC	CC	CC	CC	CC	CC	CC	CC	CC	CC	CC	CC	CC	CC	TC	CC	CC	TC	TC	CC	CC	CC
AX-123366009	NoMinorHom	100	5.539	NaN	2	190	95	0	0	0.167	---	---		TT	TC	TC	TT	TT	TT	TT	TT	TT	TC	TC	TC	TT	TT	TT	TC	TT	TT	TT	TT	TC	TT	TT	TT	TT	TT	TT	TT	TC	TC	TT	TC	TT	TT	TT	TT
AX-123366028	PolyHighResolution	100	7.76	15.56	3	37	143	105	0	0.381	---	---		AG	GG	AG	GG	AG	AG	AG	AG	AA	GG	GG	GG	GG	AG	GG	AG	AG	AG	GG	AG	AG	AA	AA	AG	GG	AG	AG	AG	AG	GG	AA	GG	GG	AG	AG	AG
AX-123366029	NoMinorHom	99.649	5.115	NaN	2	221	63	0	1	0.111	---	---		TT	TC	TT	TT	TT	TT	TC	TT	TT	TC	TC	TC	TT	TT	TT	TT	TT	TT	TT	TT	TT	TT	TT	TT	TT	TT	TT	TT	TC	TT	TT	TC	---	TT	TT	TT
AX-123366038	NoMinorHom	100	6.24	NaN	2	223	62	0	0	0.109	---	---		AA	AG	AA	AA	AA	AA	AG	AA	AA	AG	AG	AG	AA	AA	AA	AA	AA	AA	AA	AA	AA	AA	AA	AA	AA	AA	AA	AA	AG	AA	AA	AG	AG	AA	AA	AA
AX-123366051	PolyHighResolution	100	6.5	15.752	3	28	138	119	0	0.34	---	---		TC	CC	TC	TC	TC	TT	CC	TC	TC	TC	TC	TC	TC	CC	TC	CC	TC	TC	TC	TC	CC	CC	TC	TC	TT	TC	TT	TT	CC	TC	CC	TC	TC	TC	TC	TC
AX-123366053	NoMinorHom	100	9.054	NaN	2	0	1	284	0	0.0018	---	---		GG	GG	GG	GG	GG	GG	GG	GG	GG	GG	GG	GG	GG	GG	GG	GG	GG	GG	GG	GG	GG	GG	GG	GG	GG	GG	GG	GG	GG	GG	GG	GG	GG	GG	GG	GG
AX-123366056	PolyHighResolution	100	4.804	10.624	3	105	147	33	0	0.374	---	---		TC	TT	TC	TT	TC	CC	TT	TC	TC	TT	TC	TC	TT	TT	TT	TT	CC	TC	TC	TT	TT	CC	TT	CC	CC	CC	TC	CC	TC	TT	TC	TC	TT	TT	TC	TT
AX-123366058	Other	90.175	3.362	7.557	3	59	146	52	28	0.486	---	---		TC	TC	TC	TC	TT	TT	TC	TC	TC	CC	CC	CC	TT	TC	TC	CC	CC	TC	CC	TT	TC	TC	---	TT	CC	CC	TC	---	---	TC	CC	TC	CC	TT	TC	TT
AX-123366070	PolyHighResolution	98.947	4.963	10.861	3	59	156	67	3	0.486	---	---		AG	AG	AG	AA	GG	GG	AA	AG	AG	AG	AG	GG	AA	AG	AA	AG	GG	AG	AG	AA	---	GG	AG	GG	GG	AG	AG	GG	AG	AA	AG	GG	AG	AA	GG	AA
AX-123366089	NoMinorHom	100	6.988	NaN	2	0	91	194	0	0.16	---	---		CC	TC	TC	CC	CC	CC	TC	CC	CC	CC	TC	CC	CC	TC	TC	TC	CC	CC	TC	CC	TC	CC	CC	CC	CC	CC	CC	CC	CC	CC	CC	TC	CC	CC	CC	CC
AX-123366100	NoMinorHom	99.649	6.267	NaN	2	0	90	194	1	0.159	---	---		GG	AG	AG	GG	GG	GG	AG	GG	GG	GG	AG	GG	GG	AG	AG	AG	GG	GG	AG	GG	AG	GG	GG	GG	GG	GG	GG	GG	GG	GG	GG	AG	GG	GG	GG	GG
AX-123366119	PolyHighResolution	100	7.011	14.195	3	67	144	74	0	0.488	---	---		AG	AG	GG	GG	GG	AG	AG	AG	GG	AG	GG	AA	GG	GG	AG	AG	GG	AA	GG	AG	AG	AA	AG	AG	AG	AG	AG	GG	AA	AG	GG	AA	AG	AG	AA	GG
AX-123366131	Other	96.491	4.317	NaN	2	185	90	0	10	0.164	---	---		AA	AG	AG	AA	AA	AA	AG	AA	AA	AA	AG	AA	AA	AG	AG	AG	AA	AA	---	AA	AG	AA	AA	AA	AA	AA	AA	AA	AA	AA	AA	AG	AA	AA	AA	AA
AX-123366135	PolyHighResolution	100	5.837	21.115	3	209	75	1	0	0.135	---	---		AA	AG	AA	AA	AA	AA	AA	AA	AA	AA	AA	AA	AG	AA	AG	AA	AA	AA	AA	AA	AA	AA	AA	AA	AA	AA	AA	AA	AA	AG	AA	AA	AA	AA	AA	AA
AX-123366138	NoMinorHom	100	8.253	NaN	2	0	1	284	0	0.0018	---	---		CC	CC	CC	CC	CC	CC	CC	CC	CC	CC	CC	CC	CC	CC	CC	CC	CC	CC	CC	CC	CC	CC	CC	CC	CC	CC	CC	CC	CC	CC	CC	CC	CC	CC	CC	CC
AX-123366158	NoMinorHom	99.649	6.052	NaN	2	0	211	73	1	0.371	---	---		TC	CC	TC	TC	TC	TC	TC	TC	TC	TC	CC	CC	TC	TC	TC	TC	TC	TC	CC	TC	TC	TC	TC	TC	TC	TC	TC	TC	TC	TC	TC	TC	CC	TC	TC	TC
AX-123366169	PolyHighResolution	99.298	4.481	12.463	3	121	126	36	2	0.35	---	---		AC	AA	AC	AA	AC	AC	AA	AC	CC	AA	AC	AC	AA	AA	AC	AC	CC	CC	AA	---	AC	AC	AA	AA	CC	CC	AA	AC	AA	AC	AC	AC	AA	AA	AC	CC
AX-123366173	PolyHighResolution	99.298	5.381	13.661	3	59	149	75	2	0.472	---	---		TC	TC	CC	TC	CC	CC	CC	TC	TC	TT	TC	CC	CC	TC	TT	TC	CC	CC	TT	TT	CC	TC	TC	TC	CC	CC	TC	TC	TC	TC	TC	TC	CC	TC	TC	TC
AX-123366179	PolyHighResolution	100	11.542	25.36	3	180	100	5	0	0.193	---	---		AA	AG	AG	AA	AA	AA	AA	AA	AA	AG	AA	AA	AG	AA	AA	AG	AA	AA	AG	AA	AA	AA	AA	AA	AA	AA	AA	AA	AG	AA	AA	AA	AG	AA	AG	AA
AX-123366187	PolyHighResolution	99.649	5.517	12.328	3	3	148	133	1	0.271	---	---		CC	TT	CC	CC	CC	CC	TC	CC	CC	TC	TC	TC	TC	TC	TC	TC	CC	CC	TC	CC	CC	CC	CC	CC	CC	CC	CC	CC	TC	TC	CC	TC	TC	CC	CC	CC
AX-123366193	NoMinorHom	100	5.542	NaN	2	0	74	211	0	0.13	---	---		CC	TC	CC	CC	CC	CC	CC	CC	CC	CC	TC	CC	CC	TC	TC	TC	CC	CC	TC	CC	CC	CC	CC	CC	CC	CC	CC	CC	CC	CC	CC	CC	CC	CC	CC	CC
AX-123366199	PolyHighResolution	99.649	10.144	31.414	3	4	84	196	1	0.162	---	---		GG	TG	GG	GG	GG	GG	TG	GG	GG	TG	GG	GG	TG	TG	TG	TG	GG	GG	GG	GG	GG	GG	GG	GG	GG	GG	GG	GG	TG	TG	GG	TG	GG	GG	GG	GG
AX-123366207	PolyHighResolution	100	NaN	28.249	2	93	0	192	0	0.326	---	---		CC	AA	CC	CC	CC	CC	CC	CC	CC	AA	CC	CC	AA	CC	CC	AA	CC	CC	AA	CC	CC	CC	CC	CC	CC	CC	CC	CC	AA	CC	CC	CC	AA	CC	CC	CC
AX-123366252	MonoHighResolution	100	NaN	NaN	1	0	0	285	0	0	---	---		GG	GG	GG	GG	GG	GG	GG	GG	GG	GG	GG	GG	GG	GG	GG	GG	GG	GG	GG	GG	GG	GG	GG	GG	GG	GG	GG	GG	GG	GG	GG	GG	GG	GG	GG	GG
AX-123366267	PolyHighResolution	100	6.239	16.943	3	116	138	31	0	0.351	---	---		AC	AA	AA	AA	AC	AC	AC	AC	AC	AA	AC	AC	AC	AC	AA	AA	AC	AC	AC	AC	AC	CC	AA	AC	AC	AC	CC	AC	AC	AC	AC	AA	AC	AA	AC	CC
AX-123366271	NoMinorHom	100	6.666	NaN	2	281	4	0	0	0.007	---	---		TT	TT	TT	TT	TT	TT	TT	TT	TT	TT	TT	TT	TT	TT	TT	TT	TT	TT	TT	TT	TT	TT	TT	TT	TT	TT	TT	TT	TT	TT	TT	TT	TT	TT	TT	TT
AX-123366279	MonoHighResolution	100	NaN	NaN	1	285	0	0	0	0	---	---		AA	AA	AA	AA	AA	AA	AA	AA	AA	AA	AA	AA	AA	AA	AA	AA	AA	AA	AA	AA	AA	AA	AA	AA	AA	AA	AA	AA	AA	AA	AA	AA	AA	AA	AA	AA
AX-123366284	MonoHighResolution	99.649	NaN	NaN	1	0	0	284	1	0	---	---		CC	CC	CC	CC	CC	CC	CC	CC	CC	CC	CC	CC	CC	CC	CC	CC	CC	CC	CC	CC	CC	CC	CC	CC	CC	CC	CC	CC	CC	CC	CC	CC	CC	CC	CC	CC
AX-123366286	NoMinorHom	100	7.536	NaN	2	193	92	0	0	0.161	---	---		TT	TC	TT	TT	TT	TT	TT	TT	TT	TC	TT	TT	TC	TT	TT	TC	TT	TT	TC	TT	TT	TT	TT	TT	TT	TT	TT	TT	TC	TT	TT	TT	TC	TT	TT	TT
AX-123366288	Other	96.842	4.375	NaN	2	0	82	194	9	0.149	---	---		GG	AG	GG	GG	GG	GG	GG	GG	GG	AG	GG	GG	AG	GG	GG	AG	GG	GG	AG	GG	GG	GG	GG	GG	GG	GG	GG	GG	AG	GG	GG	GG	AG	GG	GG	GG
AX-123366296	PolyHighResolution	100	6.901	16.795	3	80	152	53	0	0.453	---	---		AG	AG	AG	AG	AA	AA	AA	AA	AG	AG	AG	AA	AG	GG	GG	AG	AG	GG	AG	AG	AG	GG	AA	AG	AG	GG	AA	AA	AA	AG	AG	AA	AG	AG	AG	GG
AX-123366305	NoMinorHom	100	8.664	NaN	2	209	76	0	0	0.133	---	---		AA	AG	AA	AA	AA	AA	AA	AA	AA	AA	AG	AG	AA	AA	AA	AA	AA	AA	AG	AA	AA	AA	AA	AA	AA	AA	AA	AA	AA	AA	AA	AA	AG	AA	AA	AA
AX-123366310	MonoHighResolution	100	NaN	NaN	1	0	0	285	0	0	---	---		GG	GG	GG	GG	GG	GG	GG	GG	GG	GG	GG	GG	GG	GG	GG	GG	GG	GG	GG	GG	GG	GG	GG	GG	GG	GG	GG	GG	GG	GG	GG	GG	GG	GG	GG	GG
AX-123366318	PolyHighResolution	99.649	5.024	11.72	3	70	144	70	1	0.5	---	---		TC	TC	TC	TT	TT	TT	TC	TC	TC	TC	TC	TC	TC	TT	CC	TC	CC	CC	CC	TC	TC	TT	CC	TT	TC	TC	TC	TT	CC	CC	TC	CC	TC	TT	TC	TT
AX-123366321	PolyHighResolution	99.649	7.821	16.742	3	3	184	97	1	0.335	---	---		AG	GG	AG	AG	AG	AG	AG	AG	AG	GG	AG	AG	GG	AG	AG	GG	AG	AG	GG	AG	AG	AG	AG	AG	AG	AG	AG	AG	GG	AG	AG	AG	GG	AG	AG	AG
AX-123366342	PolyHighResolution	100	8.006	18.489	3	102	142	41	0	0.393	---	---		AG	AA	AG	GG	AG	AG	AA	GG	AG	AG	AG	AG	AG	AA	AG	AA	AG	AG	AG	GG	AA	GG	GG	AA	AG	GG	GG	AG	AG	AG	AA	AA	AG	AG	AG	AG
AX-123366351	PolyHighResolution	98.947	4.637	10.024	3	30	144	108	3	0.362	---	---		TC	CC	CC	TC	CC	CC	TC	CC	TC	TC	TC	CC	CC	CC	TC	CC	TT	TC	TC	TT	CC	TT	TC	TC	TT	TT	TC	TT	CC	TC	TC	TC	TC	TT	CC	TT
AX-123366353	PolyHighResolution	99.649	4.82	12.728	3	54	143	87	1	0.442	---	---		AC	AC	AC	CC	AC	AC	AA	CC	AC	CC	AC	AC	CC	AA	CC	AC	---	AC	CC	CC	AA	CC	CC	AA	AC	CC	CC	AC	CC	CC	AA	AA	CC	AC	AC	AC
AX-123366361	PolyHighResolution	99.649	5.938	15.462	3	4	71	209	1	0.139	---	---		CC	TC	CC	CC	CC	CC	TC	CC	CC	CC	TC	TC	CC	TC	TC	TC	CC	CC	TC	CC	CC	CC	CC	CC	CC	CC	CC	CC	CC	CC	CC	CC	CC	CC	CC	CC
AX-123366393	PolyHighResolution	99.298	4.685	11.66	3	112	166	5	2	0.311	---	---		AG	AA	AA	AG	AA	AA	AG	AA	AG	AG	AG	AA	AG	AA	AG	AA	AG	AG	AG	GG	AA	GG	AG	AG	GG	GG	AG	AG	AA	AG	AG	AG	AG	AG	AA	AG
AX-123366403	PolyHighResolution	99.649	4.995	11.898	3	25	147	112	1	0.347	---	---		TC	CC	CC	TC	CC	CC	TC	CC	TC	TC	TC	CC	TC	CC	TC	CC	TC	TC	TC	TT	CC	TT	TC	TC	TT	TT	TC	TT	CC	TC	TC	TC	TC	TT	CC	TC
AX-123366408	NoMinorHom	99.298	5.033	NaN	2	70	213	0	2	0.376	---	---		TG	TT	TG	TG	TG	TG	TG	TG	---	TG	TG	TG	TT	TT	TT	TG	TG	TG	TG	TG	TG	TG	TG	TG	TG	TG	TG	TG	TG	TT	TG	TT	TG	TG	TG	TG
AX-123366420	NoMinorHom	100	6.956	NaN	2	0	69	216	0	0.121	---	---		GG	AG	GG	GG	GG	GG	GG	GG	GG	GG	GG	GG	AG	AG	AG	GG	GG	GG	GG	GG	GG	GG	GG	GG	GG	GG	GG	GG	GG	AG	GG	AG	GG	GG	GG	GG
AX-123366428	NoMinorHom	100	8.101	NaN	2	0	68	217	0	0.119	---	---		CC	TC	CC	CC	CC	CC	CC	CC	CC	CC	CC	CC	TC	TC	TC	CC	CC	CC	CC	CC	CC	CC	CC	CC	CC	CC	CC	CC	CC	TC	CC	TC	CC	CC	CC	CC
AX-123366433	PolyHighResolution	98.596	3.841	8.864	3	79	146	56	4	0.459	---	---		TG	TG	TT	TT	TT	TT	GG	TG	---	TG	TT	TG	TG	TG	TG	GG	GG	TT	TG	GG	TT	TT	TG	TG	TG	GG	GG	TT	TT	TG	GG	TG	TG	TG	TT	TG
AX-123366442	Other	94.386	3.851	21.444	3	186	76	7	16	0.167	---	---		AA	AG	AA	AA	---	AA	AG	AA	AA	AG	AA	AG	AA	AG	AA	AG	AA	AA	AA	AA	---	AA	AA	AA	AA	AA	AA	AA	AA	AA	AA	AG	---	AA	AG	AA
AX-123366478	PolyHighResolution	99.649	7.587	24.57	3	1	88	195	1	0.159	---	---		GG	AG	AG	GG	GG	GG	AG	GG	GG	AG	GG	GG	AG	AG	AG	GG	GG	GG	GG	GG	AG	GG	GG	GG	GG	GG	GG	GG	GG	GG	GG	GG	GG	GG	GG	GG
AX-123366486	MonoHighResolution	99.649	NaN	NaN	1	284	0	0	1	0	---	---		AA	AA	AA	AA	AA	AA	AA	AA	AA	AA	AA	AA	AA	AA	AA	AA	AA	AA	AA	AA	AA	AA	AA	AA	AA	AA	AA	AA	AA	AA	AA	AA	AA	AA	AA	AA
AX-123366493	PolyHighResolution	100	17.571	40.154	3	34	136	115	0	0.358	---	---		AG	GG	GG	AG	AA	AA	AG	AA	AG	AG	AG	AG	GG	GG	GG	GG	AG	GG	GG	AG	AG	GG	AG	AG	AG	GG	AA	AA	AG	AG	AG	AG	GG	AG	GG	GG
AX-123366494	PolyHighResolution	99.649	13.348	26.788	3	115	136	33	1	0.356	---	---		AC	AA	AA	AC	CC	CC	AC	CC	AC	AC	AC	AC	AA	AA	AA	AA	AC	AA	AA	AC	AC	AA	AC	AC	AC	AA	CC	CC	AC	AC	AC	AC	AA	AC	AA	AA
AX-123366506	PolyHighResolution	99.298	4.705	10.41	3	8	94	181	2	0.194	---	---		CC	TC	TC	CC	CC	CC	CC	CC	CC	TC	CC	TC	TC	CC	CC	TC	CC	CC	TC	CC	CC	CC	CC	CC	CC	CC	CC	CC	TC	CC	CC	CC	TC	CC	TC	CC
AX-123366521	PolyHighResolution	100	11.416	24.521	3	73	141	71	0	0.496	---	---		TC	TC	CC	TT	TT	TT	CC	TT	TC	TC	CC	TT	TC	CC	CC	TC	TC	CC	TC	TC	TC	CC	TT	TC	TC	CC	TT	TT	TT	TC	CC	TT	TC	TC	CC	CC
AX-123366528	PolyHighResolution	100	5.402	11.536	3	30	171	84	0	0.405	---	---		AG	AG	AG	AG	GG	GG	AG	GG	AG	AG	AG	GG	AG	AG	AG	AG	AG	AA	AG	AG	AG	AA	GG	AG	AG	AA	GG	GG	GG	AG	AA	GG	AG	AG	AG	AA
AX-123366533	MonoHighResolution	100	NaN	NaN	1	0	0	285	0	0	---	---		GG	GG	GG	GG	GG	GG	GG	GG	GG	GG	GG	GG	GG	GG	GG	GG	GG	GG	GG	GG	GG	GG	GG	GG	GG	GG	GG	GG	GG	GG	GG	GG	GG	GG	GG	GG
AX-123366541	PolyHighResolution	100	11.092	23.422	3	4	1	280	0	0.0158	---	---		GG	GG	GG	GG	GG	GG	GG	GG	GG	GG	GG	GG	GG	GG	GG	GG	GG	GG	GG	GG	GG	GG	GG	GG	GG	GG	GG	GG	GG	GG	GG	GG	GG	GG	GG	GG
AX-123366552	PolyHighResolution	100	4.784	13.039	3	35	144	106	0	0.375	---	---		TC	CC	TT	TT	TC	TC	TC	TC	CC	TC	TC	TC	TC	TC	CC	CC	CC	CC	TC	TC	TT	CC	TC	CC	TT	TC	TC	TC	CC	CC	TC	CC	CC	TC	TT	TC
AX-123366557	MonoHighResolution	100	NaN	NaN	1	0	0	285	0	0	---	---		CC	CC	CC	CC	CC	CC	CC	CC	CC	CC	CC	CC	CC	CC	CC	CC	CC	CC	CC	CC	CC	CC	CC	CC	CC	CC	CC	CC	CC	CC	CC	CC	CC	CC	CC	CC
AX-123366571	PolyHighResolution	98.596	4.19	10.677	3	58	158	65	4	0.488	---	---		AG	AG	AA	AG	GG	AG	AG	AA	AA	AG	GG	AG	---	AA	AG	AG	AG	GG	AG	AA	GG	AG	AA	AA	AG	AG	AA	AG	AA	AG	GG	GG	AG	AG	AG	AG
AX-123366575	NoMinorHom	100	6.22	NaN	2	281	4	0	0	0.007	---	---		TT	TT	TT	TT	TT	TT	TT	TT	TT	TT	TT	TT	TT	TT	TT	TT	TT	TT	TT	TT	TT	TT	TT	TT	TT	TT	TT	TT	TT	TT	TT	TT	TT	TT	TT	TT
AX-123366576	PolyHighResolution	99.298	5.651	12.224	3	64	153	66	2	0.496	---	---		AG	AG	AA	GG	AA	AA	AA	AG	AG	GG	AG	AA	AA	AG	GG	AG	AA	AA	GG	GG	AG	AG	AG	AG	AA	AG	AG	AG	AG	GG	GG	AG	AA	AG	AG	AG
AX-123366577	NoMinorHom	100	8.847	NaN	2	0	4	281	0	0.007	---	---		CC	CC	CC	CC	CC	CC	CC	CC	CC	CC	CC	CC	CC	CC	CC	CC	CC	CC	CC	CC	CC	CC	CC	CC	CC	CC	CC	CC	CC	CC	CC	CC	CC	CC	CC	CC
AX-123366580	NoMinorHom	98.246	3.97	NaN	2	203	77	0	5	0.138	---	---		TT	TC	TT	TT	TT	TT	TT	TT	TT	TC	TT	TT	TT	TC	TC	TT	TT	TT	TC	TT	TT	TT	TT	TT	TT	TT	TT	TT	TC	TC	TT	TT	TT	TT	TT	TT
AX-123366583	NoMinorHom	100	8.753	NaN	2	280	5	0	0	0.0088	---	---		TT	TT	TT	TT	TT	TT	TT	TT	TT	TT	TT	TT	TT	TT	TT	TT	TT	TT	TT	TT	TT	TT	TT	TT	TT	TT	TT	TT	TT	TT	TT	TT	TT	TT	TT	TT
AX-123366585	PolyHighResolution	98.246	4.082	9.421	3	61	147	72	5	0.48	---	---		AG	AG	GG	AG	AA	AG	AG	GG	GG	---	AA	AG	GG	GG	AG	AG	AG	AA	AG	GG	AG	AG	GG	GG	AG	AG	GG	AG	GG	AG	AA	AA	AG	AG	AG	AG
AX-123366598	NoMinorHom	100	8.384	NaN	2	276	9	0	0	0.0158	---	---		AA	AA	AA	AA	AA	AA	AA	AA	AA	AA	AA	AA	AA	AA	AA	AA	AA	AA	AA	AA	AA	AA	AA	AA	AA	AA	AA	AA	AA	AA	AA	AA	AA	AA	AA	AA
AX-123366626	Other	94.737	3.628	NaN	2	0	158	112	15	0.293	---	---		AG	GG	GG	AG	GG	GG	AG	AG	GG	GG	AG	---	AG	GG	GG	GG	AG	AG	GG	GG	AG	AG	AG	AG	GG	AG	AG	AG	---	AG	GG	GG	AG	AG	AG	GG
AX-123366628	PolyHighResolution	99.649	7.625	19.06	3	42	124	118	1	0.366	---	---		TC	CC	CC	TC	CC	CC	TC	TT	CC	CC	TC	CC	TC	CC	CC	CC	TT	TC	CC	CC	TT	TC	TT	TC	CC	TC	TT	TC	TC	TC	CC	CC	TC	TC	TC	CC
AX-123366633	PolyHighResolution	99.298	4.918	13.695	3	43	123	117	2	0.369	---	---		TC	CC	CC	TC	CC	CC	TC	TT	CC	CC	TC	CC	TC	CC	CC	CC	TT	TC	CC	CC	TT	TC	TT	TC	CC	TC	TT	TC	TC	TC	CC	CC	TC	TC	TC	CC
AX-123366635	MonoHighResolution	100	NaN	NaN	1	0	0	285	0	0	---	---		CC	CC	CC	CC	CC	CC	CC	CC	CC	CC	CC	CC	CC	CC	CC	CC	CC	CC	CC	CC	CC	CC	CC	CC	CC	CC	CC	CC	CC	CC	CC	CC	CC	CC	CC	CC
AX-123366651	NoMinorHom	99.649	5.094	NaN	2	213	71	0	1	0.125	---	---		AA	AG	AG	AA	AA	AA	AG	AA	AA	AA	AG	AA	AG	AG	AA	AG	AA	AA	AG	AA	AG	AA	AA	AA	AA	AA	AA	AA	AA	AG	AA	AG	AG	AA	AG	AA
AX-123366658	CallRateBelowThreshold	92.632	3.96	8.486	3	67	130	67	21	0.5	---	---		TC	TC	TC	TC	CC	TC	TC	TT	TC	TT	CC	TC	CC	TC	TC	TC	TC	---	CC	TT	TC	TC	TT	TC	TT	CC	TC	TC	TT	CC	CC	TC	TC	TC	TC	TC
AX-123366664	PolyHighResolution	100	6.373	13.354	3	3	74	208	0	0.14	---	---		GG	AG	AG	GG	GG	GG	AG	GG	GG	AG	GG	GG	AG	AG	GG	AG	GG	GG	GG	GG	AG	GG	GG	GG	GG	GG	GG	GG	GG	AG	GG	AG	AG	GG	AG	GG
AX-123366665	PolyHighResolution	100	8.143	17.208	3	69	131	85	0	0.472	---	---		TC	TC	TC	TC	TT	TC	TC	CC	TC	CC	TT	TC	TT	TC	TC	TC	TC	CC	TT	CC	TC	TC	CC	TC	CC	TT	TC	TC	CC	TT	TT	TC	TC	TC	TC	TC
AX-123366672	NoMinorHom	100	11.764	NaN	2	0	93	192	0	0.163	---	---		CC	AC	CC	CC	CC	CC	CC	CC	CC	AC	CC	AC	CC	CC	AC	CC	CC	CC	CC	CC	CC	CC	CC	CC	CC	CC	CC	CC	AC	CC	CC	CC	CC	CC	CC	CC
AX-123366687	PolyHighResolution	99.649	6.422	15.232	3	62	143	79	1	0.47	---	---		TC	TC	TC	TC	TT	CC	CC	TC	TC	CC	TC	TC	TC	TC	CC	CC	TT	TC	TT	TC	TT	CC	CC	TC	TT	CC	TT	CC	CC	TC	CC	TT	TC	TC	CC	CC
AX-123366708	PolyHighResolution	100	3.824	11.132	3	93	162	30	0	0.389	---	---		AG	AA	AA	GG	AA	AA	AA	AG	GG	AG	AG	AA	AA	AA	AG	AG	AA	AA	AG	AG	AA	AG	AA	AG	AA	AG	AG	AG	AA	AG	GG	AA	AA	AG	AG	GG
AX-123366710	PolyHighResolution	100	6.562	14.071	3	29	159	97	0	0.381	---	---		AC	CC	CC	AA	CC	CC	CC	AC	AA	AC	AC	CC	CC	CC	AC	AC	CC	CC	AC	AC	CC	AC	CC	AC	CC	AC	AC	AC	CC	AC	AA	CC	CC	AC	AC	AA
AX-123366716	NoMinorHom	100	7.54	NaN	2	0	5	280	0	0.0088	---	---		CC	CC	CC	CC	CC	CC	CC	CC	CC	CC	CC	CC	CC	CC	CC	CC	CC	CC	CC	CC	CC	CC	CC	CC	CC	CC	CC	CC	CC	CC	CC	CC	CC	CC	CC	CC
AX-123366718	NoMinorHom	100	5.899	NaN	2	0	52	233	0	0.0912	---	---		CC	TC	CC	CC	CC	CC	TC	CC	CC	CC	TC	CC	TC	TC	CC	CC	CC	CC	TC	CC	CC	CC	CC	CC	CC	CC	CC	CC	CC	CC	CC	CC	CC	CC	CC	CC
AX-123366721	PolyHighResolution	100	6.5	17.191	3	59	152	74	0	0.474	---	---		TG	TG	GG	TG	TT	TG	TT	GG	GG	TT	TG	TT	TG	TG	TT	TT	TG	TT	TT	GG	TG	TG	GG	GG	TG	TT	GG	TG	TG	GG	TT	TG	TT	TG	TG	TG
AX-123366735	PolyHighResolution	100	8.485	18.818	3	37	127	121	0	0.353	---	---		TC	CC	TC	CC	TC	TC	CC	TC	TT	CC	TC	TC	CC	CC	TC	TC	TC	TT	CC	TT	TC	TC	CC	CC	TT	TT	CC	TC	CC	TC	TC	TC	CC	TC	TC	TT
AX-123366736	PolyHighResolution	100	NaN	13.04	2	281	0	4	0	0.014	---	---		TT	TT	TT	TT	TT	TT	TT	TT	TT	TT	TT	TT	TT	TT	TT	TT	TT	TT	TT	TT	TT	TT	TT	TT	TT	TT	TT	TT	TT	TT	TT	TT	TT	TT	TT	TT
AX-123366744	MonoHighResolution	100	NaN	NaN	1	285	0	0	0	0	---	---		AA	AA	AA	AA	AA	AA	AA	AA	AA	AA	AA	AA	AA	AA	AA	AA	AA	AA	AA	AA	AA	AA	AA	AA	AA	AA	AA	AA	AA	AA	AA	AA	AA	AA	AA	AA
AX-123366747	NoMinorHom	100	5.523	NaN	2	277	8	0	0	0.014	---	---		AA	AA	AA	AA	AA	AA	AA	AA	AA	AA	AA	AA	AA	AA	AA	AA	AA	AA	AA	AG	AA	AA	AA	AA	AA	AA	AA	AA	AA	AA	AA	AA	AA	AA	AG	AA
AX-123366751	PolyHighResolution	99.649	5.198	11.13	3	65	152	67	1	0.496	---	---		AC	AC	AA	CC	AA	AA	AA	AC	AC	CC	AC	AA	AA	AC	CC	AC	AA	AA	CC	CC	AC	AC	AC	AC	AA	AA	AC	AC	AC	AC	CC	AC	AA	AC	AC	AC
AX-123366766	NoMinorHom	100	6.288	NaN	2	281	4	0	0	0.007	---	---		AA	AA	AA	AA	AA	AA	AA	AA	AA	AA	AA	AA	AA	AA	AA	AA	AA	AA	AA	AA	AA	AA	AA	AA	AA	AA	AA	AA	AA	AA	AA	AA	AA	AA	AA	AA
AX-123366774	PolyHighResolution	100	4.325	10.107	3	116	136	33	0	0.354	---	---		AG	AA	AA	AA	AG	GG	AA	AA	AG	AA	AG	AA	AA	AG	AA	AA	AG	AG	AA	GG	AA	AG	AA	AG	AG	AA	AG	AG	AG	AA	AG	AG	AG	AG	AG	AG
AX-123366780	PolyHighResolution	100	5.307	14.971	3	34	146	105	0	0.375	---	---		TC	CC	TC	TT	TC	CC	TC	TT	TC	TC	CC	TC	TC	CC	TC	TC	TC	TT	TC	CC	TC	TC	TT	TC	TC	TT	TC	TC	CC	TC	TC	CC	CC	TC	CC	TC
AX-123366794	CallRateBelowThreshold	96.14	4.514	10.941	3	194	42	38	11	0.215	---	---		TT	TC	TT	TT	TT	TT	CC	TT	TT	TT	TT	TT	CC	TC	CC	TT	TT	TT	TT	TT	TT	TT	TT	TT	TT	TT	TT	TT	TT	TC	TT	TT	CC	TT	TC	TT
AX-123366796	PolyHighResolution	100	12.695	27.356	3	54	151	80	0	0.454	---	---		TC	TC	TC	TC	CC	CC	TC	CC	TC	TC	TC	CC	TC	TT	TT	TC	TC	TT	TC	TC	TC	TT	CC	TC	TC	TT	CC	CC	CC	TC	TT	CC	TC	TC	TC	TT
AX-123366803	PolyHighResolution	100	9.239	18.756	3	21	142	122	0	0.323	---	---		AG	GG	AG	GG	AG	AG	AG	AG	GG	AG	GG	AG	GG	GG	GG	GG	AG	AG	GG	GG	AG	AA	AG	AG	AG	AG	AG	AG	GG	GG	AG	GG	GG	GG	GG	AA
AX-123366812	PolyHighResolution	98.947	5.674	11.367	3	73	100	109	3	0.436	---	---		AT	TT	AA	AA	AA	AA	TT	AT	AT	TT	AT	TT	AT	TT	TT	TT	TT	AA	TT	TT	AA	AA	AT	AT	AT	TT	TT	AA	AA	AT	TT	TT	AT	TT	AA	AT
AX-123366823	PolyHighResolution	100	10.555	23.151	3	67	147	71	0	0.493	---	---		TC	TC	TC	TT	TT	CC	TT	TC	TC	TT	CC	TT	TC	CC	TC	TC	CC	CC	CC	TC	CC	CC	TC	TC	CC	TC	TC	TC	CC	TT	CC	TC	CC	TC	TT	TC
AX-123366828	NoMinorHom	100	6.524	NaN	2	0	71	214	0	0.125	---	---		GG	TG	GG	GG	GG	GG	GG	GG	GG	GG	GG	GG	GG	GG	GG	GG	GG	GG	GG	GG	TG	GG	GG	GG	GG	GG	GG	GG	GG	TG	GG	TG	TG	GG	GG	GG
AX-123366832	PolyHighResolution	100	6.655	14.738	3	9	141	135	0	0.279	---	---		CC	AA	CC	CC	CC	CC	AC	CC	CC	AC	AC	AC	AC	AC	AC	AC	CC	CC	AC	CC	CC	CC	CC	CC	CC	CC	CC	CC	AC	AC	CC	AC	AC	CC	CC	CC
AX-123366833	PolyHighResolution	99.649	10.347	24.305	3	83	139	62	1	0.463	---	---		CG	CG	CG	GG	GG	CC	CG	CG	CC	CG	CC	CG	CC	CC	CC	CG	CC	CC	CG	CC	CG	CG	CG	CG	CC	CG	GG	CG	CC	CC	CG	CG	CC	CC	CG	GG
AX-123366834	NoMinorHom	99.649	5.919	NaN	2	0	89	195	1	0.157	---	---		CC	AC	CC	CC	CC	CC	CC	CC	CC	AC	CC	AC	AC	CC	AC	AC	CC	CC	AC	CC	CC	CC	CC	CC	CC	CC	CC	CC	CC	CC	CC	CC	AC	CC	AC	CC
AX-123366835	PolyHighResolution	99.298	5.679	12.452	3	78	146	59	2	0.466	---	---		AG	AG	AG	GG	GG	AG	AG	AG	AA	AG	AA	AG	AA	AA	AA	AG	AA	AA	AG	AA	AG	AG	AG	AG	AA	AG	GG	AG	AA	AA	AG	AG	AA	AA	AG	GG
AX-123366841	PolyHighResolution	100	10.736	21.713	3	1	78	206	0	0.14	---	---		CC	TC	CC	CC	CC	CC	CC	CC	CC	CC	CC	CC	CC	CC	CC	TC	CC	CC	TC	CC	CC	CC	CC	CC	CC	CC	CC	CC	CC	CC	CC	TC	CC	CC	CC	CC
AX-123366843	PolyHighResolution	100	8.989	24.402	3	123	134	28	0	0.333	---	---		CG	CC	CG	CC	CG	CC	CG	GG	CC	CC	CG	CC	CC	CG	CC	CG	GG	GG	CG	CG	CG	CG	CC	CG	CG	CC	GG	CG	CG	CG	CG	CC	CC	CG	CC	CC
AX-123366844	NoMinorHom	100	10.509	NaN	2	0	90	195	0	0.158	---	---		CC	TC	CC	CC	CC	CC	CC	CC	CC	TC	CC	TC	TC	CC	TC	TC	CC	CC	TC	CC	CC	CC	CC	CC	CC	CC	CC	CC	CC	CC	CC	CC	CC	CC	TC	CC
AX-123366845	PolyHighResolution	100	6.639	13.659	3	136	143	6	0	0.272	---	---		AA	TT	AA	AA	AA	AA	AT	AA	AA	AT	AT	AT	AT	AT	AT	AT	AA	AA	AT	AA	AA	AA	AA	AA	AA	AA	AA	AA	AT	AT	AA	AT	AT	AA	AA	AA
AX-123366849	PolyHighResolution	100	5.983	13.882	3	60	146	79	0	0.467	---	---		TC	TC	CC	CC	CC	CC	TT	TT	CC	TC	CC	TC	TT	TC	TT	CC	TC	TC	TC	TT	TC	TC	TC	TC	CC	TT	TT	TT	CC	TC	TC	CC	TT	TC	CC	TT
AX-123366851	PolyHighResolution	99.649	8.367	16.993	3	1	15	268	1	0.0299	---	---		GG	GG	GG	GG	GG	GG	GG	GG	GG	GG	GG	GG	GG	GG	GG	GG	GG	GG	GG	GG	GG	GG	GG	GG	GG	GG	GG	GG	GG	GG	GG	GG	GG	GG	CG	GG
AX-123366854	PolyHighResolution	100	8.043	17.25	3	106	152	27	0	0.361	---	---		AG	AA	GG	AG	AA	AG	AG	AG	AG	AG	AG	AG	AA	AA	AA	AA	AG	AG	AG	AG	GG	AA	AG	AG	AA	AA	AG	AA	AG	AG	AG	AG	AG	AG	AA	AA
AX-123366857	PolyHighResolution	100	6.86	16.816	3	8	78	199	0	0.165	---	---		TT	AT	AT	TT	TT	TT	AT	TT	TT	AT	TT	TT	TT	AT	TT	TT	TT	TT	AT	TT	AT	TT	TT	TT	TT	TT	TT	TT	TT	AT	TT	TT	TT	TT	AT	TT
AX-123366865	PolyHighResolution	99.649	4.949	14.752	3	53	144	87	1	0.44	---	---		TG	TG	TG	TG	TG	TG	TT	TT	TG	TG	TT	TT	GG	TT	GG	TG	TG	TG	TT	TG	GG	GG	GG	TG	GG	TG	GG	TG	TG	TT	TG	TG	GG	TG	GG	TG
AX-123366869	NoMinorHom	100	5.887	NaN	2	0	4	281	0	0.007	---	---		GG	GG	GG	GG	GG	GG	GG	GG	GG	GG	GG	GG	GG	GG	GG	GG	GG	GG	GG	GG	GG	GG	GG	GG	GG	GG	GG	GG	GG	GG	GG	GG	GG	GG	GG	GG
AX-123366871	PolyHighResolution	100	8.339	18.508	3	54	151	80	0	0.454	---	---		TC	TC	TC	TC	TC	TC	TT	TT	TC	TC	TT	TT	CC	TT	CC	TC	TC	TC	TT	TC	CC	CC	TC	TC	CC	TC	CC	TC	TC	TT	TC	TC	CC	TC	CC	TC
AX-123366875	PolyHighResolution	99.649	6.764	14.557	3	82	141	61	1	0.463	---	---		AC	AC	AA	AC	AC	AC	AC	AC	AA	AC	AC	CC	CC	AC	CC	AC	AA	CC	AA	AC	AA	AC	CC	AA	CC	CC	AC	AA	AC	AC	AC	CC	CC	CC	AA	AC
AX-123366880	Other	91.579	3.192	7.343	3	40	75	146	24	0.297	---	---		GG	AG	AA	GG	GG	GG	AG	GG	GG	GG	AG	AG	AG	GG	AA	AG	GG	GG	GG	GG	AA	GG	GG	---	GG	GG	GG	GG	AA	GG	GG	AG	AA	GG	AA	GG
AX-123366882	PolyHighResolution	100	9.677	20.454	3	4	73	208	0	0.142	---	---		GG	AG	GG	GG	GG	GG	AG	GG	GG	AG	GG	AG	GG	AG	GG	GG	GG	GG	GG	GG	GG	GG	GG	GG	GG	GG	GG	GG	AG	AG	GG	GG	AG	GG	GG	GG
AX-123366890	PolyHighResolution	98.246	4.671	16.175	3	37	138	105	5	0.379	---	---		CG	GG	CC	CG	GG	CC	CG	GG	CC	CG	GG	CG	GG	CG	GG	GG	CC	CG	GG	CG	CG	CG	CG	GG	CC	CG	CG	GG	CG	GG	CG	GG	CG	CG	CC	CG
AX-123366894	Other	92.632	3.232	13.696	3	27	132	105	21	0.352	---	---		AG	GG	AA	AG	GG	AA	AG	GG	AA	AG	GG	AG	GG	AG	GG	GG	AA	AG	GG	AG	AG	AG	AG	GG	---	AG	AG	GG	AG	GG	AG	GG	AG	AG	AA	AG
AX-123366900	PolyHighResolution	100	14.82	31.74	3	1	64	220	0	0.116	---	---		GG	AG	GG	GG	GG	GG	GG	GG	GG	GG	AG	AG	GG	GG	GG	AG	GG	GG	GG	GG	GG	GG	GG	GG	GG	GG	GG	GG	GG	AG	GG	AA	AG	GG	GG	GG
AX-123366904	PolyHighResolution	98.947	4.839	11.266	3	71	141	70	3	0.498	---	---		AG	AG	AA	AA	AG	GG	AG	AG	AG	AA	AA	AG	AA	GG	AA	GG	AG	AG	AG	AG	AA	AG	AA	AG	AA	AG	AA	AG	GG	GG	AG	AA	AG	GG	AA	AG
AX-123366909	PolyHighResolution	100	7.125	15.479	3	124	131	30	0	0.335	---	---		AG	AA	AA	AA	AG	GG	AA	AG	AG	AA	AA	AG	AA	AG	AA	AG	AG	AG	AA	AG	AA	AG	AA	AG	AA	AG	AA	AG	AG	AG	AG	AA	AG	GG	AA	AG
AX-123366911	PolyHighResolution	97.895	4.994	12.166	3	127	148	4	6	0.28	---	---		AA	GG	AA	AA	AA	AA	AG	AA	AA	AG	AG	AG	AG	AG	AG	AG	AA	AA	AG	AA	AA	AA	AA	AA	AA	AA	AA	AA	AG	AG	AA	AG	AG	AA	AA	AA
AX-123366916	Other	88.421	3.367	7.306	3	43	107	102	33	0.383	---	---		TC	CC	TT	TC	CC	TC	TC	TC	TC	TC	---	TC	CC	CC	CC	CC	TC	TC	TC	---	TT	CC	TC	---	CC	CC	CC	CC	TC	TC	---	TC	TC	TT	CC	CC
AX-123366921	NoMinorHom	100	11.55	NaN	2	0	17	268	0	0.0298	---	---		GG	GG	AG	GG	GG	GG	GG	GG	GG	GG	GG	GG	GG	GG	GG	GG	GG	GG	GG	GG	GG	GG	GG	GG	GG	GG	GG	GG	GG	GG	GG	GG	GG	GG	AG	GG
AX-123366927	PolyHighResolution	97.895	4.315	9.336	3	60	141	78	6	0.468	---	---		AG	AG	AG	AG	AG	AG	AA	AA	AA	AG	AG	AG	AA	AA	GG	AG	---	GG	AG	AG	GG	AG	GG	AG	GG	AA	GG	AG	AG	AG	AG	AG	AG	AG	GG	AG
AX-123366932	NoMinorHom	100	7.123	NaN	2	189	96	0	0	0.168	---	---		CC	CG	CG	CC	CC	CC	CG	CC	CC	CG	CG	CG	CC	CC	CG	CG	CC	CC	CG	CC	CG	CC	CC	CC	CC	CC	CC	CC	CG	CC	CC	CG	CG	CC	CG	CC
AX-123366933	PolyHighResolution	99.649	7.333	17.605	3	67	142	75	1	0.486	---	---		TC	TC	TT	TT	CC	TC	CC	TT	CC	TT	TT	TC	TC	TT	TT	TC	TT	TT	TT	TC	TC	TT	TC	TT	TT	TC	TT	TT	TT	TC	TT	TC	TC	TC	TC	TT
AX-123366934	NoMinorHom	100	7.69	NaN	2	267	18	0	0	0.0316	---	---		AA	AA	AG	AA	AA	AA	AA	AA	AA	AA	AA	AA	AA	AA	AA	AA	AA	AA	AA	AA	AA	AA	AA	AA	AA	AA	AA	AA	AA	AA	AA	AA	AA	AA	AG	AA
AX-123366935	NoMinorHom	100	11.945	NaN	2	0	4	281	0	0.007	---	---		GG	GG	GG	GG	GG	GG	GG	GG	GG	GG	GG	GG	GG	GG	GG	GG	GG	GG	GG	GG	GG	GG	GG	GG	GG	GG	GG	GG	GG	GG	GG	GG	GG	GG	GG	GG
AX-123366944	CallRateBelowThreshold	95.088	3.786	11.076	3	73	132	66	14	0.487	---	---		TG	TG	GG	GG	TT	TG	TT	GG	TT	TG	TG	TG	TG	GG	GG	TG	TG	TG	GG	TT	TG	---	TT	GG	GG	---	GG	TG	GG	TG	GG	TG	TG	TG	TG	GG
AX-123366947	PolyHighResolution	99.649	14.745	29.725	3	61	166	57	1	0.493	---	---		AG	AG	AA	AA	AG	AG	AG	GG	AG	AG	AG	GG	AG	AG	AA	AG	AG	AG	AG	AG	GG	GG	AA	AG	AG	AG	GG	AA	GG	GG	AG	AG	AG	AA	AA	GG
AX-123366952	PolyHighResolution	100	9.41	20.167	3	95	155	35	0	0.395	---	---		AG	AA	GG	GG	AG	AA	AG	AA	AA	AG	AG	AA	AG	AA	AG	AA	AG	AG	AG	AA	GG	AG	GG	AG	AG	AG	GG	AG	AA	AA	AG	AG	AA	AA	AG	AG
AX-123366953	NoMinorHom	100	12.922	NaN	2	0	82	203	0	0.144	---	---		CC	AC	AC	CC	CC	CC	CC	CC	CC	CC	AC	CC	CC	AC	AC	AC	CC	CC	AC	CC	CC	CC	CC	CC	CC	CC	CC	CC	AC	CC	CC	AC	CC	CC	CC	CC
AX-123366956	PolyHighResolution	100	6.804	13.758	3	60	149	76	0	0.472	---	---		AT	AT	AT	AA	TT	AT	AT	AA	TT	AA	TT	AT	AA	TT	AT	TT	AT	AT	AT	TT	AT	AT	TT	AA	AA	AT	AA	AT	AT	AT	AA	AT	AA	AT	AT	AA
AX-123366959	PolyHighResolution	99.649	5.157	14.114	3	63	151	70	1	0.488	---	---		AG	AG	AA	AG	AG	AG	AG	AG	GG	AG	AG	GG	AG	AG	AG	GG	AA	GG	AG	AG	AG	AA	GG	GG	AA	GG	AG	AG	AG	AA	AG	AG	GG	GG	AG	GG
AX-123366960	PolyHighResolution	100	11.056	26.286	3	65	153	67	0	0.496	---	---		AC	AC	AA	AA	AA	CC	AC	CC	AA	AC	AA	CC	AC	AA	AC	AC	AA	AC	AA	AC	AC	CC	AA	AC	AC	CC	AC	AC	CC	AC	AA	CC	AC	AC	CC	AA
AX-123366961	PolyHighResolution	100	8.042	18.861	3	67	153	65	0	0.496	---	---		TC	TC	CC	CC	CC	TT	TC	TT	CC	TC	CC	TT	TC	CC	TC	TC	CC	TC	CC	TC	TC	TT	CC	TC	TC	TT	TC	TC	TT	TC	CC	TT	TC	TC	TT	CC
AX-123366964	PolyHighResolution	100	6.607	15.561	3	58	113	114	0	0.402	---	---		AG	GG	AG	GG	AA	AA	AG	AG	AA	GG	GG	GG	GG	GG	GG	AG	GG	GG	GG	AG	GG	GG	GG	GG	GG	AG	GG	GG	GG	AG	GG	GG	GG	AA	GG	GG
AX-123366965	PolyHighResolution	99.298	5.885	12.597	3	84	144	55	2	0.449	---	---		AT	AT	AA	AA	AT	TT	AA	AT	AT	TT	AT	TT	AT	AT	AT	AT	AT	AT	AA	AT	AA	AT	AA	AT	AA	AT	AA	AT	AT	AT	AT	AT	TT	TT	AA	AT
AX-123366968	PolyHighResolution	100	17.439	37.442	3	58	142	85	0	0.453	---	---		AG	AG	GG	GG	AG	AA	GG	AG	AG	AA	AG	AA	AG	AG	AG	AG	AG	AG	GG	AG	GG	AG	GG	AG	GG	AG	GG	AG	AG	AG	AG	AG	AA	AA	GG	AG
AX-123366970	PolyHighResolution	99.649	10.226	23.203	3	205	78	1	1	0.141	---	---		TT	TG	TT	TT	TT	TT	TG	TT	TT	TG	TG	TG	TG	TT	TT	TT	TT	TT	TG	TT	TT	TT	TT	TT	TT	TT	TT	TT	TT	TT	TT	TT	TG	TT	TT	TT
AX-123366971	PolyHighResolution	100	5.993	13.79	3	59	142	84	0	0.456	---	---		AG	AG	GG	GG	AG	AA	GG	AG	AG	AA	AG	AA	AG	AG	AG	AG	AG	AG	GG	AG	GG	AG	GG	AG	GG	AG	GG	AG	AG	AG	AG	AG	AA	AA	GG	AG
AX-123366972	PolyHighResolution	100	8.595	20.686	3	26	150	109	0	0.354	---	---		AC	CC	AA	AC	AC	AA	CC	AA	AC	CC	AC	AC	AC	AC	CC	CC	CC	AA	CC	AC	AC	CC	CC	AA	CC	AC	AC	AC	CC	CC	CC	AC	AC	CC	AC	AC
AX-123366975	PolyHighResolution	99.649	6.45	13.535	3	86	146	52	1	0.44	---	---		AC	AC	AA	AA	AC	CC	AA	AC	AC	AC	AC	CC	AC	AC	AC	AC	AC	AC	AA	AC	AA	AC	AA	AC	AA	AC	AA	AC	AC	AC	AC	AC	CC	CC	AA	AC
AX-123366976	PolyHighResolution	98.596	6.431	13.563	3	81	142	58	4	0.459	---	---		TG	TG	TT	TT	TG	GG	TT	TG	TG	GG	TG	GG	TG	TG	TG	TG	TG	GG	TT	TG	TT	TG	TT	TG	TT	TG	TT	TG	TG	TG	TG	TG	GG	GG	TT	TG
AX-123366977	CallRateBelowThreshold	95.439	4.406	9.736	3	25	164	83	13	0.393	---	---		TC	TC	CC	CC	TC	TC	CC	TC	TC	TC	TC	---	TC	TT	TC	TC	TC	TT	CC	TC	CC	TC	CC	TC	CC	TC	CC	TC	TC	TC	TC	CC	---	TT	CC	TC
AX-123366979	NoMinorHom	99.649	5.75	NaN	2	0	72	212	1	0.127	---	---		CC	TC	CC	CC	CC	CC	CC	CC	CC	CC	CC	CC	CC	TC	TC	TC	CC	CC	CC	CC	CC	CC	CC	CC	CC	CC	CC	CC	CC	TC	CC	TC	CC	CC	CC	CC
AX-123366983	PolyHighResolution	99.649	6.281	16.179	3	72	154	58	1	0.475	---	---		TC	TC	TC	CC	TC	TC	TC	CC	CC	CC	CC	CC	TC	TC	TC	CC	TC	TT	TT	TC	TT	CC	TT	TC	TT	CC	TT	TC	CC	TT	TC	TT	---	TC	TT	TC
AX-123366989	PolyHighResolution	100	13.94	38.172	3	32	122	131	0	0.326	---	---		AG	GG	GG	GG	AG	AA	GG	GG	AG	AG	GG	AG	GG	AG	GG	AG	AG	AA	GG	AG	GG	AG	GG	AA	GG	GG	GG	AG	AG	AG	AG	AG	AG	AA	GG	AG
AX-123366992	PolyHighResolution	100	12.02	26.038	3	36	121	128	0	0.339	---	---		AC	CC	CC	CC	AC	AA	CC	CC	AC	AC	CC	AC	CC	AC	CC	AC	AC	AA	CC	AC	CC	AC	CC	AA	CC	CC	CC	AC	AC	AC	AC	AC	AC	AA	CC	AC
AX-123366994	PolyHighResolution	100	10.583	23.267	3	3	13	269	0	0.0333	---	---		CC	CC	TC	CC	CC	CC	CC	CC	CC	CC	CC	CC	CC	CC	CC	CC	CC	CC	CC	CC	TC	CC	CC	CC	CC	CC	CC	CC	CC	CC	CC	CC	CC	CC	TC	CC
AX-123366996	CallRateBelowThreshold	95.088	3.973	9.085	3	93	138	40	14	0.402	---	---		TC	---	TC	TT	CC	TC	TC	TT	TC	TT	TT	TC	TT	TT	TT	TC	TT	TC	TT	TC	TC	TC	TC	TT	TT	TC	TT	TT	TT	TC	TT	---	TT	TC	TC	TT
AX-123366998	PolyHighResolution	100	7.875	16.098	3	57	150	78	0	0.463	---	---		TC	TC	CC	CC	CC	TC	TC	TT	TT	CC	TC	TT	CC	TT	CC	TC	TC	TC	TC	TC	TC	CC	CC	TC	TC	TC	CC	TC	TC	TT	TT	CC	TC	TT	TC	TC
AX-123367000	NoMinorHom	100	7.982	NaN	2	225	60	0	0	0.105	---	---		AA	AC	AA	AA	AA	AA	AA	AA	AA	AA	AA	AA	AC	AA	AC	AC	AA	AA	AA	AA	AA	AA	AA	AA	AA	AA	AA	AA	AC	AA	AA	AC	AC	AA	AA	AA
AX-123367008	PolyHighResolution	100	8.962	18.603	3	50	146	89	0	0.432	---	---		TG	TG	TG	GG	GG	TG	GG	TG	TT	GG	GG	TG	TT	TG	TG	TT	TT	TG	TG	TG	TG	GG	TG	TG	TT	GG	GG	TG	TG	TG	TT	TG	TG	TG	TG	TG
AX-123367011	PolyHighResolution	100	7.604	17.266	3	66	147	72	0	0.489	---	---		TC	TC	CC	TT	CC	TC	CC	TT	CC	TC	TT	TC	TC	CC	TC	TC	CC	TC	CC	TC	TT	TT	CC	TC	TC	TT	CC	TC	TT	TC	TC	TC	TC	TC	TC	CC
AX-123367012	PolyHighResolution	97.193	4.367	8.97	3	30	149	98	8	0.377	---	---		AG	GG	AA	---	AA	AG	AG	AG	AA	GG	GG	AG	GG	AG	GG	GG	AA	AG	AG	AG	GG	GG	AA	AG	AG	GG	AA	AG	GG	GG	GG	AG	GG	AG	AG	AA
AX-123367025	PolyHighResolution	100	6.955	13.927	3	84	147	54	0	0.447	---	---		AG	AG	AA	AA	AG	GG	AA	AG	AG	AG	AG	GG	AG	AG	AG	AG	AG	AG	AA	AG	AA	AG	AA	AG	AA	AG	AA	AG	AG	AG	AG	AG	GG	GG	AA	AG
AX-123367029	NoMinorHom	100	9.935	NaN	2	208	77	0	0	0.135	---	---		TT	TC	TT	TT	TT	TT	TT	TT	TT	TC	TC	TC	TT	TC	TC	TT	TT	TT	TC	TT	TC	TT	TT	TT	TT	TT	TT	TT	TC	TT	TT	TT	TT	TT	TC	TT
AX-123367034	PolyHighResolution	100	11.058	27.785	3	122	137	26	0	0.332	---	---		CG	CC	CC	CC	CC	CG	CC	GG	GG	CC	CC	CG	CG	CG	CC	CG	CG	CG	CG	CG	GG	CC	CC	CG	GG	CG	CC	CG	CC	CG	GG	CC	CC	GG	CG	CG
AX-123367036	CallRateBelowThreshold	96.491	4.556	11.113	3	65	151	59	10	0.489	---	---		TC	TC	TC	TT	TT	TC	TC	---	---	TC	TT	TC	TT	TT	TC	TC	TT	CC	TT	TC	TT	CC	TC	TC	TT	TC	TC	TT	TC	CC	TT	CC	TC	TC	TC	TT
AX-123367040	PolyHighResolution	100	4.772	11.555	3	105	146	34	0	0.375	---	---		AG	AA	AA	AA	GG	AG	AG	AA	GG	AA	AA	AG	AA	AA	AA	AG	AA	AA	AA	AG	AG	AG	AG	AA	AA	AG	AA	AA	AA	AG	AA	AA	AA	AG	AG	AA
AX-123367042	Other	92.281	3.382	11.049	3	46	145	72	22	0.451	---	---		---	TG	GG	GG	GG	TG	TG	TT	---	TG	TG	TT	TG	TT	GG	TG	TG	TG	TT	TG	TT	GG	GG	TG	TG	TG	GG	TG	TG	TT	TT	GG	TG	TT	TG	TG
AX-123367043	PolyHighResolution	99.298	4.797	10.591	3	61	149	73	2	0.479	---	---		TC	TC	TC	CC	CC	TC	TC	TC	TC	TC	CC	TC	CC	CC	TC	TC	CC	TT	CC	TC	CC	TT	TC	TC	CC	TC	TC	CC	TC	TT	CC	TT	TC	TC	TC	CC
AX-123367051	PolyHighResolution	100	10.474	23.631	3	76	150	59	0	0.47	---	---		AG	AG	AG	AA	AA	AG	AG	AG	AA	AG	AA	AG	AA	AA	AG	AG	AA	GG	AA	AG	AA	GG	AG	AG	AA	AG	AG	AA	AG	GG	AA	GG	AG	AG	AG	AA
AX-123367052	NoMinorHom	100	9.744	NaN	2	0	60	225	0	0.105	---	---		TT	AT	TT	TT	TT	TT	TT	TT	TT	TT	TT	TT	AT	TT	AT	AT	TT	TT	TT	TT	TT	TT	TT	TT	TT	TT	TT	TT	TT	TT	TT	AT	TT	TT	TT	TT
AX-123367053	PolyHighResolution	100	9.672	22.685	3	57	153	75	0	0.468	---	---		TC	TC	TC	CC	CC	TC	TC	TC	CC	TC	CC	TC	CC	CC	TC	TC	CC	TT	CC	TC	CC	TT	TC	TC	CC	TC	TC	CC	TC	TT	CC	TT	TC	TC	TC	CC
AX-123367055	PolyHighResolution	100	10.168	25.012	3	4	139	142	0	0.258	---	---		CC	AA	CC	CC	CC	CC	AC	CC	CC	AC	AC	AC	AC	AC	AC	AC	CC	CC	AC	CC	CC	CC	CC	CC	CC	CC	CC	CC	AC	AC	CC	AC	AC	CC	CC	CC
AX-123367058	PolyHighResolution	100	7.797	17.855	3	91	155	39	0	0.409	---	---		AG	AA	GG	AA	AG	AG	AA	AG	AG	AA	AA	AA	AA	AG	AG	AG	AG	AG	AA	GG	AG	AG	AA	AA	AA	GG	AA	AG	AG	AG	AG	AG	AG	GG	GG	AG
AX-123367066	NoMinorHom	100	6.152	NaN	2	0	15	270	0	0.0263	---	---		GG	GG	GG	GG	GG	GG	GG	GG	GG	GG	GG	GG	GG	GG	GG	GG	GG	GG	GG	GG	GG	GG	GG	GG	GG	GG	GG	GG	GG	GG	GG	GG	GG	GG	TG	GG
AX-123367068	NoMinorHom	100	6.643	NaN	2	206	79	0	0	0.139	---	---		AA	AG	AA	AA	AA	AA	AA	AA	AA	AA	AA	AA	AG	AG	AA	AA	AA	AA	AA	AA	AA	AA	AA	AA	AA	AA	AA	AA	AA	AA	AA	AA	AA	AA	AA	AA
AX-123367073	PolyHighResolution	99.649	6.408	14.71	3	76	162	46	1	0.447	---	---		AG	AG	AA	GG	AA	AG	GG	AG	AG	AG	AG	AG	AG	AA	AG	AG	AG	AA	GG	AA	AG	AG	AA	AG	GG	AA	GG	AG	AA	AG	AG	AG	AA	AA	AA	AG
AX-123367075	PolyHighResolution	100	7.747	17.485	3	92	145	48	0	0.423	---	---		TC	TC	TT	CC	TT	TC	TC	TC	TC	TC	CC	CC	CC	TT	CC	TT	TC	TT	TC	TT	TC	TC	TC	TC	CC	TT	CC	TC	TC	CC	TC	TT	TC	TT	TT	TC
AX-123367079	NoMinorHom	100	11.244	NaN	2	201	84	0	0	0.147	---	---		AA	AG	AA	AA	AA	AA	AG	AA	AA	AG	AG	AG	AA	AA	AA	AG	AA	AA	AG	AA	AA	AA	AA	AA	AA	AA	AA	AA	AG	AA	AA	AG	AG	AA	AA	AA
AX-123367080	PolyHighResolution	99.649	7.772	18.248	3	111	147	26	1	0.35	---	---		TG	TT	TG	TG	TG	TG	TG	TG	TG	TG	TT	TG	TG	TT	TT	TT	TG	TG	TG	TT	TG	TG	GG	GG	TG	TT	GG	TG	TT	TT	TG	TT	TT	TT	TT	TG
AX-123367081	PolyHighResolution	100	7.745	20.456	3	115	144	26	0	0.344	---	---		AG	AA	AA	AG	GG	AG	AG	AA	AA	AG	AG	AG	AA	AA	AG	AG	GG	AG	AA	AG	GG	AG	AA	AG	AG	AG	AA	GG	AG	AA	GG	AG	AG	AA	AA	AA
AX-123367083	PolyHighResolution	100	8.529	20.297	3	41	166	78	0	0.435	---	---		AG	GG	AG	GG	AA	AG	GG	AG	AA	AG	GG	GG	GG	AG	GG	AG	AG	AA	GG	AA	GG	AG	AA	AG	GG	AA	GG	AG	AG	GG	AG	AG	AG	AA	AG	AG
AX-123367084	PolyHighResolution	100	6.835	15.214	3	78	165	42	0	0.437	---	---		AT	AA	AT	AA	TT	AT	AA	AT	TT	AT	AA	AA	AA	AT	AA	AT	AT	TT	AA	TT	AA	AT	TT	AT	AA	TT	AA	AT	AT	AA	AT	AT	AT	TT	AT	TT
AX-123367086	PolyHighResolution	100	9.419	23.114	3	4	3	278	0	0.0193	---	---		GG	GG	GG	GG	GG	GG	GG	GG	GG	GG	GG	GG	GG	GG	GG	GG	GG	GG	GG	GG	GG	GG	GG	GG	GG	GG	GG	GG	GG	GG	GG	GG	GG	GG	GG	GG
AX-123367087	PolyHighResolution	100	7.568	15.154	3	116	147	22	0	0.335	---	---		AT	AA	AA	AA	AA	AT	AA	AT	AT	AA	AT	AT	AA	AT	AT	AA	AT	AT	AA	AT	AA	AT	AA	AT	AT	TT	AT	TT	AT	AT	AT	AT	AA	AT	AT	AT
AX-123367088	Other	94.737	3.442	7.745	3	85	85	100	15	0.472	---	---		TT	CC	TT	TT	CC	TC	CC	TT	TC	CC	CC	CC	TC	CC	CC	CC	CC	TT	TC	---	CC	TT	TT	TT	TT	TT	TT	CC	CC	TC	CC	CC	CC	TT	TT	TT
AX-123367093	PolyHighResolution	99.649	5.912	13.304	3	108	110	66	1	0.426	---	---		AG	AA	GG	AG	AG	GG	AA	GG	AG	AA	AG	AG	AG	AG	AA	AA	AA	GG	AA	AG	AG	AA	AA	GG	AA	AG	AG	AG	AA	AA	AA	AG	GG	AA	AG	AG
AX-123367097	PolyHighResolution	100	8.396	24.592	3	87	135	63	0	0.458	---	---		CG	CG	CG	CG	CG	CC	CG	CC	CG	CC	CC	CC	GG	GG	CG	CC	CG	CG	CG	CC	CC	CC	CG	CC	CC	CC	CG	GG	CG	CG	CG	CG	CC	CG	CG	GG
AX-123367100	PolyHighResolution	100	9.876	23.535	3	68	153	64	0	0.493	---	---		TG	TG	TT	TT	TG	GG	TG	TG	TT	TG	GG	TG	TG	GG	GG	TG	GG	TG	TT	TG	TG	TG	TG	TG	TG	TG	TT	GG	GG	TG	GG	GG	TG	TT	TT	TT
AX-123367102	PolyHighResolution	100	8.792	20.619	3	36	144	105	0	0.379	---	---		CG	GG	CC	CC	CG	GG	GG	CG	CC	GG	GG	GG	CG	GG	GG	GG	GG	CG	CG	CG	CG	CG	CG	CG	CG	CG	CC	GG	GG	CG	GG	GG	GG	CC	CC	CC
AX-123367103	PolyHighResolution	100	12.562	27.088	3	112	147	26	0	0.349	---	---		AG	AA	AG	GG	AG	AG	AG	AG	AG	AG	AG	AG	AG	AA	AA	AA	AG	AG	AG	AA	AG	AG	GG	GG	AG	AA	GG	AG	AA	AA	AG	AA	AA	AA	AA	AG
AX-123367106	Other	84.912	3.374	6.925	3	61	149	32	43	0.44	---	---		TG	TT	TG	TT	GG	TG	TT	TG	GG	TT	TT	TG	TT	---	TT	TG	TG	---	TT	GG	TG	TT	---	---	---	GG	TG	TG	TG	TT	GG	TG	TG	GG	TG	GG
AX-123367109	PolyHighResolution	99.649	8.144	16.652	3	85	160	39	1	0.419	---	---		TC	TT	TC	TC	CC	TC	TT	TC	CC	TC	TT	TC	TT	TC	TT	---	TC	TC	TT	CC	TC	TT	CC	CC	CC	CC	TC	TC	TC	TT	CC	TC	TC	CC	TC	CC
AX-123367124	CallRateBelowThreshold	22.456	NaN	4.396	2	57	0	7	221	0.109	---	---		---	TT	TT	---	---	---	---	---	TT	---	---	---	---	---	TT	---	---	---	---	TT	---	---	CC	---	CC	---	---	---	---	---	---	---	---	TT	TT	---
AX-123367128	NoMinorHom	100	7.649	NaN	2	272	13	0	0	0.0228	---	---		TT	TT	TT	TT	TT	TT	TT	TT	TT	TT	TT	TT	TT	TT	TT	TT	TT	TT	TT	TT	TC	TT	TT	TT	TT	TT	TT	TT	TT	TT	TT	TT	TT	TT	TT	TT
AX-123367129	MonoHighResolution	100	NaN	NaN	1	0	0	285	0	0	---	---		CC	CC	CC	CC	CC	CC	CC	CC	CC	CC	CC	CC	CC	CC	CC	CC	CC	CC	CC	CC	CC	CC	CC	CC	CC	CC	CC	CC	CC	CC	CC	CC	CC	CC	CC	CC
AX-123367132	PolyHighResolution	100	5.281	11.283	3	274	8	3	0	0.0246	---	---		TT	TT	TT	TT	TT	TT	TT	TT	TT	TT	TT	TT	TT	TT	TT	TT	TT	TT	TT	TT	TG	TT	TT	TT	TT	TT	TT	TT	TT	TT	TT	TT	TT	TT	TG	TT
AX-123367133	PolyHighResolution	100	7.134	16.322	3	119	143	23	0	0.332	---	---		TC	TT	TT	TC	CC	TC	TC	TT	TT	TC	TC	TC	TT	TT	TC	TC	TC	TC	TT	TC	CC	TC	TT	TC	TC	TC	TT	CC	TC	TT	CC	TC	TC	TT	TT	TT
AX-123367138	CallRateBelowThreshold	96.842	4.363	10.202	3	103	148	25	9	0.359	---	---		TC	TT	TC	TC	TC	TC	TC	TC	TC	TC	TT	TC	TC	TT	TT	TT	TC	TC	TC	---	TC	TC	CC	CC	TC	TT	CC	TC	TT	TT	TC	TT	---	TT	TT	TC
AX-123367139	PolyHighResolution	98.947	4.626	11.651	3	56	156	70	3	0.475	---	---		AG	AG	AG	AA	GG	AG	AA	AG	AG	AA	GG	AG	AG	AG	AG	AG	---	AG	AA	GG	AG	AG	AG	AG	AA	GG	AA	AG	GG	AG	AG	AG	GG	GG	GG	AG
AX-123367144	PolyHighResolution	99.649	14.729	31.198	3	108	150	26	1	0.356	---	---		AG	AA	AG	AG	AA	AG	AG	AG	AG	AA	AG	AG	AA	AA	AA	AA	AA	AG	AA	AG	AA	AG	AA	AG	AG	GG	AG	AG	AA	AA	AG	AA	AA	AG	AG	AG
AX-123367152	PolyHighResolution	100	13.943	32.285	3	114	142	29	0	0.351	---	---		TC	TT	TC	TC	TC	CC	TT	TC	TC	TC	TC	TC	TC	TT	TC	TT	CC	TC	TC	TC	TT	TT	TC	TC	CC	TC	CC	CC	TT	TC	TT	TC	TC	TC	TC	TC
AX-123367155	PolyHighResolution	100	6.725	16.983	3	128	153	4	0	0.282	---	---		TT	GG	TT	TT	TT	TT	TG	TT	TT	TG	TG	TG	TG	TG	TG	TG	TT	TT	TG	TT	TG	TT	TT	TT	TT	TT	TT	TT	TG	TG	TT	TG	TG	TT	TT	TT
AX-123367159	PolyHighResolution	100	7.646	15.786	3	114	140	31	0	0.354	---	---		TG	TT	TG	TG	GG	GG	TT	TG	TG	TG	TG	TG	TG	TT	TG	TT	GG	TG	TG	TG	TT	TT	TG	TG	GG	TG	GG	GG	TT	TG	TT	TG	TG	TG	TG	TG
AX-123367160	PolyHighResolution	99.298	5.505	13.555	3	66	151	66	2	0.5	---	---		AG	AG	AG	AG	AA	AA	GG	AG	AG	AA	AG	AA	AG	AG	AG	AG	AA	AG	AG	AG	GG	GG	AG	AG	AA	AG	AA	AA	AG	AG	GG	AG	AA	AG	AG	AG
AX-123367162	PolyHighResolution	100	8.213	18.42	3	8	148	129	0	0.288	---	---		CC	TT	TC	CC	CC	CC	TC	CC	CC	TC	TC	TC	TC	TC	TC	TC	CC	CC	TC	CC	TC	CC	CC	CC	CC	CC	CC	CC	TC	TC	CC	TC	TC	CC	CC	CC
AX-123367163	PolyHighResolution	100	8.558	17.223	3	68	149	68	0	0.5	---	---		TG	TG	TG	TG	GG	GG	TT	TG	TG	GG	TG	GG	TG	TG	TG	TG	GG	TG	TG	TG	TT	TT	TG	TG	GG	TG	GG	GG	TG	TG	TT	TG	GG	TG	TG	TG
AX-123367165	CallRateBelowThreshold	91.93	3.968	8.832	3	87	149	26	23	0.384	---	---		AG	AA	AG	AG	AA	AG	AG	AG	AG	AA	AG	---	AA	AA	AA	AA	AA	AG	AG	AG	AA	AG	AA	AG	AG	GG	---	AG	AA	AG	AG	AA	AA	AG	AG	AG
AX-123367172	PolyHighResolution	97.193	4.602	10.035	3	53	159	65	8	0.478	---	---		TC	TC	TC	TC	TT	TT	CC	TC	TC	TT	TC	TT	TC	TC	TC	TC	TT	TC	TC	TC	CC	CC	TC	TC	TT	TC	TT	TT	TT	TC	TC	TC	---	TC	TC	TC
AX-123367174	NoMinorHom	100	8.981	NaN	2	273	12	0	0	0.0211	---	---		AA	AA	AA	AA	AA	AA	AA	AA	AA	AA	AA	AA	AA	AA	AA	AA	AA	AA	AA	AA	AC	AA	AA	AA	AA	AA	AA	AA	AA	AA	AA	AA	AA	AA	AA	AA
AX-123367179	PolyHighResolution	100	9.872	19.853	3	3	75	207	0	0.142	---	---		GG	AG	GG	GG	GG	GG	AG	GG	GG	AG	AG	GG	GG	AG	AG	GG	GG	GG	GG	GG	AG	GG	GG	GG	GG	GG	GG	GG	GG	GG	GG	AG	GG	GG	GG	GG
AX-123367180	Other	95.789	4.235	NaN	2	0	46	227	12	0.0842	---	---		CC	AC	CC	CC	---	CC	AC	CC	CC	AC	AC	---	CC	CC	CC	CC	CC	CC	CC	CC	CC	CC	CC	CC	CC	CC	CC	CC	AC	CC	CC	AC	AC	CC	CC	CC
AX-123367182	NoMinorHom	98.947	5.694	NaN	2	0	70	212	3	0.124	---	---		GG	AG	AG	GG	GG	GG	GG	GG	GG	AG	GG	AG	AG	GG	AG	AG	GG	GG	GG	GG	AG	GG	GG	GG	GG	GG	GG	GG	GG	GG	GG	AG	GG	GG	AG	GG
AX-123367184	PolyHighResolution	99.649	6.054	13.671	3	26	147	111	1	0.35	---	---		AG	GG	AG	AG	AG	AA	GG	AG	AG	AG	AG	AG	AG	GG	AG	GG	AG	AG	AG	AG	GG	GG	AG	AG	AA	AG	AA	AA	GG	AG	GG	AG	AG	AG	AG	AG
AX-123367187	PolyHighResolution	100	17.025	34.79	3	28	143	114	0	0.349	---	---		TC	CC	TC	TC	TC	TT	CC	TC	TC	TC	TC	TC	TC	CC	TC	CC	TC	TC	TC	TC	CC	CC	TC	TC	TT	TC	TT	TT	CC	TC	CC	TC	TC	TC	TC	TC
AX-123367189	PolyHighResolution	100	7.707	15.665	3	212	72	1	0	0.13	---	---		AA	AG	AA	AA	AA	AA	AA	AA	AA	AA	AA	AA	AG	AA	AG	AA	AA	AA	AA	AA	AA	AA	AA	AA	AA	AA	AA	AA	AA	AG	AA	AA	AA	AA	AA	AA
AX-123367190	NoMinorHom	100	6.696	NaN	2	273	12	0	0	0.0211	---	---		TT	TT	TT	TT	TT	TT	TT	TT	TT	TT	TT	TT	TT	TT	TT	TT	TT	TT	TT	TT	TC	TT	TT	TT	TT	TT	TT	TT	TT	TT	TT	TT	TT	TT	TT	TT
AX-123367196	Other	88.772	3.347	NaN	2	166	87	0	32	0.172	---	---		---	AC	AA	AA	AA	AA	AA	AA	AC	AC	AA	AC	AA	AC	AA	AC	---	AA	---	---	AA	AA	AA	AA	AA	AA	AA	---	AA	AA	AA	AC	AC	AA	AC	AA
AX-123367201	PolyHighResolution	100	8.695	23.118	3	29	141	115	0	0.349	---	---		AG	GG	AG	AG	AG	AA	GG	AG	AG	AG	AG	AG	AG	GG	AG	GG	AA	AG	AG	AG	GG	GG	AG	AG	AA	AG	AA	AA	GG	AG	GG	AG	AG	AG	AG	AG
AX-123367205	PolyHighResolution	100	10.415	21.453	3	72	143	70	0	0.496	---	---		AG	AG	GG	AG	AG	GG	AG	AG	AG	AG	GG	AG	GG	AA	AG	AA	AG	AG	GG	AG	AA	AA	AG	AG	GG	AG	GG	GG	AA	GG	AA	GG	AG	AG	AG	AG
AX-123367208	PolyHighResolution	98.596	4.781	14.173	3	75	3	203	4	0.272	---	---		CC	TT	CC	CC	CC	CC	CC	CC	CC	TT	CC	TT	CC	TT	CC	TT	CC	CC	CC	CC	CC	CC	CC	CC	CC	CC	CC	CC	CC	CC	CC	TT	CC	CC	TT	CC
AX-123367215	CallRateBelowThreshold	92.982	3.739	8.45	3	66	155	44	20	0.458	---	---		AG	AG	AA	AA	GG	AG	AA	AG	AG	AA	AG	AA	AG	AG	AG	AG	AG	AA	AG	AG	AG	GG	AG	AG	GG	GG	AG	AA	AG	AG	GG	AG	GG	AG	AG	AA
AX-123367218	PolyHighResolution	100	8.78	23.597	3	68	155	62	0	0.489	---	---		AG	AG	GG	GG	AG	AA	GG	AG	AG	AG	AG	AA	GG	AG	GG	AG	AA	AG	AG	GG	GG	AA	GG	AA	AA	AA	AG	AA	AG	GG	AG	AA	GG	GG	AA	GG
AX-123367219	CallRateBelowThreshold	92.982	3.688	8.14	3	31	138	96	20	0.377	---	---		TC	CC	TT	TT	TC	TC	CC	CC	TC	TC	CC	CC	CC	CC	TC	---	---	TC	CC	TC	CC	CC	TT	---	TC	TC	CC	TC	CC	CC	TC	TC	CC	TT	TT	CC
AX-123367224	PolyHighResolution	99.649	5.014	11.152	3	68	163	53	1	0.474	---	---		CG	CG	CC	CC	GG	CG	CC	GG	CG	CC	CG	CC	CG	CG	CG	CG	CG	CC	CG	CG	CG	CG	CG	CG	GG	GG	CG	CC	CG	CG	GG	CG	GG	CG	CG	CC
AX-123367226	NoMinorHom	100	6.294	NaN	2	0	64	221	0	0.112	---	---		TT	AT	TT	TT	TT	TT	AT	TT	TT	AT	AT	AT	TT	TT	TT	TT	TT	TT	TT	TT	TT	TT	TT	TT	TT	TT	TT	TT	AT	TT	TT	AT	AT	TT	TT	TT
AX-123367228	PolyHighResolution	97.895	4.152	15.635	3	68	8	203	6	0.258	---	---		GG	AA	GG	GG	GG	GG	GG	GG	GG	AA	GG	AA	GG	AA	GG	AA	GG	GG	GG	GG	GG	GG	GG	GG	GG	GG	GG	GG	GG	GG	GG	AA	GG	GG	AA	GG
AX-123367230	NoMinorHom	100	9.682	NaN	2	221	64	0	0	0.112	---	---		AA	AG	AA	AA	AA	AA	AG	AA	AA	AG	AG	AG	AA	AA	AA	AA	AA	AA	AA	AA	AA	AA	AA	AA	AA	AA	AA	AA	AG	AA	AA	AG	AG	AA	AA	AA
AX-123367231	PolyHighResolution	100	8.78	22.715	3	7	151	127	0	0.289	---	---		GG	CC	CG	GG	GG	GG	CG	GG	GG	CG	CG	CG	CG	CG	CG	CG	GG	GG	CG	GG	CG	GG	GG	GG	GG	GG	GG	GG	CG	CG	GG	CG	CG	GG	GG	GG
AX-123367232	PolyHighResolution	99.649	5.911	13.652	3	59	151	74	1	0.474	---	---		CG	CG	GG	CC	CG	CG	CC	CG	CG	CC	CG	CG	CG	CG	CG	GG	CG	CG	CC	GG	CG	CG	CC	CC	CC	GG	CC	CG	GG	CG	CG	CG	GG	GG	GG	CG
AX-123367233	PolyHighResolution	100	9.228	20.558	3	74	154	57	0	0.47	---	---		TC	TC	TT	CC	TT	TC	CC	TC	TC	CC	TC	TC	TC	TC	TC	TT	TC	TC	CC	TT	TC	TC	CC	CC	CC	TT	CC	TC	TT	TC	TC	TC	TT	TT	TT	TC
AX-123367234	PolyHighResolution	100	8.422	17.717	3	57	157	71	0	0.475	---	---		TC	TC	CC	TT	CC	TC	TT	TC	TC	TT	TC	TC	TC	TC	TC	CC	TC	TC	TT	CC	TC	TC	TT	TT	TT	CC	TT	TC	CC	TC	TC	TC	CC	CC	CC	TC
AX-123367235	NoMinorHom	99.649	6.424	NaN	2	222	62	0	1	0.109	---	---		AA	AT	AA	AA	AA	AA	AT	AA	AA	AT	AT	AT	AA	AA	AA	AA	AA	AA	AA	AA	AA	AA	AA	AA	AA	AA	AA	AA	AT	AA	AA	AT	AT	AA	AA	AA
AX-123367238	MonoHighResolution	100	NaN	NaN	1	0	0	285	0	0	---	---		CC	CC	CC	CC	CC	CC	CC	CC	CC	CC	CC	CC	CC	CC	CC	CC	CC	CC	CC	CC	CC	CC	CC	CC	CC	CC	CC	CC	CC	CC	CC	CC	CC	CC	CC	CC
AX-123367240	PolyHighResolution	100	6.828	23.176	3	200	84	1	0	0.151	---	---		TT	TC	TT	TT	TT	TT	TT	TT	TT	TT	TT	TC	TT	TT	TC	TC	TT	TT	TT	TT	TT	TT	TT	TT	TT	TT	TT	TT	TC	TT	TT	TT	TC	TT	TT	TT
AX-123367245	PolyHighResolution	100	8.791	17.76	3	36	144	105	0	0.379	---	---		TC	CC	TC	CC	TC	TC	TC	TC	TT	CC	CC	CC	CC	TC	CC	TC	TC	TC	CC	TC	TT	TT	TT	TC	CC	TC	TC	TC	TC	CC	TT	CC	CC	TC	TC	TC
AX-123367252	PolyHighResolution	100	6.624	17.288	3	131	147	7	0	0.282	---	---		AA	TT	AA	AA	AA	AA	AT	AA	AA	AT	AT	AT	AT	AT	AT	AT	AA	AA	AT	AA	AA	AA	AA	AA	AA	AA	AA	AA	AT	AT	AA	AT	AT	AA	AA	AA
AX-123367254	NoMinorHom	99.649	7.285	NaN	2	195	89	0	1	0.157	---	---		TT	TC	TC	TT	TT	TT	TT	TT	TT	TT	TC	TT	TT	TC	TC	TC	TT	TT	TC	TT	TC	TT	TT	TT	TT	TT	TT	TT	TT	TT	TT	TC	TT	TT	TT	TT
AX-123367260	NoMinorHom	99.649	7.086	NaN	2	192	92	0	1	0.162	---	---		AA	AT	AT	AA	AA	AA	AT	AA	AA	AA	AT	AA	AA	AT	AT	AT	AA	AA	AT	AA	AT	AA	AA	AA	AA	AA	AA	AA	AA	AA	AA	AT	AA	AA	AA	AA
AX-123367262	PolyHighResolution	98.947	5.707	11.413	3	71	154	57	3	0.475	---	---		AT	AT	AA	AT	AA	AA	AA	AT	AT	AT	AT	AT	AA	TT	AT	AT	TT	AT	AT	AA	AA	TT	TT	AA	TT	TT	AA	TT	AT	AA	TT	AA	AT	AA	AT	AA
AX-123367266	NoMinorHom	97.544	4.294	NaN	2	187	91	0	7	0.164	---	---		AA	AG	AG	AA	AA	AA	AG	AA	AA	AA	AG	AA	AA	AG	AG	AG	AA	AA	AG	AA	AG	AA	AA	AA	AA	AA	AA	AA	AA	AA	AA	AG	AA	AA	AA	AA
AX-123367268	PolyHighResolution	100	6.427	14.685	3	101	143	41	0	0.395	---	---		TC	TT	TC	TC	CC	CC	TT	TC	TC	TT	TC	TC	TC	TT	TT	TT	CC	TC	TC	TT	TT	CC	TC	CC	CC	TC	TC	CC	TC	TC	TC	TC	TT	TT	CC	TT
AX-123367270	NoMinorHom	97.895	4.527	NaN	2	0	79	200	6	0.142	---	---		GG	TG	GG	GG	GG	GG	GG	GG	GG	TG	GG	GG	GG	GG	GG	TG	GG	GG	TG	GG	TG	GG	GG	GG	GG	GG	GG	GG	TG	TG	GG	GG	TG	GG	GG	GG
AX-123367272	NoMinorHom	99.649	5.609	NaN	2	206	78	0	1	0.137	---	---		TT	TC	TT	TT	TT	TT	TT	TT	TT	TT	TT	TT	TT	TC	TT	TT	TT	TT	TT	TT	TT	TT	TT	TT	TT	TT	TT	TT	TT	TT	TT	TT	TT	TT	TT	TT
AX-123367276	PolyHighResolution	100	9.567	19.432	3	34	138	113	0	0.361	---	---		AG	GG	AG	AG	AA	AA	GG	AG	AG	GG	AG	AG	AG	GG	AG	GG	AA	AG	AG	AG	GG	AG	AG	AA	AA	AG	AG	AA	AG	AG	AG	AG	AG	AG	AG	GG
AX-123367278	PolyHighResolution	100	5.352	13.22	3	113	138	34	0	0.361	---	---		AC	AA	AC	AC	CC	CC	AA	AC	AC	AA	AC	AC	AC	AA	AC	AA	CC	AC	AC	AC	AA	AC	AC	CC	CC	AC	AC	CC	AC	AC	AC	AC	AC	AC	AC	AA
AX-123367279	NoMinorHom	100	10.857	NaN	2	0	3	282	0	0.0053	---	---		GG	GG	GG	GG	GG	GG	GG	GG	GG	GG	GG	GG	GG	GG	GG	GG	GG	GG	GG	GG	GG	GG	GG	GG	GG	GG	GG	GG	GG	GG	GG	GG	GG	GG	GG	GG
AX-123367282	PolyHighResolution	99.649	12.643	26.112	3	3	72	209	1	0.137	---	---		CC	TC	CC	CC	CC	CC	TC	CC	CC	TC	TC	CC	CC	TC	TC	CC	CC	CC	CC	CC	CC	CC	CC	CC	CC	CC	CC	CC	CC	CC	CC	TC	CC	CC	CC	CC
AX-123367289	NoMinorHom	97.544	4.275	NaN	2	206	72	0	7	0.13	---	---		AA	AC	AC	AA	AA	AA	AC	AA	AA	AA	AC	AA	AC	AA	AC	AA	AA	AA	AC	AA	AC	AA	AA	AA	AA	AA	AA	AA	AA	AC	AA	AC	AA	AA	AA	AA
AX-123367294	PolyHighResolution	100	15.518	31.316	3	1	15	269	0	0.0298	---	---		CC	CC	TC	CC	CC	CC	CC	CC	CC	CC	CC	CC	CC	CC	CC	CC	CC	CC	CC	CC	CC	CC	CC	CC	CC	CC	CC	CC	CC	CC	CC	CC	CC	CC	TC	CC
AX-123367297	PolyHighResolution	100	14.382	33.632	3	1	4	280	0	0.0105	---	---		CC	CC	CC	CC	CC	CC	CC	CC	CC	CC	CC	CC	CC	CC	CC	CC	CC	CC	CC	CC	CC	CC	CC	CC	CC	CC	CC	CC	CC	CC	CC	CC	CC	CC	CC	CC
AX-123367301	NoMinorHom	100	11.546	NaN	2	0	5	280	0	0.0088	---	---		CC	CC	CC	CC	CC	CC	CC	CC	CC	CC	CC	CC	CC	CC	CC	CC	CC	CC	CC	CC	CC	CC	CC	CC	CC	CC	CC	CC	CC	CC	CC	CC	CC	CC	CC	CC
AX-123367304	PolyHighResolution	97.544	3.936	10.32	3	10	203	65	7	0.401	---	---		AG	AG	AA	AG	AG	GG	AG	GG	GG	GG	GG	AG	GG	GG	AG	AG	AG	AG	AG	AG	AG	AG	AG	AG	AG	AG	AG	AG	AG	AG	AG	AG	AG	AG	AG	AG
AX-123367306	PolyHighResolution	99.649	14.485	30.683	3	1	15	268	1	0.0299	---	---		CC	CC	TC	CC	CC	CC	CC	CC	CC	CC	CC	CC	CC	CC	CC	CC	CC	CC	CC	CC	CC	CC	CC	CC	CC	CC	CC	CC	CC	CC	CC	CC	CC	CC	TC	CC
AX-123367307	PolyHighResolution	100	7.849	20.256	3	1	15	269	0	0.0298	---	---		CC	CC	AC	CC	CC	CC	CC	CC	CC	CC	CC	CC	CC	CC	CC	CC	CC	CC	CC	CC	CC	CC	CC	CC	CC	CC	CC	CC	CC	CC	CC	CC	CC	CC	AC	CC
AX-123367308	PolyHighResolution	100	9.452	20.699	3	1	105	179	0	0.188	---	---		GG	AG	AG	GG	GG	GG	GG	GG	GG	AG	GG	GG	AG	GG	GG	AG	GG	GG	AG	GG	GG	GG	GG	GG	GG	GG	GG	GG	AG	GG	GG	GG	AG	GG	AG	GG
AX-123367317	NoMinorHom	97.193	4.57	NaN	2	0	80	197	8	0.144	---	---		CC	AC	CC	CC	CC	CC	AC	---	AC	AC	CC	CC	CC	AC	CC	CC	---	CC	CC	CC	CC	CC	CC	CC	CC	CC	CC	CC	AC	AC	CC	CC	CC	CC	CC	CC
AX-123367326	PolyHighResolution	100	8.064	16.784	3	104	149	32	0	0.374	---	---		TC	TT	TC	TC	TC	CC	TT	CC	CC	TC	TC	TC	TC	TC	TT	TT	TT	TT	TC	TC	TC	TT	TC	CC	TC	TC	TC	TC	TT	TT	TT	TT	TT	TC	CC	TT
AX-123367327	NoMinorHom	100	10.932	NaN	2	0	70	215	0	0.123	---	---		GG	AG	GG	GG	GG	GG	GG	GG	GG	GG	GG	GG	AG	AG	AG	GG	GG	GG	GG	GG	GG	GG	GG	GG	GG	GG	GG	GG	GG	AG	GG	AG	GG	GG	GG	GG
AX-123367328	Other	90.877	3.432	8.229	3	43	140	76	26	0.436	---	---		TC	TC	TT	TC	TC	CC	TC	CC	---	CC	TC	CC	TT	---	TC	TC	---	TC	CC	CC	TC	CC	---	CC	CC	CC	TC	TC	CC	TC	TC	TC	CC	TC	TC	---
AX-123367329	NoMinorHom	100	7.648	NaN	2	281	4	0	0	0.007	---	---		AA	AA	AA	AA	AA	AA	AA	AA	AA	AA	AA	AA	AA	AA	AA	AA	AA	AA	AA	AA	AA	AA	AA	AA	AA	AA	AA	AA	AA	AA	AA	AA	AA	AA	AA	AA
AX-123367331	MonoHighResolution	100	NaN	NaN	1	0	0	285	0	0	---	---		GG	GG	GG	GG	GG	GG	GG	GG	GG	GG	GG	GG	GG	GG	GG	GG	GG	GG	GG	GG	GG	GG	GG	GG	GG	GG	GG	GG	GG	GG	GG	GG	GG	GG	GG	GG
AX-123367350	MonoHighResolution	100	NaN	NaN	1	285	0	0	0	0	---	---		TT	TT	TT	TT	TT	TT	TT	TT	TT	TT	TT	TT	TT	TT	TT	TT	TT	TT	TT	TT	TT	TT	TT	TT	TT	TT	TT	TT	TT	TT	TT	TT	TT	TT	TT	TT
AX-123367354	PolyHighResolution	99.649	11.462	25.905	3	110	139	35	1	0.368	---	---		TC	TT	TC	TC	TC	TC	TT	TC	TC	TC	TT	TC	TT	TC	TC	TT	CC	TC	TC	CC	TC	TC	TT	CC	CC	CC	TC	TC	TC	TC	TC	TC	TC	TC	TC	TT
AX-123367360	NoMinorHom	100	9.71	NaN	2	0	74	211	0	0.13	---	---		TT	AT	TT	TT	TT	TT	TT	TT	TT	TT	AT	AT	TT	TT	TT	TT	TT	TT	AT	TT	TT	TT	TT	TT	TT	TT	TT	TT	TT	TT	TT	TT	AT	TT	TT	TT
AX-123367365	NoMinorHom	100	9.764	NaN	2	0	74	211	0	0.13	---	---		GG	AG	GG	GG	GG	GG	GG	GG	GG	GG	AG	AG	GG	GG	GG	GG	GG	GG	AG	GG	GG	GG	GG	GG	GG	GG	GG	GG	GG	GG	GG	GG	AG	GG	GG	GG
AX-123367377	NoMinorHom	100	9.55	NaN	2	0	95	190	0	0.167	---	---		CC	TC	CC	CC	CC	CC	CC	CC	CC	TC	CC	CC	TC	CC	CC	TC	CC	CC	TC	CC	CC	CC	CC	CC	CC	CC	CC	CC	TC	CC	CC	CC	TC	CC	CC	CC
AX-123367379	NoMinorHom	100	6.452	NaN	2	0	5	280	0	0.0088	---	---		TT	TT	TT	TT	TT	TT	TT	TT	TT	TT	TT	TT	TT	TT	TT	TT	TT	TT	TT	TT	TT	TT	TT	TT	TT	TT	TT	TT	TT	TT	TT	TT	TT	TT	TT	TT
AX-123367383	NoMinorHom	100	12.75	NaN	2	0	102	183	0	0.179	---	---		GG	AG	GG	GG	GG	GG	GG	GG	GG	AG	GG	GG	AG	GG	GG	AG	GG	GG	AG	GG	GG	GG	GG	GG	GG	GG	GG	GG	AG	GG	GG	GG	AG	GG	GG	GG
AX-123367386	PolyHighResolution	100	12.035	24.184	3	38	155	92	0	0.405	---	---		AG	GG	AA	GG	AG	AG	GG	AG	AG	GG	GG	GG	GG	AG	AG	AG	AG	AG	GG	AA	AG	AG	GG	GG	GG	AA	GG	AG	AG	GG	AG	AG	AG	AA	AA	AG
AX-123367387	PolyHighResolution	100	6.451	16.297	3	103	137	45	0	0.398	---	---		TC	TT	TC	CC	TC	TC	TT	CC	TC	TC	TC	TC	TC	TT	TC	TT	TC	TC	TC	CC	TT	CC	CC	TT	TC	CC	CC	TC	TC	TC	TT	TT	TC	TC	TC	TC
AX-123367388	PolyHighResolution	99.649	5.643	11.491	3	102	137	45	1	0.4	---	---		TG	TT	TG	GG	TG	TG	TT	GG	TG	TG	TG	TG	TG	TT	TG	TT	TG	TG	TG	GG	TT	GG	GG	TT	TG	GG	GG	TG	TG	TG	TT	TT	TG	TG	TG	TG
AX-123367389	PolyHighResolution	99.649	5.46	12.177	3	101	138	45	1	0.401	---	---		AG	AA	AG	GG	AG	AG	AA	GG	AG	AG	AG	AG	AG	AA	AG	AA	AG	AG	AG	GG	AA	GG	GG	AA	AG	GG	GG	AG	AG	AG	AA	AA	AG	AG	AG	AG
AX-123367399	PolyHighResolution	99.298	9.887	22.812	3	28	144	111	2	0.353	---	---		AG	GG	GG	AG	GG	GG	AG	GG	AG	AG	AG	GG	AG	GG	AG	GG	AA	AG	AG	AA	GG	AA	AG	AG	AA	AA	AG	AA	GG	AG	AG	AG	AG	AA	GG	AG
AX-123367404	PolyHighResolution	99.649	4.889	13.344	3	113	141	30	1	0.354	---	---		TC	TT	TT	TC	TT	TT	TC	TT	TC	TC	TC	TT	TC	TT	TC	TT	CC	TC	TC	CC	TT	CC	TC	TC	CC	CC	TC	CC	TT	TC	TC	TC	TC	CC	TT	TC
AX-123367413	NoMinorHom	100	7.987	NaN	2	0	70	215	0	0.123	---	---		CC	TC	CC	CC	CC	CC	CC	CC	CC	CC	CC	CC	TC	TC	TC	CC	CC	CC	CC	CC	CC	CC	CC	CC	CC	CC	CC	CC	CC	TC	CC	CC	CC	CC	CC	CC
AX-123367415	PolyHighResolution	99.649	8.151	21.681	3	25	147	112	1	0.347	---	---		AG	GG	GG	AG	GG	GG	AG	GG	AG	AG	AG	GG	AG	GG	AG	GG	AG	AG	AG	AA	GG	AA	AG	AG	AA	AA	AG	AA	GG	AG	AG	AG	AG	AA	GG	AG
AX-123367421	NoMinorHom	99.298	6.021	NaN	2	212	71	0	2	0.125	---	---		TT	TC	TT	TT	TT	TT	TT	TT	TT	TT	TT	TT	TC	TC	TC	TT	TT	TT	TT	TT	TT	TT	TT	TT	TT	TT	TT	TT	TT	TC	TT	TC	TT	TT	TT	TT
AX-123367422	NoMinorHom	99.298	5.663	NaN	2	0	82	201	2	0.145	---	---		CC	TC	CC	CC	CC	CC	CC	CC	CC	CC	TC	CC	TC	CC	TC	CC	CC	CC	TC	CC	CC	CC	CC	CC	CC	CC	CC	CC	TC	TC	CC	CC	TC	CC	CC	CC
AX-123367430	PolyHighResolution	100	9.22	21.51	3	1	10	274	0	0.0211	---	---		GG	GG	TG	GG	GG	GG	GG	GG	GG	GG	GG	GG	GG	GG	GG	GG	GG	GG	GG	GG	TG	GG	GG	GG	GG	GG	GG	GG	GG	GG	GG	GG	GG	GG	GG	GG
AX-123367434	PolyHighResolution	100	7.011	14.809	3	7	147	131	0	0.282	---	---		TT	AA	AT	TT	TT	TT	AT	TT	TT	AT	AT	AT	AT	AT	AT	AT	TT	TT	AT	TT	AT	TT	TT	TT	TT	TT	TT	TT	AT	AT	TT	AT	AT	TT	TT	TT
AX-123367436	PolyHighResolution	97.895	4.345	16.49	3	61	3	215	6	0.224	---	---		CC	AA	CC	CC	CC	CC	CC	CC	CC	CC	CC	CC	---	AA	AC	CC	CC	CC	CC	CC	CC	CC	CC	CC	CC	CC	CC	CC	CC	AA	CC	AA	CC	CC	CC	CC
AX-123367437	NoMinorHom	100	8.477	NaN	2	0	67	218	0	0.117	---	---		CC	TC	CC	CC	CC	CC	CC	CC	CC	CC	CC	CC	TC	TC	TC	CC	CC	CC	CC	CC	CC	CC	CC	CC	CC	CC	CC	CC	CC	TC	CC	TC	CC	CC	CC	CC
AX-123367440	PolyHighResolution	100	6.686	17.292	3	129	151	5	0	0.282	---	---		TT	CC	TT	TT	TT	TT	TC	TT	TT	TC	TC	TC	TC	TC	TC	TC	TT	TT	TC	TT	TT	TT	TT	TT	TT	TT	TT	TT	TC	TC	TT	TC	TC	TT	TT	TT
AX-123367449	NoMinorHom	99.649	14.5	NaN	2	0	83	201	1	0.146	---	---		GG	AG	GG	GG	GG	GG	GG	GG	GG	GG	AG	GG	AG	GG	AG	GG	GG	GG	AG	GG	GG	GG	GG	GG	GG	GG	GG	GG	AG	AG	GG	GG	AG	GG	GG	GG
AX-123367468	NoMinorHom	100	15.214	NaN	2	281	4	0	0	0.007	---	---		AA	AA	AA	AA	AA	AA	AA	AA	AA	AA	AA	AA	AA	AA	AA	AA	AA	AA	AA	AA	AA	AA	AA	AA	AA	AA	AA	AA	AA	AA	AA	AA	AA	AA	AA	AA
AX-123367469	PolyHighResolution	99.649	12.533	29.232	3	31	153	100	1	0.379	---	---		CG	GG	CG	CC	CG	CG	GG	CC	CG	CG	CG	CG	CG	CG	GG	GG	CG	GG	GG	CC	CG	CG	GG	CG	CG	CG	CG	CG	GG	GG	CG	GG	CG	CC	CG	CC
AX-123367477	PolyHighResolution	99.649	10.353	21.781	3	34	140	110	1	0.366	---	---		AG	GG	GG	AG	AA	AA	AG	AA	AG	AG	AG	AG	GG	GG	GG	GG	AG	GG	GG	AG	AG	GG	AG	AG	AG	GG	AA	AA	AG	AG	AG	AG	GG	AG	GG	GG
AX-123367478	PolyHighResolution	99.649	11.979	27.411	3	110	140	34	1	0.366	---	---		AG	AA	AA	AG	GG	GG	AG	GG	AG	AG	AG	AG	AA	AA	AA	AA	AG	AA	AA	AG	AG	AA	AG	AG	AG	AA	GG	GG	AG	AG	AG	AG	AA	AG	AA	AA
AX-123367483	NoMinorHom	100	8.807	NaN	2	270	15	0	0	0.0263	---	---		AA	AA	AG	AA	AA	AA	AA	AA	AA	AA	AA	AA	AA	AA	AA	AA	AA	AA	AA	AA	AA	AA	AA	AA	AA	AA	AA	AA	AA	AA	AA	AA	AA	AA	AG	AA
AX-123367484	PolyHighResolution	100	12.423	28.696	3	137	144	4	0	0.267	---	---		TT	CC	TT	TT	TT	TT	TC	TT	TT	TC	TC	TC	TC	TC	TC	TC	TT	TT	TC	TT	TT	TT	TT	TT	TT	TT	TT	TT	TC	TC	TT	TC	TC	TT	TT	TT
AX-123367485	NoMinorHom	100	3.827	NaN	2	269	16	0	0	0.0281	---	---		TT	TT	TC	TT	TT	TT	TT	TT	TT	TT	TT	TT	TT	TT	TT	TT	TT	TT	TT	TT	TT	TT	TT	TT	TT	TT	TT	TT	TT	TT	TT	TT	TT	TT	TC	TT
AX-123367488	OTV	99.298	7.514	20.406	3	12	179	92	2	0.359	---	---		TC	CC	TT	TC	TC	TC	TC	TC	TC	CC	TC	CC	CC	TC	TC	CC	TC	TC	CC	TC	TC	TC	TC	TC	TC	TC	TC	TC	CC	TC	TC	TC	CC	TC	TT	TC
AX-123367491	PolyHighResolution	100	8.952	20.797	3	269	13	3	0	0.0333	---	---		CC	CC	CG	CC	CC	CC	CC	CC	CC	CC	CC	CC	CC	CC	CC	CC	CC	CC	CC	CC	CC	CC	CC	CC	CC	CC	CC	CC	CC	CC	CC	CC	CC	CC	CG	CC
AX-123367497	PolyHighResolution	100	6.243	13.068	3	112	144	29	0	0.354	---	---		TG	TT	TT	TG	TG	TT	TG	TG	TG	TT	TT	TT	TT	TT	TT	TG	GG	GG	TT	TG	TG	GG	TG	TG	TT	TG	TG	TG	TG	TG	GG	TG	TG	TG	TT	TG
AX-123367498	CallRateBelowThreshold	95.789	4.458	9.591	3	125	142	6	12	0.282	---	---		TT	GG	TT	TT	TT	TT	TG	TT	TT	TG	TG	TG	TG	TG	TG	TG	TT	TT	TG	TT	TT	TT	TT	TT	TT	TT	TT	TT	TG	TG	TT	TG	TG	TT	TT	TT
AX-123367502	Other	85.614	3.139	7.959	3	129	110	5	41	0.246	---	---		TT	TC	TC	TT	TT	TT	---	TT	TT	TC	---	TC	TC	---	TT	TC	TT	---	TC	TT	TT	TT	---	TT	TT	TT	TT	TT	TC	TT	TT	---	---	TT	TC	TT
AX-123367504	PolyHighResolution	100	8.79	18.74	3	269	15	1	0	0.0298	---	---		AA	AA	AC	AA	AA	AA	AA	AA	AA	AA	AA	AA	AA	AA	AA	AA	AA	AA	AA	AA	AA	AA	AA	AA	AA	AA	AA	AA	AA	AA	AA	AA	AA	AA	AC	AA
AX-123367511	NoMinorHom	99.649	5.107	NaN	2	0	65	219	1	0.114	---	---		CC	TC	TC	CC	CC	CC	CC	CC	CC	TC	CC	CC	CC	TC	TC	CC	CC	CC	CC	CC	TC	CC	CC	CC	CC	CC	CC	CC	CC	CC	CC	TC	CC	CC	TC	CC
AX-123367514	NoMinorHom	100	15.256	NaN	2	0	65	220	0	0.114	---	---		CC	AC	AC	CC	CC	CC	CC	CC	CC	AC	CC	CC	CC	AC	AC	CC	CC	CC	CC	CC	AC	CC	CC	CC	CC	CC	CC	CC	CC	CC	CC	AC	CC	CC	AC	CC
AX-123367520	PolyHighResolution	100	6.435	15	3	63	148	74	0	0.481	---	---		AG	AG	GG	AA	GG	GG	GG	AG	AG	AA	AG	GG	GG	AG	AA	AG	GG	GG	AA	AA	GG	AG	AG	AG	GG	AG	AG	AG	AG	AA	AA	AG	GG	AG	AG	AG
AX-123367524	NoMinorHom	99.649	6.083	NaN	2	248	36	0	1	0.0634	---	---		CC	CG	CC	CC	CC	CC	---	CC	CC	CC	CC	CC	CG	CG	CC	CG	CC	CC	CG	CC	CC	CC	CC	CC	CC	CC	CC	CC	CC	CC	CC	CC	CC	CC	CC	CC
AX-123367525	NoMinorHom	100	12.331	NaN	2	192	93	0	0	0.163	---	---		TT	TC	TT	TT	TT	TT	TC	TT	TT	TT	TT	TC	TC	TT	TT	TC	TT	TT	TC	TT	TT	TT	TT	TT	TT	TT	TT	TT	TC	TC	TT	TT	TC	TT	TT	TT
AX-123367533	NoMinorHom	100	7.749	NaN	2	281	4	0	0	0.007	---	---		AA	AA	AA	AA	AA	AA	AA	AA	AA	AA	AA	AA	AA	AA	AA	AA	AA	AA	AA	AA	AA	AA	AA	AA	AA	AA	AA	AA	AA	AA	AA	AA	AA	AA	AA	AA
AX-123367534	PolyHighResolution	100	8.867	17.982	3	76	154	55	0	0.463	---	---		TC	TC	CC	TC	CC	CC	TC	TT	CC	TC	TC	TC	TC	CC	TC	TC	TT	TC	TC	CC	TC	TC	TT	TC	CC	TC	TT	TT	TT	TT	TC	TC	TT	TC	TC	CC
AX-123367536	NoMinorHom	100	6.297	NaN	2	182	103	0	0	0.181	---	---		CC	CG	CC	CC	CC	CC	CG	CC	CC	CG	CC	CG	CG	CC	CG	CG	CC	CC	CG	CC	CC	CC	CC	CC	CC	CC	CC	CC	CG	CG	CC	CC	CG	CC	CG	CC
AX-123367537	NoMinorHom	100	7.865	NaN	2	0	4	281	0	0.007	---	---		CC	CC	CC	CC	CC	CC	CC	CC	CC	CC	CC	CC	CC	CC	CC	CC	CC	CC	CC	CC	CC	CC	CC	CC	CC	CC	CC	CC	CC	CC	CC	CC	CC	CC	CC	CC
AX-123367540	PolyHighResolution	100	8.919	20.737	3	37	138	110	0	0.372	---	---		AT	TT	AT	AT	AA	AA	TT	TT	AA	AT	TT	AT	TT	AT	AT	AT	TT	AT	AT	AA	TT	AT	TT	AT	AA	AT	TT	TT	TT	TT	AT	AT	TT	AT	AT	AA
AX-123367548	PolyHighResolution	100	8.752	20.598	3	43	124	118	0	0.368	---	---		AG	GG	GG	AG	GG	GG	AG	AA	GG	GG	AG	GG	AG	GG	GG	GG	AA	AG	GG	GG	AA	AG	AA	AG	GG	AG	AA	AG	AG	AG	GG	GG	AG	AG	AG	GG
AX-123367551	PolyHighResolution	100	16.616	33.411	3	175	109	1	0	0.195	---	---		TT	TC	TC	TT	TT	TT	TT	TT	TT	TC	TT	TC	TT	TT	TC	TC	TT	TT	TT	TT	TT	TT	TT	TT	TT	TT	TT	TT	TC	TC	TT	TC	TC	TT	TT	TT
AX-123367561	PolyHighResolution	100	7.857	18.968	3	82	135	68	0	0.475	---	---		AC	AC	AC	AC	CC	AC	AC	AA	AC	AA	CC	AC	CC	AC	AC	AC	AC	AA	CC	AA	AC	AC	AA	AC	AA	CC	AC	AC	AA	CC	CC	AC	AC	AC	AC	AC
AX-123367562	Other	92.982	3.807	NaN	2	162	103	0	20	0.194	---	---		TT	---	TC	TT	TT	TT	TT	TT	TT	TC	---	TC	TT	TT	TC	TC	---	TT	TT	TT	TT	---	TT	TT	TT	TT	TT	TT	TC	TC	TT	TC	TC	TT	TT	TT
AX-123367563	PolyHighResolution	100	6.95	14.876	3	62	146	77	0	0.474	---	---		TC	TC	CC	TC	TT	TT	TC	TC	TT	TT	TC	CC	TC	TT	TT	CC	CC	CC	TT	TC	CC	TC	CC	TT	TT	TC	TC	TC	TC	CC	TT	TC	TC	TT	CC	TT
AX-123367572	PolyHighResolution	99.298	5.259	12.396	3	107	142	34	2	0.371	---	---		AG	AA	AG	AG	AA	AG	AG	GG	AG	AG	---	AA	AG	AG	AA	AG	AG	GG	AA	GG	AG	AG	GG	AG	GG	AA	AG	AG	AG	AA	AA	AG	AG	AG	AG	AG
AX-123367574	PolyHighResolution	97.895	4.388	10.031	3	32	135	112	6	0.357	---	---		TC	CC	TC	TC	CC	TC	TC	TT	TC	TC	CC	CC	TC	TC	CC	TC	TC	TT	CC	TT	TC	TC	TT	TC	TT	CC	TC	TC	TC	CC	CC	TC	TC	TC	TC	TC
AX-123367576	PolyHighResolution	99.649	7.085	15.549	3	5	105	174	1	0.203	---	---		GG	AG	AG	GG	GG	GG	GG	GG	GG	AG	GG	AG	GG	GG	AG	AG	GG	GG	GG	GG	GG	GG	GG	GG	GG	GG	GG	GG	AG	AG	GG	AG	AG	GG	GG	GG
AX-123367577	NoMinorHom	100	9.744	NaN	2	0	1	284	0	0.0018	---	---		GG	GG	GG	GG	GG	GG	GG	GG	GG	GG	GG	GG	GG	GG	GG	GG	GG	GG	GG	GG	GG	GG	GG	GG	GG	GG	GG	GG	GG	GG	GG	GG	GG	GG	GG	GG
AX-123367578	NoMinorHom	100	6.851	NaN	2	0	3	282	0	0.0053	---	---		CC	CC	CC	CC	CC	CC	CC	CC	CC	CC	CC	CC	CC	CC	CC	CC	CC	CC	CC	CC	CC	CC	CC	CC	CC	CC	CC	CC	CC	CC	CC	CC	CC	CC	CC	CC
AX-123367579	PolyHighResolution	100	7.807	15.67	3	102	150	33	0	0.379	---	---		TC	TT	TC	TC	TC	TC	TC	CC	TC	TC	TC	TC	TC	TT	TC	TC	TT	CC	TC	TT	TC	CC	CC	TC	TC	CC	TC	TC	TT	TC	TC	TT	TT	TC	TC	TC
AX-123367580	PolyHighResolution	100	7.497	16.25	3	5	103	177	0	0.198	---	---		GG	TG	TG	GG	GG	GG	GG	GG	GG	TG	GG	TG	GG	GG	TG	TG	GG	GG	GG	GG	GG	GG	GG	GG	GG	GG	GG	GG	TG	TG	GG	TG	TG	GG	GG	GG
AX-123367583	PolyHighResolution	100	6.986	14.844	3	5	6	274	0	0.0281	---	---		GG	GG	TG	GG	GG	GG	GG	GG	GG	GG	GG	GG	GG	GG	GG	GG	GG	GG	GG	GG	GG	GG	GG	GG	GG	GG	GG	GG	GG	GG	GG	GG	GG	GG	GG	GG
AX-123367589	PolyHighResolution	100	8.163	18.744	3	96	153	36	0	0.395	---	---		AC	AA	CC	CC	AC	AC	AC	CC	AC	AC	AC	AC	AC	AA	AC	AC	AC	CC	AC	AA	CC	CC	CC	AC	AC	CC	AC	AC	AA	AC	AC	AA	AA	AC	AC	AC
AX-123367592	MonoHighResolution	100	NaN	NaN	1	285	0	0	0	0	---	---		AA	AA	AA	AA	AA	AA	AA	AA	AA	AA	AA	AA	AA	AA	AA	AA	AA	AA	AA	AA	AA	AA	AA	AA	AA	AA	AA	AA	AA	AA	AA	AA	AA	AA	AA	AA
AX-123367594	NoMinorHom	100	9.553	NaN	2	280	5	0	0	0.0088	---	---		TT	TT	TT	TT	TT	TT	TT	TT	TT	TT	TT	TT	TT	TT	TT	TT	TT	TT	TT	TT	TT	TT	TT	TT	TT	TT	TT	TT	TT	TT	TT	TT	TT	TT	TT	TT
AX-123367595	PolyHighResolution	100	9.889	30.656	3	63	149	73	0	0.482	---	---		CG	CG	GG	CG	CC	CG	CG	GG	GG	CG	CC	CG	GG	GG	CG	CG	CG	CC	CG	GG	CG	CG	GG	GG	CG	CG	GG	CG	GG	CG	CC	CC	CG	CG	CG	CG
AX-123367599	PolyHighResolution	99.649	10.774	28.089	3	29	132	123	1	0.335	---	---		AG	GG	AG	GG	AA	GG	AG	AG	GG	GG	AG	GG	GG	AG	GG	AG	AA	AA	AG	GG	AG	GG	GG	AA	AG	AG	AA	AG	AG	GG	GG	GG	GG	AG	GG	AG
AX-123367603	PolyHighResolution	98.947	4.555	15.572	3	118	75	89	3	0.449	---	---		TC	TT	TC	TT	TC	TC	TT	TC	CC	TT	CC	CC	TT	TT	CC	TC	TC	CC	TT	CC	TC	TC	TT	TT	CC	CC	TT	TC	TT	CC	TC	CC	---	TT	TC	CC
AX-123367604	PolyHighResolution	100	9.136	21.6	3	76	145	64	0	0.479	---	---		AG	AG	AA	GG	AA	AA	AA	AG	AG	GG	AG	AA	AA	AG	GG	AG	AA	AA	GG	GG	AA	AG	AG	AG	AA	AA	AG	AG	AG	AG	GG	AG	AA	AG	AG	AG
AX-123367606	NoMinorHom	100	9.84	NaN	2	0	117	168	0	0.205	---	---		GG	TG	GG	GG	GG	GG	GG	GG	GG	TG	TG	TG	GG	GG	TG	GG	GG	GG	GG	GG	GG	GG	GG	GG	GG	GG	GG	GG	TG	TG	GG	TG	TG	GG	GG	GG
AX-123367609	PolyHighResolution	100	8.337	17.143	3	124	137	24	0	0.325	---	---		AT	AA	AA	AA	AT	AT	AT	AT	AT	AA	AT	AT	AT	AT	AA	AA	AT	AT	AT	AT	AT	TT	AA	AT	AT	AT	TT	AT	AT	AT	AT	AA	AT	AA	AA	TT
AX-123367613	PolyHighResolution	99.649	9.87	25.193	3	34	140	110	1	0.366	---	---		AC	CC	CC	CC	AC	AA	CC	CC	AC	CC	AC	CC	CC	AC	CC	CC	AC	AC	CC	AA	CC	AC	CC	AC	AC	AC	AC	AC	AC	CC	AC	AC	AC	AC	AC	AC
AX-123367615	PolyHighResolution	99.649	11.731	27.521	3	110	136	38	1	0.373	---	---		TC	TT	TT	TT	TC	CC	TT	TT	TC	TT	TC	TT	TT	TC	TT	TT	TC	TC	TT	CC	TT	TC	TT	TC	TC	TC	TC	TC	TC	TT	TC	TC	TC	TC	TC	TC
AX-123367714	PolyHighResolution	100	5.279	13.631	3	65	150	70	0	0.491	---	---		TC	TC	TC	TT	CC	TC	CC	CC	CC	CC	TC	TT	CC	CC	TT	TC	TC	TT	TT	CC	CC	TC	CC	TT	TC	CC	TC	CC	TC	TC	TC	TC	TC	TC	CC	TT
AX-123367715	PolyHighResolution	99.298	3.639	9.845	3	123	132	28	2	0.332	---	---		TC	TT	TC	TT	CC	TC	TC	TC	TT	TT	TC	TT	TT	TC	TT	TC	CC	CC	TT	TT	TC	TT	TT	CC	TC	TC	CC	TC	TC	TT	TT	TT	TT	TC	TT	TC
AX-123367724	PolyHighResolution	100	3.705	9.266	3	120	138	27	0	0.337	---	---		TG	TT	TG	TT	GG	TG	TG	TG	TT	TT	TG	TT	TT	TG	TT	TG	GG	GG	TT	TT	TG	TT	TT	TG	TG	TG	GG	TG	TG	TT	TT	TT	TT	TG	TT	TG
AX-123367729	PolyHighResolution	99.649	5.054	11.506	3	57	153	74	1	0.47	---	---		AG	AG	AG	GG	GG	AG	AG	AG	GG	AG	GG	AA	GG	GG	AG	AG	GG	AA	GG	AG	AG	AA	AG	AG	GG	AG	AG	GG	AG	AG	GG	AA	AG	AG	AG	GG
AX-123367743	NoMinorHom	100	8.023	NaN	2	0	62	223	0	0.109	---	---		GG	AG	GG	GG	GG	GG	AG	GG	GG	AG	AG	AG	GG	GG	GG	GG	GG	GG	GG	GG	GG	GG	GG	GG	GG	GG	GG	GG	AG	GG	GG	AG	AG	GG	GG	GG
AX-123367752	PolyHighResolution	100	7.363	17.409	3	180	100	5	0	0.193	---	---		AA	AG	AG	AA	AA	AA	AA	AA	AA	AG	AA	AA	AG	AA	AA	AG	AA	AA	AG	AA	AA	AA	AA	AA	AA	AA	AA	AA	AG	AA	AA	AA	AG	AA	AG	AA
AX-123367759	PolyHighResolution	100	6.396	13.507	3	3	12	270	0	0.0316	---	---		GG	GG	GG	GG	GG	GG	GG	GG	GG	GG	GG	GG	GG	GG	GG	GG	GG	GG	GG	GG	GG	GG	GG	GG	GG	GG	GG	GG	GG	GG	GG	GG	GG	GG	GG	GG
AX-123367771	PolyHighResolution	100	11.458	24.914	3	38	128	119	0	0.358	---	---		TG	GG	TG	GG	TT	TG	TG	TT	TT	TG	GG	GG	TG	TG	GG	TG	TG	GG	GG	TT	TT	TG	TT	GG	TG	TT	TG	TT	TG	GG	TG	GG	TG	TG	TT	GG
AX-123367772	NoMinorHom	100	12.363	NaN	2	0	5	280	0	0.0088	---	---		GG	GG	GG	GG	GG	GG	GG	GG	GG	GG	GG	GG	GG	GG	GG	GG	GG	GG	GG	GG	GG	GG	GG	GG	GG	GG	GG	GG	GG	GG	GG	GG	GG	GG	GG	GG
AX-123367773	PolyHighResolution	99.649	9.73	19.806	3	133	147	4	1	0.273	---	---		TT	GG	TT	TT	TT	TT	TG	TT	TT	TG	TG	TG	TG	TG	TG	TG	TT	TT	TG	TT	TT	TT	TT	TT	TT	TT	TT	TT	TG	TG	TT	TG	TG	TT	TT	TT
AX-123367777	PolyHighResolution	99.649	9.155	21.438	3	61	144	79	1	0.468	---	---		TC	TC	TC	TT	TT	CC	TC	TC	TC	TC	CC	TT	TC	CC	CC	TC	CC	CC	TC	TC	TC	TC	TC	TC	CC	TC	TC	TC	CC	TC	CC	TC	CC	CC	TC	TT
AX-123367782	NoMinorHom	99.649	10.365	NaN	2	280	4	0	1	0.007	---	---		AA	AA	AA	AA	AA	AA	AA	AA	AA	AA	AA	AA	AA	AA	AA	AA	AA	AA	AA	AA	AA	AA	AA	AA	AA	AA	AA	AA	AA	AA	AA	AA	AA	AA	AA	AA
AX-123367788	PolyHighResolution	99.649	9.734	23.477	3	68	149	67	1	0.498	---	---		TC	TC	TC	CC	TT	TC	TT	TT	TT	TT	TT	CC	TT	TT	CC	TC	TC	CC	CC	TT	TT	TC	TT	CC	TC	TT	TC	TT	TC	TC	TC	TC	TC	TC	TT	CC
AX-123367796	PolyHighResolution	100	9.479	21.905	3	72	151	62	0	0.482	---	---		TC	TC	TT	TC	CC	TC	TC	TT	TT	TC	CC	TC	TT	TT	TC	TC	TC	CC	TC	TT	TC	TC	TT	TT	TC	TC	TT	TC	TT	TC	CC	CC	TC	TC	TC	TC
AX-123367800	Other	85.614	3.413	6.958	3	29	140	75	41	0.406	---	---		TC	TC	TC	TT	TC	---	---	TC	CC	TC	TC	---	TT	TC	TC	CC	TC	CC	TC	CC	TC	CC	CC	TC	TT	TC	TC	TC	TC	CC	TT	CC	TC	TC	TC	---
AX-123367802	NoMinorHom	100	11.517	NaN	2	0	67	218	0	0.117	---	---		CC	TC	CC	CC	CC	CC	CC	CC	CC	CC	TC	TC	TC	TC	TC	CC	CC	CC	CC	CC	CC	CC	CC	CC	CC	CC	CC	CC	TC	TC	CC	CC	TC	CC	CC	CC
AX-123367803	PolyHighResolution	100	6.311	15.974	3	4	8	273	0	0.0281	---	---		CC	CC	CC	CC	CC	CC	CC	CC	CC	CC	CC	CC	CC	CC	CC	CC	CC	CC	CC	CC	TC	CC	CC	CC	CC	CC	CC	CC	CC	CC	CC	CC	CC	CC	TC	CC
AX-123367804	PolyHighResolution	100	5.603	11.702	3	24	134	127	0	0.319	---	---		TC	CC	CC	CC	CC	TC	CC	TC	TC	CC	TC	TC	TC	TC	CC	CC	TT	TC	CC	TC	TC	CC	CC	TC	TC	TT	TC	TT	TC	CC	TC	TC	TC	TT	TC	TT
AX-123367807	NoMinorHom	100	5.025	NaN	2	281	4	0	0	0.007	---	---		AA	AA	AA	AA	AA	AA	AA	AA	AA	AA	AA	AA	AA	AA	AA	AA	AA	AA	AA	AA	AA	AA	AA	AA	AA	AA	AA	AA	AA	AA	AA	AA	AA	AA	AA	AA
AX-123367810	PolyHighResolution	100	10.011	21.237	3	55	160	70	0	0.474	---	---		AG	AG	GG	GG	AA	AG	GG	AA	AG	GG	AG	GG	AG	AG	AG	AG	AG	GG	AG	AG	AG	AA	AG	AG	AA	AA	AG	GG	AG	AG	AA	AG	AA	AG	AG	GG
AX-123367811	PolyHighResolution	100	8.305	20.805	3	29	145	111	0	0.356	---	---		TC	CC	TC	TC	TC	TT	CC	TC	TC	TC	TC	TC	TC	CC	TC	CC	TC	TC	TC	TC	CC	CC	TC	TC	TT	TC	TT	TT	CC	TC	CC	TC	TC	TC	TC	TC
AX-123367812	NoMinorHom	100	9.125	NaN	2	0	12	273	0	0.0211	---	---		GG	GG	GG	GG	GG	GG	GG	GG	GG	GG	GG	GG	GG	GG	GG	GG	GG	GG	GG	GG	AG	GG	GG	GG	GG	GG	GG	GG	GG	GG	GG	GG	GG	GG	GG	GG
AX-123367817	NoMinorHom	100	8.546	NaN	2	211	74	0	0	0.13	---	---		AA	AG	AA	AA	AA	AA	AA	AA	AA	AA	AG	AG	AA	AA	AA	AA	AA	AA	AG	AA	AA	AA	AA	AA	AA	AA	AA	AA	AA	AA	AA	AA	AG	AA	AA	AA
AX-123367818	NoMinorHom	100	9.555	NaN	2	0	92	193	0	0.161	---	---		GG	TG	GG	GG	GG	GG	GG	GG	GG	TG	GG	GG	TG	GG	GG	TG	GG	GG	TG	GG	GG	GG	GG	GG	GG	GG	GG	GG	TG	GG	GG	GG	TG	GG	GG	GG
AX-123367819	PolyHighResolution	100	5.779	17.44	3	46	133	106	0	0.395	---	---		AC	CC	AC	AA	AC	AC	CC	AA	AC	AC	AC	AC	AC	CC	AC	CC	AC	AC	AC	AA	CC	AA	AA	CC	AC	AA	AA	AC	AC	AC	CC	CC	AC	AC	AC	AC
AX-123367820	PolyHighResolution	100	6.992	17.548	3	60	156	69	0	0.484	---	---		TG	TG	TG	GG	GG	TG	TG	GG	TG	TG	GG	TG	TG	GG	TG	TG	TG	TT	TG	GG	TG	GG	TT	GG	TG	TG	TG	GG	TT	TT	TG	TT	TG	GG	TG	GG
AX-123367822	PolyHighResolution	99.298	13.958	33.455	3	1	14	268	2	0.0283	---	---		GG	GG	TG	GG	GG	GG	GG	GG	GG	GG	GG	GG	GG	GG	GG	GG	GG	GG	GG	GG	TG	GG	GG	GG	GG	GG	GG	GG	GG	GG	GG	GG	GG	GG	GG	GG
AX-123367826	NoMinorHom	99.649	10.966	NaN	2	0	94	190	1	0.166	---	---		GG	AG	GG	GG	GG	GG	AG	GG	GG	AG	GG	AG	AG	GG	AG	AG	GG	GG	AG	GG	GG	GG	GG	GG	GG	GG	GG	GG	AG	AG	GG	GG	AG	GG	GG	GG
AX-123367828	NoMinorHom	100	9.99	NaN	2	0	91	194	0	0.16	---	---		GG	AG	GG	GG	GG	GG	GG	GG	GG	AG	GG	GG	GG	GG	AG	GG	GG	GG	GG	GG	GG	GG	GG	GG	GG	GG	GG	GG	AG	GG	GG	GG	GG	GG	GG	GG
AX-123367829	PolyHighResolution	99.649	9.857	23.29	3	112	138	34	1	0.363	---	---		TC	TT	TT	TT	TC	CC	TT	TT	TC	TT	TC	TT	TT	TC	TT	TT	TC	TC	TT	CC	TT	TC	TT	TC	TC	TT	TC	TC	TC	TT	TC	TC	TC	TC	TC	TC
AX-123367830	CallRateBelowThreshold	96.842	4.376	11.275	3	104	139	33	9	0.371	---	---		AG	AA	AA	---	AG	GG	AA	---	AG	AA	AG	AA	AA	AG	AA	AA	AG	AG	AA	GG	AA	AG	AA	AG	AG	AA	AG	AG	AG	AA	AG	AG	AG	AG	AG	AG
AX-123367833	NoMinorHom	100	10.392	NaN	2	0	3	282	0	0.0053	---	---		GG	GG	GG	GG	GG	GG	GG	GG	GG	GG	GG	GG	GG	GG	GG	GG	GG	GG	GG	GG	GG	GG	GG	GG	GG	GG	GG	GG	GG	GG	GG	GG	GG	GG	GG	GG
AX-123367836	PolyHighResolution	99.298	5.72	11.646	3	113	141	29	2	0.352	---	---		AG	AA	AG	AG	GG	GG	AG	AG	GG	AG	AA	AA	AA	AG	AG	AA	AA	AG	AG	AG	AA	AG	AA	GG	GG	AG	AG	AG	AA	AA	GG	AG	AG	AG	AA	GG
AX-123376117	MonoHighResolution	100	NaN	NaN	1	0	0	285	0	0	---	---		CC	CC	CC	CC	CC	CC	CC	CC	CC	CC	CC	CC	CC	CC	CC	CC	CC	CC	CC	CC	CC	CC	CC	CC	CC	CC	CC	CC	CC	CC	CC	CC	CC	CC	CC	CC
AX-123384894	PolyHighResolution	100	6.54	13.315	3	62	146	77	0	0.474	---	---		AG	AG	GG	AG	AG	AG	AG	AG	AG	GG	AG	GG	AA	GG	AG	AG	GG	AG	GG	GG	AG	AG	AA	GG	GG	GG	AG	AG	GG	AG	AG	AG	GG	AG	AG	AA
AX-123386382	NoMinorHom	100	5.811	NaN	2	0	71	214	0	0.125	---	---		GG	AG	GG	GG	GG	GG	GG	GG	GG	AG	GG	GG	GG	AG	AG	GG	GG	GG	AG	GG	GG	GG	GG	GG	GG	GG	GG	GG	AG	AG	GG	GG	GG	GG	GG	GG
AX-123395897	PolyHighResolution	100	6.377	14.02	3	116	141	28	0	0.346	---	---		TC	TT	TC	TT	CC	TC	TC	TC	TT	TT	TC	TT	TT	TC	TT	TC	CC	CC	TT	TT	TC	TT	TT	TC	TC	TC	CC	TC	TC	TT	TT	TT	TT	TC	TT	TC
AX-123401194	MonoHighResolution	99.649	NaN	NaN	1	0	0	284	1	0	---	---		CC	CC	CC	CC	CC	CC	CC	CC	CC	CC	CC	CC	CC	CC	CC	CC	CC	CC	CC	CC	CC	CC	CC	CC	CC	CC	CC	CC	CC	CC	CC	CC	CC	CC	CC	CC
AX-123404648	NoMinorHom	100	6.444	NaN	2	0	16	269	0	0.0281	---	---		GG	GG	GG	GG	GG	GG	GG	GG	GG	GG	GG	GG	GG	GG	GG	GG	GG	GG	GG	GG	AG	GG	GG	GG	GG	GG	GG	GG	GG	GG	GG	GG	GG	GG	AG	GG
AX-123421400	PolyHighResolution	100	6.366	16.409	3	33	148	104	0	0.375	---	---		TC	CC	TT	TT	TT	CC	CC	CC	TT	CC	TC	CC	CC	TC	TC	CC	TT	TC	TC	TC	TC	CC	TT	TC	TC	CC	TC	TC	CC	CC	TT	CC	CC	TC	CC	TT
AX-123422175	PolyHighResolution	97.544	4.047	8.155	3	109	147	22	7	0.343	---	---		AG	AA	AA	AG	AA	AA	AG	AA	AG	AG	AG	AA	AG	AA	AG	AA	AG	AG	AG	GG	AA	GG	AG	AG	GG	---	AG	GG	AA	AG	AG	AG	AG	GG	AA	AG
AX-123423522	NoMinorHom	99.649	5.713	NaN	2	0	8	276	1	0.0141	---	---		GG	GG	GG	GG	GG	GG	GG	GG	GG	GG	GG	GG	GG	GG	GG	GG	GG	GG	GG	GG	AG	GG	GG	GG	GG	GG	GG	GG	GG	GG	GG	GG	GG	GG	GG	GG
AX-123430180	CallRateBelowThreshold	95.439	3.784	7.841	3	69	150	53	13	0.471	---	---		TG	TG	TG	TT	TT	TG	TG	TG	TT	TG	TT	GG	TT	TT	TG	TG	TT	GG	TT	TG	TG	GG	TG	TG	TT	TG	TG	TT	TG	TG	TT	GG	TG	TG	TG	TT
AX-123433833	NoMinorHom	100	6.813	NaN	2	0	16	269	0	0.0281	---	---		CC	CC	CC	CC	CC	CC	CC	CC	CC	CC	CC	CC	CC	CC	CC	CC	CC	CC	CC	CC	CC	CC	CC	CC	CC	CC	CC	CC	CC	CC	CC	CC	CC	CC	TC	CC
AX-123459570	NoMinorHom	99.298	8.266	NaN	2	0	273	10	2	0.482	---	---		AG	AG	AG	AG	AG	AG	AG	AG	AG	AG	AG	AG	AG	AG	AG	AG	AG	AG	AG	AG	GG	AG	AG	AG	AG	AG	AG	AG	AG	AG	AG	AG	AG	AG	AG	AG
AX-123468162	CallRateBelowThreshold	95.789	3.882	8.334	3	90	145	38	12	0.405	---	---		AG	AA	AG	GG	AG	AG	AA	GG	AG	AG	AG	AG	AG	AA	AG	AA	AG	AG	AG	GG	---	GG	GG	---	AG	---	GG	AG	AG	AG	AA	AA	AG	AG	AG	AG
AX-123476621	MonoHighResolution	100	NaN	NaN	1	285	0	0	0	0	---	---		AA	AA	AA	AA	AA	AA	AA	AA	AA	AA	AA	AA	AA	AA	AA	AA	AA	AA	AA	AA	AA	AA	AA	AA	AA	AA	AA	AA	AA	AA	AA	AA	AA	AA	AA	AA
AX-123477055	NoMinorHom	100	6.598	NaN	2	0	12	273	0	0.0211	---	---		GG	GG	TG	GG	GG	GG	GG	GG	GG	GG	GG	GG	GG	GG	GG	GG	GG	GG	GG	GG	GG	GG	GG	GG	GG	GG	GG	GG	GG	GG	GG	GG	GG	GG	GG	GG
AX-123477058	NoMinorHom	100	5.587	NaN	2	0	71	214	0	0.125	---	---		GG	AG	GG	GG	GG	GG	GG	GG	GG	AG	GG	GG	GG	AG	AG	GG	GG	GG	AG	GG	GG	GG	GG	GG	GG	GG	GG	GG	AG	AG	GG	GG	GG	GG	GG	GG
AX-123485146	NoMinorHom	100	9.689	NaN	2	0	10	275	0	0.0175	---	---		CC	CC	TC	CC	CC	CC	CC	CC	CC	CC	CC	CC	CC	CC	CC	CC	CC	CC	CC	CC	CC	CC	CC	CC	CC	CC	CC	CC	CC	CC	CC	CC	CC	CC	CC	CC
AX-123485715	NoMinorHom	100	7.881	NaN	2	0	14	271	0	0.0246	---	---		GG	GG	TG	GG	GG	GG	GG	GG	GG	GG	GG	GG	GG	GG	GG	GG	GG	GG	GG	GG	GG	GG	GG	GG	GG	GG	GG	GG	GG	GG	GG	GG	GG	GG	GG	GG
AX-123495353	CallRateBelowThreshold	96.14	4.389	9.205	3	62	151	61	11	0.498	---	---		TG	TG	TG	GG	GG	TG	TG	TG	TG	TG	GG	TG	TG	GG	TG	TG	TG	TT	TG	GG	TG	GG	TT	GG	TG	TG	TG	GG	TT	TT	TG	TT	TG	GG	TG	GG
AX-123498535	PolyHighResolution	98.596	4.438	10.122	3	58	143	80	4	0.461	---	---		AG	AG	GG	AG	GG	GG	GG	AG	AG	GG	AG	AG	GG	AA	AG	AG	AA	AG	AG	GG	GG	AA	AA	GG	AA	AA	GG	AA	AG	GG	AA	GG	AG	GG	AG	GG
AX-123507929	Other	99.298	3.569	8.502	3	107	140	36	2	0.375	---	---		TC	TT	TT	TC	TC	CC	TT	CC	TC	TC	TT	TC	TT	TT	TC	TT	TC	TC	TC	CC	TC	CC	TT	CC	CC	CC	TC	TC	TC	TC	TC	TC	TC	TC	TC	TT
AX-123516514	PolyHighResolution	97.544	4.145	8.638	3	58	143	77	7	0.466	---	---		TC	TC	TC	CC	CC	TC	TC	TC	CC	TT	CC	TC	TC	CC	TC	TC	CC	TT	CC	TC	TC	---	TC	TC	CC	TC	TC	CC	TC	TT	CC	TT	CC	TT	CC	TC
AX-123523931	MonoHighResolution	100	NaN	NaN	1	285	0	0	0	0	---	---		TT	TT	TT	TT	TT	TT	TT	TT	TT	TT	TT	TT	TT	TT	TT	TT	TT	TT	TT	TT	TT	TT	TT	TT	TT	TT	TT	TT	TT	TT	TT	TT	TT	TT	TT	TT
AX-123524113	PolyHighResolution	99.649	5.297	11.953	3	267	12	5	1	0.0387	---	---		AA	AA	AA	AA	AA	AA	AA	AA	AA	AA	AA	AA	AA	AA	AA	AA	AA	AA	AA	AA	AC	AA	AA	AA	AA	AA	AA	AA	AA	AA	AA	AA	AA	AA	AC	AA
AX-123524116	PolyHighResolution	98.596	5.272	11.682	3	111	151	19	4	0.336	---	---		AC	AA	AC	CC	AC	AC	AC	CC	CC	AC	AC	AC	AC	AC	AA	AC	AC	AA	AA	AC	AA	AC	AA	AC	AA	CC	AA	AC	AC	AA	AC	AA	AA	AC	AA	AC
AX-123524165	PolyHighResolution	99.649	6.031	18.549	3	29	132	123	1	0.335	---	---		AG	GG	AG	GG	AA	GG	AG	AG	GG	GG	AG	GG	GG	AG	GG	AG	AA	AA	AG	GG	AG	GG	GG	AA	AG	AG	AA	AG	AG	GG	GG	GG	GG	AG	GG	AG
AX-123524172	PolyHighResolution	100	7.339	17.054	3	131	146	8	0	0.284	---	---		TT	CC	TT	TT	TT	TT	TC	TT	TT	TC	TC	TC	TC	TC	TC	TC	TT	TT	TC	TT	TT	TT	TT	TT	TT	TT	TT	TT	TC	TC	TT	TC	TC	TT	TC	TT
AX-123524186	PolyHighResolution	99.649	15.535	31.603	3	111	137	36	1	0.368	---	---		AG	AA	AG	AA	AA	GG	AA	AG	AG	AA	AG	AA	AG	AG	AG	AG	GG	GG	AG	AG	AG	GG	AG	AG	GG	AG	AG	AG	AG	AA	GG	AG	AG	AG	AG	AA
AX-123524204	PolyHighResolution	100	5.314	13.285	3	120	137	28	0	0.339	---	---		AG	AA	AG	AA	GG	AG	AG	AG	AA	AA	AG	AA	AA	AG	AA	AG	GG	GG	AA	AA	AG	AA	AA	AG	AG	AG	GG	AG	AG	AA	AA	AA	AA	AG	AA	AG
AX-123524206	PolyHighResolution	99.649	6.016	18.421	3	74	145	65	1	0.484	---	---		AG	AG	AG	GG	GG	AA	GG	AG	AG	AG	AA	GG	AG	AA	AG	AG	AA	AA	AA	AG	AA	AA	AG	AG	AA	AG	AG	AG	AA	AG	AA	AG	AA	AG	AG	GG
AX-123524238	PolyHighResolution	100	10.579	21.544	3	101	161	23	0	0.363	---	---		AG	AA	AA	AG	AG	AG	AG	AG	AG	AA	AA	AA	AA	AG	AA	AG	AG	AG	AA	AG	GG	GG	AG	AG	AA	AG	AG	AA	AG	AA	GG	AA	AA	AG	AG	AG
AX-123524239	NoMinorHom	100	4.878	NaN	2	225	60	0	0	0.105	---	---		AA	AG	AA	AA	AA	AA	AA	AA	AA	AA	AA	AA	AA	AA	AA	AA	AA	AA	AA	AA	AA	AA	AA	AA	AA	AA	AA	AA	AA	AG	AA	AG	AG	AA	AA	AA
AX-123524241	NoMinorHom	99.649	5.853	NaN	2	0	78	206	1	0.137	---	---		GG	AG	GG	GG	GG	GG	AG	GG	GG	AG	AG	GG	GG	AG	GG	GG	GG	GG	GG	GG	GG	GG	GG	GG	GG	GG	GG	GG	AG	AG	GG	GG	AG	GG	GG	GG
AX-123524258	PolyHighResolution	100	12.655	29.627	3	202	81	2	0	0.149	---	---		AA	AC	AA	AA	AA	AA	AC	AA	AA	AC	AC	AC	AC	AC	AC	AA	AA	AA	AA	AA	AA	AA	AA	AA	AA	AA	AA	AA	AC	AC	AA	AA	AC	AA	AA	AA
AX-123524266	NoMinorHom	99.649	7.635	NaN	2	0	82	202	1	0.144	---	---		CC	TC	CC	CC	CC	CC	TC	CC	CC	TC	TC	TC	TC	TC	TC	CC	CC	CC	CC	CC	CC	CC	CC	CC	CC	CC	CC	CC	TC	TC	CC	CC	TC	CC	CC	CC
AX-123524297	MonoHighResolution	100	NaN	NaN	1	285	0	0	0	0	---	---		AA	AA	AA	AA	AA	AA	AA	AA	AA	AA	AA	AA	AA	AA	AA	AA	AA	AA	AA	AA	AA	AA	AA	AA	AA	AA	AA	AA	AA	AA	AA	AA	AA	AA	AA	AA
AX-123524323	PolyHighResolution	100	4.803	10.401	3	26	141	118	0	0.339	---	---		TC	CC	TC	TC	TC	TC	TC	CC	CC	TC	CC	TC	CC	TC	CC	CC	TC	CC	CC	TT	CC	TT	TC	TC	TT	TC	TC	TC	TC	CC	TC	CC	TC	CC	TC	TT
AX-123524335	PolyHighResolution	97.193	4.429	9.45	3	46	163	68	8	0.46	---	---		TG	TG	GG	TG	TG	TT	TG	GG	TT	GG	TG	---	GG	TG	TG	TG	TG	TG	---	TG	TG	GG	TG	TG	GG	GG	TT	GG	TG	GG	TG	TG	TG	TG	GG	TG
AX-123524337	NoMinorHom	100	7.256	NaN	2	209	76	0	0	0.133	---	---		TT	TC	TT	TT	TT	TT	TT	TT	TT	TT	TC	TC	TC	TT	TC	TC	TT	TT	TT	TT	TT	TT	TT	TT	TT	TT	TT	TT	TC	TT	TT	TC	TC	TT	TT	TT
AX-123524339	MonoHighResolution	100	NaN	NaN	1	285	0	0	0	0	---	---		TT	TT	TT	TT	TT	TT	TT	TT	TT	TT	TT	TT	TT	TT	TT	TT	TT	TT	TT	TT	TT	TT	TT	TT	TT	TT	TT	TT	TT	TT	TT	TT	TT	TT	TT	TT
AX-123524365	PolyHighResolution	100	5.439	12.404	3	27	151	107	0	0.36	---	---		AG	GG	AG	AG	AG	GG	GG	AA	GG	AG	AG	GG	AG	AG	GG	AG	AG	AG	AG	AG	AG	AG	AA	AG	AA	AA	GG	AA	GG	AG	AG	GG	GG	GG	GG	AG
AX-123524382	NoMinorHom	100	9.02	NaN	2	280	5	0	0	0.0088	---	---		AA	AA	AA	AA	AA	AA	AA	AA	AA	AA	AA	AA	AA	AA	AA	AA	AA	AA	AA	AA	AA	AA	AA	AA	AA	AA	AA	AA	AA	AA	AA	AA	AA	AA	AA	AA
AX-123524400	PolyHighResolution	100	12.196	26.06	3	51	161	73	0	0.461	---	---		AG	AG	GG	GG	AG	AG	AG	AG	GG	AA	GG	AG	AG	AA	AG	GG	GG	AG	GG	AG	AG	GG	AG	GG	AA	AA	AA	GG	AG	AA	AG	GG	AG	AA	GG	AG
AX-123524407	PolyHighResolution	98.596	4.749	11.583	3	113	137	31	4	0.354	---	---		AG	AA	AG	AG	AG	GG	AG	AA	---	AA	AA	AG	AA	AA	AG	AA	AG	AG	AA	AG	AG	AG	AA	AG	AA	AA	GG	AA	AG	AA	AG	AG	AG	GG	GG	AG
AX-123524408	PolyHighResolution	99.298	4.923	11.593	3	28	147	108	2	0.359	---	---		TC	CC	TT	TC	TT	TT	CC	TT	TT	CC	TC	TC	TC	TC	CC	CC	CC	TT	CC	TC	TC	CC	CC	TT	CC	TC	TC	CC	CC	CC	CC	TC	TC	CC	TC	TC
AX-123524460	NoMinorHom	100	4.925	NaN	2	0	10	275	0	0.0175	---	---		CC	CC	CC	CC	CC	CC	CC	CC	CC	CC	CC	CC	CC	CC	CC	CC	CC	CC	CC	CC	CC	CC	CC	CC	CC	CC	CC	CC	CC	CC	CC	TC	CC	CC	CC	CC
AX-123524469	NoMinorHom	98.947	3.917	NaN	2	0	80	202	3	0.142	---	---		GG	AG	AG	GG	GG	GG	GG	GG	GG	GG	GG	AG	GG	AG	GG	AG	GG	GG	AG	GG	GG	GG	GG	GG	GG	GG	GG	GG	GG	GG	GG	GG	GG	GG	AG	GG
AX-123524472	PolyHighResolution	98.596	4.893	11.015	3	12	146	123	4	0.303	---	---		AG	GG	GG	AG	AG	AG	AG	AG	AG	AG	AG	AG	AG	AG	GG	AG	AG	AA	AG	AG	GG	AG	AA	GG	AA	AG	AG	GG	GG	GG	AG	AG	GG	AG	GG	AG
AX-123524500	NoMinorHom	100	9.884	NaN	2	0	104	181	0	0.183	---	---		CC	AC	CC	CC	CC	CC	CC	CC	CC	AC	CC	AC	CC	CC	AC	CC	CC	CC	CC	CC	CC	CC	CC	CC	CC	CC	CC	CC	AC	AC	CC	AC	AC	CC	CC	CC
AX-123524522	PolyHighResolution	100	6.429	16.898	3	6	87	192	0	0.174	---	---		CC	TC	CC	CC	CC	CC	TC	CC	CC	TC	CC	CC	TC	CC	CC	TC	CC	CC	CC	CC	CC	CC	CC	CC	CC	CC	CC	CC	CC	TC	CC	CC	TC	CC	CC	CC
AX-123524527	CallRateBelowThreshold	96.842	4.902	14.469	3	70	141	65	9	0.491	---	---		TG	TG	TT	TT	TT	TG	TG	TG	---	TG	TT	GG	TT	TT	TG	TG	---	GG	TT	TG	TG	GG	TT	TG	TG	TG	TG	TT	GG	TG	TT	GG	TG	TG	GG	---
AX-123524537	PolyHighResolution	100	18.539	38.455	3	100	151	34	0	0.384	---	---		TC	TT	CC	CC	TC	TT	TC	TT	TC	TC	TC	TT	TC	TT	TC	TT	TC	TC	TC	TT	CC	TC	CC	TC	TC	TC	CC	TC	TT	TT	TC	TC	TT	TT	TC	TC
AX-123524541	PolyHighResolution	100	5.613	13.627	3	33	148	104	0	0.375	---	---		AG	GG	AA	AA	AA	GG	GG	GG	AA	GG	AG	GG	GG	AG	AG	GG	AA	AG	AG	AG	AG	GG	AA	AG	AG	GG	AG	AG	GG	GG	AA	GG	GG	AG	GG	AA
AX-123524543	PolyHighResolution	100	8.931	22.151	3	58	153	74	0	0.472	---	---		AG	AG	AG	AA	GG	AG	AG	AA	GG	AA	AG	AG	AA	GG	AG	GG	AG	AG	AG	GG	AG	AG	GG	AA	AA	AG	AA	AG	AG	AG	AA	AG	AA	AG	AG	AA
AX-123524546	CallRateBelowThreshold	95.439	4.311	10.175	3	54	157	61	13	0.487	---	---		TC	TC	TC	TT	CC	CC	TC	TC	CC	TC	TC	TC	TT	TC	TC	TC	TT	---	TC	TC	---	TT	---	---	TT	TC	TT	---	TC	TC	TT	TT	TC	CC	---	---
AX-123524547	NoMinorHom	100	9.642	NaN	2	225	60	0	0	0.105	---	---		TT	TC	TT	TT	TT	TT	TT	TT	TT	TC	TC	TC	TC	TT	TC	TT	TT	TT	TT	TT	TT	TT	TT	TT	TT	TT	TT	TT	TT	TT	TT	TC	TC	TT	TT	TT
AX-123524550	PolyHighResolution	100	NaN	17.045	2	61	0	224	0	0.214	---	---		CC	TT	CC	CC	CC	CC	CC	CC	CC	TT	TT	TT	TT	CC	TT	CC	CC	CC	CC	CC	CC	CC	CC	CC	CC	CC	CC	CC	CC	CC	CC	TT	TT	CC	CC	CC
AX-123524567	NoMinorHom	100	7.735	NaN	2	278	7	0	0	0.0123	---	---		TT	TT	TT	TT	TT	TT	TT	TT	TT	TT	TT	TT	TT	TT	TT	TT	TT	TT	TT	TT	TT	TT	TT	TT	TT	TT	TT	TT	TT	TT	TT	TT	TT	TT	TT	TT
AX-123524576	NoMinorHom	100	8.647	NaN	2	0	4	281	0	0.007	---	---		GG	GG	GG	GG	GG	GG	GG	GG	GG	GG	GG	GG	GG	GG	GG	GG	GG	GG	GG	GG	GG	GG	GG	GG	GG	GG	GG	GG	GG	GG	GG	GG	GG	GG	GG	GG
AX-123524584	NoMinorHom	100	6.524	NaN	2	0	4	281	0	0.007	---	---		GG	GG	GG	GG	GG	GG	GG	GG	GG	GG	GG	GG	GG	GG	GG	GG	GG	GG	GG	GG	GG	GG	GG	GG	GG	GG	GG	GG	GG	GG	GG	GG	GG	GG	GG	GG
AX-123524603	NoMinorHom	100	17.397	NaN	2	0	4	281	0	0.007	---	---		GG	GG	GG	GG	GG	GG	GG	GG	GG	GG	GG	GG	GG	GG	GG	GG	GG	GG	GG	GG	GG	GG	GG	GG	GG	GG	GG	GG	GG	GG	GG	GG	GG	GG	GG	GG
AX-123524615	Other	87.018	3.458	7.083	3	37	141	70	37	0.433	---	---		TG	TG	TG	TG	TT	TG	TT	GG	TG	TG	GG	TG	TG	---	GG	TG	TG	TG	TT	---	GG	GG	TG	TG	TG	GG	TG	TG	GG	TG	TG	TG	TG	TT	TG	TG
AX-123524620	PolyHighResolution	99.649	7.965	23.07	3	69	147	68	1	0.498	---	---		AC	AC	AC	CC	CC	AC	AC	AC	CC	AC	CC	AA	CC	CC	AC	AC	CC	AA	CC	AC	AA	AA	AC	AC	AC	AC	AC	CC	AA	AC	CC	AA	AC	AC	AA	CC
AX-123524644	Other	89.123	3.403	NaN	2	212	42	0	31	0.0827	---	---		AA	AA	AA	AA	AG	AA	AA	AA	AA	AA	AG	---	AA	AG	AA	AG	AA	---	---	AA	AA	AG	AA	---	AA	AA	AA	---	AG	---	AA	AA	AA	AA	---	AA
AX-123524661	PolyHighResolution	100	6.167	14.951	3	129	148	8	0	0.288	---	---		AA	CC	AA	AA	AA	AA	AC	AA	AA	AC	AC	AC	AC	AC	AC	AC	AA	AA	AC	AA	AA	AA	AA	AA	AA	AA	AA	AA	AC	AC	AA	AC	AC	AA	AA	AA
AX-123524662	PolyHighResolution	97.895	3.797	9.704	3	66	155	58	6	0.486	---	---		AC	AC	CC	CC	AA	AC	AC	CC	AA	CC	AC	AC	AC	AA	AC	AA	AC	AC	CC	AA	AA	AC	AA	CC	CC	AC	CC	AC	CC	AA	CC	AC	CC	AC	AC	CC
AX-123524691	CallRateBelowThreshold	96.842	4.081	9.909	3	28	122	126	9	0.322	---	---		AG	GG	AG	AA	GG	AG	GG	AA	GG	AG	GG	GG	AG	GG	AG	GG	---	AG	AG	GG	---	AG	GG	AA	AA	AG	AA	AG	AG	GG	AA	AG	AG	AG	AG	AA
AX-123524699	PolyHighResolution	98.596	4.571	10.015	3	126	130	25	4	0.32	---	---		TG	TT	TG	GG	TT	TG	TT	---	TT	TG	TT	TT	TG	TT	TG	TT	TG	TG	TG	TT	TG	TG	TT	GG	GG	TG	GG	TG	TG	TT	GG	TG	TG	TG	TG	GG
AX-123524719	MonoHighResolution	100	NaN	NaN	1	285	0	0	0	0	---	---		AA	AA	AA	AA	AA	AA	AA	AA	AA	AA	AA	AA	AA	AA	AA	AA	AA	AA	AA	AA	AA	AA	AA	AA	AA	AA	AA	AA	AA	AA	AA	AA	AA	AA	AA	AA
AX-123524722	NoMinorHom	99.649	10.664	NaN	2	271	13	0	1	0.0229	---	---		AA	AA	AA	AA	AA	AA	AA	AA	AA	AA	AA	AA	AA	AA	AA	AA	AA	AA	AA	AA	AG	AA	AA	AA	AA	AA	AA	AA	AA	AA	AA	AA	AA	AA	AA	AA
AX-123524737	NoMinorHom	97.193	3.868	NaN	2	74	203	0	8	0.366	---	---		AC	AA	AC	AC	AC	AC	AA	AC	AC	AC	AC	AC	AA	AC	AC	AA	AC	AC	AC	AC	AC	AC	AC	AC	AC	AC	AC	AC	AC	AC	AC	AA	AA	AC	AC	AC
AX-123524743	NoMinorHom	100	7.801	NaN	2	0	58	227	0	0.102	---	---		CC	AC	CC	CC	CC	CC	CC	CC	CC	AC	CC	AC	AC	CC	AC	AC	CC	CC	CC	CC	CC	CC	CC	CC	CC	CC	CC	CC	CC	CC	CC	AC	CC	CC	CC	CC
AX-123524746	PolyHighResolution	100	4.966	11.086	3	84	147	54	0	0.447	---	---		AG	AG	AA	AA	AG	GG	AA	AG	AG	GG	AG	GG	AG	AG	AG	AG	AG	AG	AA	AG	AA	AG	AA	AG	AA	AG	AA	AG	AG	AG	AG	AG	GG	GG	AA	AG
AX-123524747	PolyHighResolution	99.298	4.623	10.425	3	123	131	29	2	0.334	---	---		AG	AA	AG	GG	AA	AG	AA	GG	AA	AG	AA	AA	AG	AA	AG	AA	AG	AG	AG	AG	AG	AG	AA	GG	GG	AG	GG	AG	AG	AA	GG	AG	AG	AG	AG	GG
AX-123524767	PolyHighResolution	100	5.155	13.238	3	91	155	39	0	0.409	---	---		AG	AA	AG	AA	GG	AG	AA	AG	AG	AA	AA	AA	AA	AG	AA	AG	AG	AG	AA	GG	AG	AG	AG	AG	AA	GG	AA	AG	AG	AA	AG	AG	AG	GG	GG	AG
AX-123524779	PolyHighResolution	100	4.423	10.86	3	36	153	96	0	0.395	---	---		AG	GG	AG	AG	GG	AG	AG	GG	AA	GG	AG	AG	AG	AG	GG	GG	GG	AG	GG	AA	GG	AG	AG	AG	AG	AA	AG	AG	GG	GG	AG	GG	GG	AA	AA	AG
AX-123524789	MonoHighResolution	100	NaN	NaN	1	285	0	0	0	0	---	---		AA	AA	AA	AA	AA	AA	AA	AA	AA	AA	AA	AA	AA	AA	AA	AA	AA	AA	AA	AA	AA	AA	AA	AA	AA	AA	AA	AA	AA	AA	AA	AA	AA	AA	AA	AA
AX-123524810	Other	79.298	3.085	6.681	3	36	132	58	59	0.451	---	---		GG	TT	GG	---	GG	---	TG	TG	GG	TG	TT	---	TT	TG	TT	TG	---	GG	TG	GG	---	TG	TG	TG	TT	GG	TG	TG	---	---	TG	TG	TG	---	GG	---
AX-123524828	NoMinorHom	100	8.816	NaN	2	268	17	0	0	0.0298	---	---		TT	TT	TC	TT	TT	TT	TT	TT	TT	TT	TT	TT	TT	TT	TT	TT	TT	TT	TT	TT	TT	TT	TT	TT	TT	TT	TT	TT	TT	TT	TT	TT	TT	TT	TC	TT
AX-123524837	PolyHighResolution	100	5.433	12.772	3	32	139	114	0	0.356	---	---		AC	CC	CC	AA	AC	AA	AC	CC	AC	CC	CC	CC	CC	CC	CC	CC	AA	CC	AC	AC	AA	CC	AC	AA	AA	AC	AC	AC	AC	AC	CC	AC	CC	AA	AA	AC
AX-123524870	NoMinorHom	100	5.858	NaN	2	0	84	201	0	0.147	---	---		CC	TC	CC	CC	CC	CC	TC	CC	CC	CC	CC	CC	CC	CC	TC	TC	CC	CC	TC	CC	CC	CC	CC	CC	CC	CC	CC	CC	TC	TC	CC	TC	TC	CC	CC	CC
AX-123524873	PolyHighResolution	98.596	4.247	9.945	3	4	87	190	4	0.169	---	---		CC	TC	CC	CC	CC	CC	CC	CC	CC	CC	CC	TC	TC	TC	TC	CC	CC	CC	TC	CC	TC	CC	CC	CC	CC	CC	CC	CC	CC	TC	CC	TC	TC	CC	TC	CC
AX-123524877	PolyHighResolution	99.649	10.788	28.43	3	86	157	41	1	0.421	---	---		AG	AA	AG	AA	GG	AG	AA	AG	GG	AG	AA	AG	AA	AG	AA	AG	AG	AG	AA	GG	AG	AA	GG	GG	AA	GG	AG	AG	AG	AA	GG	AG	AG	GG	AG	GG
AX-123524886	PolyHighResolution	99.298	4.131	11.361	3	38	161	84	2	0.419	---	---		TG	GG	TG	TG	TT	TG	GG	TG	TT	TG	GG	TG	GG	TG	GG	TG	TG	TG	GG	TG	TG	GG	---	TT	TT	TT	TG	TG	TG	GG	TT	TG	TG	TT	TG	TT
AX-123524910	MonoHighResolution	100	NaN	NaN	1	285	0	0	0	0	---	---		TT	TT	TT	TT	TT	TT	TT	TT	TT	TT	TT	TT	TT	TT	TT	TT	TT	TT	TT	TT	TT	TT	TT	TT	TT	TT	TT	TT	TT	TT	TT	TT	TT	TT	TT	TT
AX-123524926	PolyHighResolution	100	9.928	22.617	3	195	89	1	0	0.16	---	---		AA	AC	AC	AA	AA	AA	AC	AA	AA	AC	AA	AA	AA	AC	AA	AC	AA	AA	AC	AA	AA	AA	AA	AA	AA	AA	AA	AA	AA	AA	AA	AC	AA	AA	AA	AA
AX-123524929	MonoHighResolution	100	NaN	NaN	1	285	0	0	0	0	---	---		TT	TT	TT	TT	TT	TT	TT	TT	TT	TT	TT	TT	TT	TT	TT	TT	TT	TT	TT	TT	TT	TT	TT	TT	TT	TT	TT	TT	TT	TT	TT	TT	TT	TT	TT	TT
AX-123524930	PolyHighResolution	97.895	4.048	18.991	3	27	57	195	6	0.199	---	---		GG	AG	AG	GG	GG	GG	AA	GG	GG	AA	GG	GG	GG	AG	GG	AG	GG	GG	AA	GG	GG	GG	GG	GG	GG	GG	GG	GG	GG	GG	GG	AG	GG	GG	GG	GG
AX-123524943	PolyHighResolution	100	NaN	25.831	2	90	0	195	0	0.316	---	---		GG	TT	GG	GG	GG	GG	GG	GG	GG	TT	GG	TT	GG	TT	GG	TT	GG	GG	GG	GG	GG	GG	GG	GG	GG	GG	GG	GG	TT	GG	GG	GG	TT	GG	GG	GG
AX-123524982	NoMinorHom	99.649	11.161	NaN	2	274	10	0	1	0.0176	---	---		AA	AA	AA	AA	AA	AA	AA	AA	AA	AA	AA	AA	AA	AA	AA	AA	AA	AA	AA	AA	AG	AA	AA	AA	AA	AA	AA	AA	AA	AA	AA	AA	AA	AA	AA	AA
AX-123525008	PolyHighResolution	99.649	5.628	14.785	3	272	9	3	1	0.0264	---	---		AA	AA	AA	AA	AA	AA	AA	AA	AA	AA	AA	AA	AA	AA	AA	AA	AA	AA	AA	AA	AG	AA	AA	AA	AA	AA	AA	AA	AA	AA	AA	AA	AA	AA	AA	AA
AX-123525009	PolyHighResolution	100	4.127	9.868	3	60	162	63	0	0.495	---	---		AC	AC	AC	AC	CC	AC	AC	AC	AC	CC	AC	AC	AC	CC	AC	CC	CC	AC	CC	AC	CC	AC	CC	AC	AC	AA	AC	AC	CC	AC	AC	CC	CC	AC	AC	AC
AX-123525012	PolyHighResolution	100	6.907	14.144	3	273	9	3	0	0.0263	---	---		AA	AA	AA	AA	AA	AA	AA	AA	AA	AA	AA	AA	AA	AA	AA	AA	AA	AA	AA	AA	AG	AA	AA	AA	AA	AA	AA	AA	AA	AA	AA	AA	AA	AA	AA	AA
AX-123525025	PolyHighResolution	100	4.75	11.697	3	66	147	72	0	0.489	---	---		TC	TC	TT	TC	TC	TT	TC	TC	TC	TC	TT	TC	TT	CC	TC	CC	TC	TC	TT	TC	CC	CC	TC	TC	TT	TC	TT	TT	CC	TT	CC	TT	TC	TC	TC	TC
AX-123525027	PolyHighResolution	100	5.63	13.431	3	65	148	72	0	0.488	---	---		TC	TC	TT	TC	TC	TT	TC	TC	TC	TC	TT	TC	TT	CC	TC	CC	TC	TC	TT	TC	CC	CC	TC	TC	TT	TC	TT	TT	CC	TT	CC	TT	TC	TC	TC	TC
AX-123525031	PolyHighResolution	100	6.527	13.135	3	72	147	66	0	0.489	---	---		TC	TC	CC	TC	TC	CC	TC	TC	TC	TC	CC	TC	CC	TT	TC	TT	TC	TC	CC	TC	TT	TT	TC	TC	CC	TC	CC	CC	TT	CC	TT	CC	TC	TC	TC	TC
AX-123525033	CallRateBelowThreshold	91.579	4.228	8.455	3	56	168	37	24	0.464	---	---		TC	TC	TC	TC	CC	TC	TC	TC	TC	TC	TC	TC	TC	CC	TC	---	---	TC	TC	TC	TC	TC	CC	TC	TC	TT	TC	TC	TC	TC	TC	---	---	TC	TC	TC
AX-123525073	NoMinorHom	100	6.639	NaN	2	281	4	0	0	0.007	---	---		TT	TT	TT	TT	TT	TT	TT	TT	TT	TT	TT	TT	TT	TT	TT	TT	TT	TT	TT	TT	TT	TT	TT	TT	TT	TT	TT	TT	TT	TT	TT	TT	TT	TT	TT	TT
AX-123525075	PolyHighResolution	100	11.512	25.198	3	63	160	62	0	0.498	---	---		AC	AC	AC	CC	AC	AC	AC	AC	AC	CC	CC	AC	CC	AA	AC	AA	AC	CC	CC	AC	AA	AA	AC	AC	CC	AC	AC	CC	AA	CC	AA	CC	AC	AC	AC	AC
AX-123525081	NoMinorHom	97.193	4.263	NaN	2	211	66	0	8	0.119	---	---		AA	AG	AA	AA	AA	AA	AG	AA	AA	AG	AG	AG	AA	AA	AA	AA	AA	AA	AA	AA	AA	AA	AA	AA	AA	AA	AA	AA	AG	AA	AA	AG	AG	AA	AA	AA
AX-123525092	NoMinorHom	100	9.14	NaN	2	206	79	0	0	0.139	---	---		AA	AG	AA	AA	AA	AA	AA	AA	AA	AA	AA	AG	AA	AA	AG	AG	AA	AA	AA	AA	AA	AA	AA	AA	AA	AA	AA	AA	AG	AA	AA	AA	AG	AA	AA	AA
AX-123525099	PolyHighResolution	98.596	4.059	11.231	3	60	146	75	4	0.473	---	---		TC	TC	CC	CC	TC	TC	TT	TC	TC	CC	TC	TC	TT	TT	TC	TC	TC	TC	TT	TC	TC	TT	CC	TC	TC	TC	TT	TC	TC	TC	TC	CC	TT	CC	TC	TT
AX-123525114	PolyHighResolution	97.544	4.933	12.607	3	56	154	68	7	0.478	---	---		TC	TC	TC	TT	TC	TC	CC	TC	CC	TC	TC	TT	TC	CC	TT	TC	TC	TC	TC	TC	CC	CC	CC	TC	TT	TC	TC	TC	TC	TC	CC	TC	TT	TC	TC	TC
AX-123525115	MonoHighResolution	100	NaN	NaN	1	0	0	285	0	0	---	---		GG	GG	GG	GG	GG	GG	GG	GG	GG	GG	GG	GG	GG	GG	GG	GG	GG	GG	GG	GG	GG	GG	GG	GG	GG	GG	GG	GG	GG	GG	GG	GG	GG	GG	GG	GG
AX-123525130	NoMinorHom	100	9.466	NaN	2	94	191	0	0	0.335	---	---		TG	TT	TT	TG	TG	TG	TT	TG	TG	TG	TT	TT	TT	TG	TT	TT	TG	TG	TG	TG	TT	TG	TG	TG	TG	TG	TG	TG	TT	TG	TG	TT	TT	TG	TT	TG
AX-123525144	PolyHighResolution	97.544	3.769	10.977	3	1	86	191	7	0.158	---	---		CC	TC	TC	CC	CC	CC	TC	CC	---	CC	TC	CC	CC	TC	TC	TC	CC	CC	TC	CC	TC	CC	CC	CC	CC	CC	CC	CC	CC	CC	CC	TC	CC	CC	CC	CC
AX-123525150	NoMinorHom	99.649	4.301	NaN	2	203	81	0	1	0.143	---	---		AA	AG	AA	AA	AA	AA	AA	AA	AA	AG	AA	AA	AA	AA	AA	AG	AA	AA	AG	AA	AG	AA	AA	AA	AA	AA	AA	AA	AG	AG	AA	AA	AG	AA	AA	AA
AX-123525158	NoMinorHom	99.649	4.051	NaN	2	206	78	0	1	0.137	---	---		TT	TC	TT	TT	TT	TT	TT	TT	TT	TT	TT	TT	TT	TC	TT	TT	TT	TT	TT	TT	TT	TT	TT	TT	TT	TT	TT	TT	TT	TT	TT	TT	TT	TT	TT	TT
AX-123525172	PolyHighResolution	100	7.17	22.642	3	39	143	103	0	0.388	---	---		AC	CC	AC	AC	AA	AA	CC	AC	AC	CC	AC	AC	AC	CC	AC	CC	AA	AC	AC	CC	CC	AA	AC	AA	AA	AC	AC	AA	AC	AC	AC	AC	AC	CC	AC	CC
AX-123525174	PolyHighResolution	100	NaN	14.731	2	85	0	200	0	0.298	---	---		GG	TT	GG	GG	GG	GG	GG	GG	GG	TT	GG	TT	GG	TT	GG	TT	GG	GG	GG	GG	GG	GG	GG	GG	GG	GG	GG	GG	TT	GG	GG	GG	TT	GG	GG	GG
AX-123525208	NoMinorHom	100	10.051	NaN	2	0	74	211	0	0.13	---	---		GG	AG	GG	GG	GG	GG	GG	GG	GG	GG	AG	AG	GG	GG	GG	GG	GG	GG	AG	GG	GG	GG	GG	GG	GG	GG	GG	GG	GG	GG	GG	GG	AG	GG	GG	GG
AX-123525216	NoMinorHom	100	11.164	NaN	2	0	1	284	0	0.0018	---	---		CC	CC	CC	CC	CC	CC	CC	CC	CC	CC	CC	CC	CC	CC	CC	CC	CC	CC	CC	CC	CC	CC	CC	CC	CC	CC	CC	CC	CC	CC	CC	CC	CC	CC	CC	CC
AX-123525222	NoMinorHom	100	6.598	NaN	2	76	209	0	0	0.367	---	---		TC	TT	TC	TC	TC	TC	TC	TC	TC	TC	TT	TT	TC	TC	TC	TC	TC	TC	TT	TC	TC	TC	TC	TC	TC	TC	TC	TC	TC	TC	TC	TC	TT	TC	TC	TC
AX-123525243	CallRateBelowThreshold	94.737	3.985	8.427	3	157	108	5	15	0.219	---	---		AA	AG	AG	AA	AA	---	AA	AG	---	AG	AA	AG	AG	AA	AA	AG	---	AA	AG	AA	AA	AA	---	AA	AA	AA	AA	AA	AG	AA	AA	AA	AG	AA	AG	AA
AX-123525260	PolyHighResolution	100	9.68	23.14	3	24	142	119	0	0.333	---	---		TC	CC	CC	TC	TC	TC	TC	TC	CC	TC	CC	TC	TC	TC	TC	CC	CC	TT	CC	TC	TC	CC	TC	CC	TT	TT	TT	CC	CC	TC	TC	TC	TC	TT	CC	TC
AX-123525269	NoMinorHom	100	13.213	NaN	2	284	1	0	0	0.0018	---	---		TT	TT	TT	TT	TT	TT	TT	TT	TT	TT	TT	TT	TT	TT	TT	TT	TT	TT	TT	TT	TT	TT	TT	TT	TT	TT	TT	TT	TT	TT	TT	TT	TT	TT	TT	TT
AX-123525322	MonoHighResolution	100	NaN	NaN	1	285	0	0	0	0	---	---		TT	TT	TT	TT	TT	TT	TT	TT	TT	TT	TT	TT	TT	TT	TT	TT	TT	TT	TT	TT	TT	TT	TT	TT	TT	TT	TT	TT	TT	TT	TT	TT	TT	TT	TT	TT
AX-123525324	NoMinorHom	99.649	5.518	NaN	2	189	95	0	1	0.167	---	---		AA	AC	AA	AA	AA	AA	AA	AA	AA	AC	AA	AA	AC	AA	AA	AC	AA	AA	AC	AA	AA	AA	AA	AA	AA	AA	AA	AA	AC	AA	AA	AA	AC	AA	AA	AA
AX-123525332	Other	14.035	2.265	NaN	2	19	21	0	245	0.262	---	---		---	---	---	---	---	---	---	TT	---	---	---	---	---	---	---	---	---	---	TC	---	---	TT	---	---	TT	---	---	---	TC	---	---	---	---	---	---	TT
AX-123525355	MonoHighResolution	100	NaN	NaN	1	0	0	285	0	0	---	---		GG	GG	GG	GG	GG	GG	GG	GG	GG	GG	GG	GG	GG	GG	GG	GG	GG	GG	GG	GG	GG	GG	GG	GG	GG	GG	GG	GG	GG	GG	GG	GG	GG	GG	GG	GG
AX-123525369	MonoHighResolution	100	NaN	NaN	1	285	0	0	0	0	---	---		TT	TT	TT	TT	TT	TT	TT	TT	TT	TT	TT	TT	TT	TT	TT	TT	TT	TT	TT	TT	TT	TT	TT	TT	TT	TT	TT	TT	TT	TT	TT	TT	TT	TT	TT	TT
AX-123525412	PolyHighResolution	100	8.406	29.456	3	31	143	111	0	0.36	---	---		TC	CC	CC	TC	CC	CC	TC	CC	TC	TC	TC	CC	TC	CC	TC	CC	TT	TC	TC	TT	CC	TT	TC	TC	TT	TT	TC	TT	CC	TC	TC	TC	TC	TT	CC	TC
AX-123525423	Other	92.281	3.326	NaN	2	110	153	0	22	0.291	---	---		AA	AG	AG	AA	---	AA	AG	---	AA	AG	AG	AG	---	AG	AG	AG	AG	AA	AG	AA	AG	AA	AA	AA	AA	AA	AA	AA	AG	AG	AA	AG	AG	AA	---	AA
AX-123525424	PolyHighResolution	100	4.487	11.578	3	28	144	113	0	0.351	---	---		TC	CC	CC	TC	CC	CC	TC	CC	TC	TC	TC	CC	TC	CC	TC	CC	TC	TC	TC	TT	CC	TT	TC	TC	TT	TT	TC	TT	CC	TC	TC	TC	TC	TT	CC	TC
AX-123525432	NoMinorHom	100	12.052	NaN	2	0	70	215	0	0.123	---	---		GG	AG	GG	GG	GG	GG	GG	GG	GG	GG	GG	GG	AG	AG	AG	GG	GG	GG	GG	GG	GG	GG	GG	GG	GG	GG	GG	GG	GG	AG	GG	AG	GG	GG	GG	GG
AX-123525443	PolyHighResolution	99.649	5.404	14.953	3	4	140	140	1	0.261	---	---		GG	AA	GG	GG	GG	GG	AG	GG	GG	AG	AG	AG	AG	AG	AG	AG	GG	GG	AG	GG	GG	GG	GG	GG	GG	GG	GG	GG	AG	AG	GG	AG	AG	GG	GG	GG
AX-123525449	NoMinorHom	99.298	6.66	NaN	2	139	144	0	2	0.254	---	---		AA	AC	AA	AA	AA	AA	AC	AA	AA	AC	AC	AC	AC	AC	AC	AC	AA	AA	AC	AA	AA	AA	AA	AA	AA	AA	AA	AA	AC	AC	AA	AC	AC	AA	AA	AA
AX-123525464	PolyHighResolution	100	11.524	30.571	3	270	11	4	0	0.0333	---	---		AA	AA	AC	AA	AA	AA	AA	AA	AA	AA	AA	AA	AA	AA	AA	AA	AA	AA	AA	AA	AC	AA	AA	AA	AA	AA	AA	AA	AA	AA	AA	AA	AA	AA	AA	AA
AX-123525473	NoMinorHom	100	8.119	NaN	2	193	92	0	0	0.161	---	---		TT	TC	TT	TT	TT	TT	TC	TT	TT	TC	TT	TC	TT	TC	TT	TC	TT	TT	TT	TT	TC	TT	TT	TT	TT	TT	TT	TT	TT	TT	TT	TC	TC	TT	TC	TT
AX-123525485	NoMinorHom	100	5.65	NaN	2	281	4	0	0	0.007	---	---		AA	AA	AA	AA	AA	AA	AA	AA	AA	AA	AA	AA	AA	AA	AA	AA	AA	AA	AA	AA	AA	AA	AA	AA	AA	AA	AA	AA	AA	AA	AA	AA	AA	AA	AA	AA
AX-123525496	NoMinorHom	100	7.469	NaN	2	281	4	0	0	0.007	---	---		AA	AA	AA	AA	AA	AA	AA	AA	AA	AA	AA	AA	AA	AA	AA	AA	AA	AA	AA	AA	AA	AA	AA	AA	AA	AA	AA	AA	AA	AA	AA	AA	AA	AA	AA	AA
AX-123525561	PolyHighResolution	100	7.013	18.593	3	80	133	72	0	0.486	---	---		AG	AG	AA	AA	AA	AA	AG	AG	AG	AG	AG	GG	AA	GG	GG	AG	GG	AA	GG	GG	AA	AA	AG	AG	AG	GG	GG	AA	AG	AA	GG	GG	AA	GG	AA	AG
AX-123525566	PolyHighResolution	99.649	8.921	23.753	3	59	140	85	1	0.454	---	---		AC	AC	AC	AC	CC	CC	AA	CC	AC	AC	AC	CC	AC	AA	AA	AC	AC	AA	AC	AC	AC	AA	CC	AC	AC	AA	CC	CC	CC	AC	AA	CC	AC	AC	AC	AA
AX-123525567	PolyHighResolution	100	9.118	20.677	3	85	138	62	0	0.46	---	---		AG	AG	AG	AG	AA	AA	GG	AA	AG	AG	AG	AA	AG	GG	GG	AG	AG	GG	AG	AG	AG	GG	AA	AG	AG	GG	AA	AA	AA	AG	GG	AA	AG	AG	AG	GG
AX-123525570	PolyHighResolution	98.596	3.808	8.666	3	76	147	58	4	0.468	---	---		AG	AG	AA	AA	AA	AA	GG	AG	AG	AG	AA	AG	AG	AG	AG	GG	GG	AA	AG	GG	AA	AA	AG	AG	AG	AG	GG	AA	AA	AG	GG	AG	AG	AG	AA	AG
AX-123525576	PolyHighResolution	97.895	4.706	10.952	3	125	55	99	6	0.453	---	---		TT	CC	CC	TT	TT	TT	TC	TT	TT	CC	TC	CC	CC	TC	TC	CC	TT	TT	CC	TT	TT	TT	TT	TT	TT	TT	TT	TT	CC	TC	TT	TC	CC	TT	---	TT
AX-123525596	PolyHighResolution	100	12.22	30.879	3	180	100	5	0	0.193	---	---		TT	TG	TG	TT	TT	TT	TT	TT	TT	TG	TT	TT	TG	TT	TT	TG	TT	TT	TG	TT	TT	TT	TT	TT	TT	TT	TT	TT	TG	TT	TT	TT	TG	TT	TG	TT
AX-123525598	PolyHighResolution	100	5.272	15.244	3	59	149	77	0	0.468	---	---		TC	TC	CC	TC	TT	TC	TT	CC	CC	TT	TC	TT	TC	TC	TT	TT	TC	TT	TT	CC	TC	TC	CC	CC	TC	TT	CC	TC	TC	CC	TT	TC	TT	TC	TC	TC
AX-123525600	PolyHighResolution	100	13.388	29.435	3	4	48	233	0	0.0982	---	---		GG	AG	GG	GG	GG	GG	AG	GG	GG	GG	AG	GG	AG	AG	GG	AG	GG	GG	AG	GG	GG	GG	GG	GG	GG	GG	GG	GG	GG	GG	GG	GG	GG	GG	GG	GG
AX-123525622	NoMinorHom	100	8.035	NaN	2	280	5	0	0	0.0088	---	---		AA	AA	AA	AA	AA	AA	AA	AA	AA	AA	AA	AA	AA	AA	AA	AA	AA	AA	AA	AA	AA	AA	AA	AA	AA	AA	AA	AA	AA	AA	AA	AA	AA	AA	AA	AA
AX-123525626	NoMinorHom	99.298	4.049	NaN	2	278	5	0	2	0.0088	---	---		AA	AA	AA	AA	AA	AA	AA	AA	AA	AA	AA	AA	AA	AA	AA	AA	AA	AA	AA	AA	AA	AA	AA	---	AA	AA	AA	AA	AA	AA	AA	AA	AA	AA	AA	AA
AX-123525651	MonoHighResolution	100	NaN	NaN	1	0	0	285	0	0	---	---		GG	GG	GG	GG	GG	GG	GG	GG	GG	GG	GG	GG	GG	GG	GG	GG	GG	GG	GG	GG	GG	GG	GG	GG	GG	GG	GG	GG	GG	GG	GG	GG	GG	GG	GG	GG
AX-123525653	CallRateBelowThreshold	92.281	4.565	9.13	3	22	141	100	22	0.352	---	---		AC	CC	AC	AC	AC	AA	CC	---	AA	AC	CC	AC	CC	AC	AC	AC	CC	AC	AC	AA	AC	AC	CC	AC	AA	AC	CC	CC	CC	CC	AC	AC	CC	AC	AC	AA
AX-123525669	CallRateBelowThreshold	95.789	4.434	8.911	3	106	130	37	12	0.374	---	---		AG	AA	AA	GG	GG	AG	AG	AA	AA	AG	AG	AA	AA	AA	AG	AG	AG	GG	AG	AA	GG	AG	AA	AG	GG	AG	AG	AG	AG	AA	GG	AG	---	AG	GG	AG
AX-123525697	NoMinorHom	100	5.883	NaN	2	212	73	0	0	0.128	---	---		AA	AC	AA	AA	AA	AA	AC	AA	AA	AC	AA	AC	AC	AC	AC	AC	AA	AA	AA	AA	AC	AA	AA	AA	AA	AA	AA	AA	AA	AC	AA	AC	AC	AA	AC	AA
AX-123525702	PolyHighResolution	100	6.028	15.823	3	112	145	28	0	0.353	---	---		AG	AA	AG	AG	GG	GG	AG	AG	GG	AG	AA	AA	AA	AG	AG	AA	AA	AG	AG	AG	AA	AG	AA	GG	GG	AG	AG	AG	AA	AA	GG	AG	AG	AG	AA	GG
AX-123525703	PolyHighResolution	99.649	7.95	20.108	3	70	141	73	1	0.495	---	---		TC	TC	TC	TC	CC	CC	CC	TC	CC	TC	TT	TC	TT	TC	TC	TC	TT	TC	TC	TC	TT	TC	TT	CC	CC	TC	TC	TC	TC	TC	CC	CC	CC	TC	TT	CC
AX-123525712	NoMinorHom	100	6.608	NaN	2	192	93	0	0	0.163	---	---		TT	TC	TT	TT	TT	TT	TT	TT	TT	TC	TT	TC	TT	TT	TC	TT	TT	TT	TT	TT	TT	TT	TT	TT	TT	TT	TT	TT	TC	TT	TT	TT	TT	TT	TT	TT
AX-123525731	Other	88.421	3.346	NaN	2	178	74	0	33	0.147	---	---		TT	TC	TT	TC	TT	TT	---	TT	TT	---	TT	TT	TT	TT	TC	TT	TT	---	TT	TT	TT	TT	TT	TT	TC	TT	TC	TT	TT	TT	TT	TT	TT	---	TT	TT
AX-123525755	NoMinorHom	100	9.814	NaN	2	0	5	280	0	0.0088	---	---		GG	GG	GG	GG	GG	GG	GG	GG	GG	GG	GG	GG	GG	GG	GG	GG	GG	GG	GG	GG	GG	GG	GG	GG	GG	GG	GG	GG	GG	GG	GG	GG	GG	GG	GG	GG
AX-123525756	PolyHighResolution	100	9.84	21.609	3	274	6	5	0	0.0281	---	---		AA	AA	AG	AA	AA	AA	AA	AA	AA	AA	AA	AA	AA	AA	AA	AA	AA	AA	AA	AA	AA	AA	AA	AA	AA	AA	AA	AA	AA	AA	AA	AA	AA	AA	AA	AA
AX-123525773	NoMinorHom	100	11.084	NaN	2	0	4	281	0	0.007	---	---		GG	GG	GG	GG	GG	GG	GG	GG	GG	GG	GG	GG	GG	GG	GG	GG	GG	GG	GG	GG	GG	GG	GG	GG	GG	GG	GG	GG	GG	GG	GG	GG	GG	GG	GG	GG
AX-123525785	PolyHighResolution	98.596	4.431	11.385	3	118	74	89	4	0.448	---	---		TC	TT	TC	TT	TC	TC	TT	TC	CC	TT	CC	CC	TT	TT	CC	TC	TC	CC	TT	CC	TC	TC	TT	TT	CC	CC	TT	TC	TT	CC	TC	CC	TT	TT	TC	CC
AX-123525788	PolyHighResolution	99.649	4.102	11.407	3	63	132	89	1	0.454	---	---		AG	AG	AG	AA	AG	AG	AA	AG	GG	AG	GG	GG	AA	AA	GG	AG	AG	GG	AA	GG	AG	AG	AA	AA	GG	GG	AA	AG	AG	GG	AG	GG	AG	AA	AG	GG
AX-123525798	NoMinorHom	99.649	6.617	NaN	2	280	4	0	1	0.007	---	---		AA	AA	AA	AA	AA	AA	AA	AA	AA	AA	AA	AA	AA	AA	AA	AA	AA	AA	AA	AA	AA	AA	AA	AA	AA	AA	AA	AA	AA	AA	AA	AA	AA	AA	AA	AA
AX-123525803	PolyHighResolution	100	5.691	16.186	3	63	161	61	0	0.496	---	---		AG	AG	AA	AG	AA	AA	AA	AG	AG	GG	AG	AA	AA	AG	GG	AG	AA	AA	GG	GG	AG	AG	AG	AG	AA	AA	AG	AG	AG	AG	AG	AG	AA	AG	AG	AG
AX-123525823	MonoHighResolution	100	NaN	NaN	1	0	0	285	0	0	---	---		CC	CC	CC	CC	CC	CC	CC	CC	CC	CC	CC	CC	CC	CC	CC	CC	CC	CC	CC	CC	CC	CC	CC	CC	CC	CC	CC	CC	CC	CC	CC	CC	CC	CC	CC	CC
AX-123525826	MonoHighResolution	100	NaN	NaN	1	0	0	285	0	0	---	---		CC	CC	CC	CC	CC	CC	CC	CC	CC	CC	CC	CC	CC	CC	CC	CC	CC	CC	CC	CC	CC	CC	CC	CC	CC	CC	CC	CC	CC	CC	CC	CC	CC	CC	CC	CC
AX-123525844	PolyHighResolution	100	4.982	13.214	3	117	135	33	0	0.353	---	---		TC	TT	TT	TT	TC	CC	TT	TT	TC	TT	TC	TT	TT	TC	TT	TT	TC	TT	TT	CC	TT	TC	TT	TC	TC	TT	TC	TC	TC	TT	TC	TC	TC	TC	TC	TC
AX-123525927	PolyHighResolution	100	11.755	29.417	3	36	144	105	0	0.379	---	---		TG	GG	TT	TT	TG	GG	GG	TG	TT	GG	GG	GG	TG	GG	GG	GG	GG	TG	TG	TG	TG	TG	TG	TG	TG	TG	TT	GG	GG	TG	GG	GG	GG	TT	TT	TT
AX-123525930	PolyHighResolution	99.298	4.126	10.371	3	33	141	109	2	0.366	---	---		TC	CC	CC	CC	TC	TT	CC	CC	TC	CC	TC	CC	CC	TC	CC	CC	TC	TC	CC	TT	CC	TC	CC	TC	TC	TC	TC	TC	TC	CC	TC	TC	TC	TC	TC	TC
AX-123526471	MonoHighResolution	100	NaN	NaN	1	0	0	285	0	0	---	---		GG	GG	GG	GG	GG	GG	GG	GG	GG	GG	GG	GG	GG	GG	GG	GG	GG	GG	GG	GG	GG	GG	GG	GG	GG	GG	GG	GG	GG	GG	GG	GG	GG	GG	GG	GG
AX-123526860	Other	72.281	2.94	NaN	2	125	81	0	79	0.197	---	---		TT	TT	TT	TC	TC	TC	TT	TT	---	TT	TC	TT	TT	TT	TT	TT	TT	TC	TT	TT	TC	TC	---	TC	---	TT	TT	TC	TT	---	TT	TT	---	TT	TC	---
AX-123539756	NoMinorHom	100	7.293	NaN	2	193	92	0	0	0.161	---	---		AA	AT	AA	AA	AA	AA	AA	AA	AA	AT	AA	AA	AT	AA	AA	AT	AA	AA	AT	AA	AA	AA	AA	AA	AA	AA	AA	AA	AT	AA	AA	AA	AT	AA	AA	AA
AX-123539853	PolyHighResolution	99.649	5.578	15.83	3	128	151	5	1	0.283	---	---		CC	GG	CG	CC	CC	CC	CG	CC	CC	CG	CG	CG	CG	CG	CG	CG	CC	CC	CG	CC	CC	CC	CC	CC	CC	CC	CC	CC	CG	CG	CC	CG	CG	CC	CC	CC
AX-123539878	CallRateBelowThreshold	96.842	4.926	11.742	3	5	139	132	9	0.27	---	---		CC	TT	---	CC	CC	CC	TC	CC	CC	TC	TC	TC	TC	TC	TC	TC	CC	CC	TC	CC	CC	CC	CC	CC	CC	CC	CC	CC	TC	TC	CC	TC	TC	CC	CC	CC
AX-123539889	NoMinorHom	100	7.756	NaN	2	0	1	284	0	0.0018	---	---		GG	GG	GG	GG	GG	GG	GG	GG	GG	GG	GG	GG	GG	GG	GG	GG	GG	GG	GG	GG	GG	GG	GG	GG	GG	GG	GG	GG	GG	GG	GG	GG	GG	GG	GG	GG
AX-123540043	PolyHighResolution	100	5.556	16.281	3	216	65	4	0	0.128	---	---		AA	AG	AA	AA	AA	AA	AA	AA	AA	AA	AA	AA	AA	AA	AA	AA	AA	AA	AA	AA	AG	AA	AA	AA	AA	AA	AA	AA	AA	AG	AA	AG	AG	AA	AA	AA
AX-123540125	PolyHighResolution	98.246	5.469	11.372	3	95	150	35	5	0.393	---	---		TG	TT	TG	TG	TG	TG	TT	TT	TT	TT	TT	TT	TT	TT	TG	TT	TG	GG	TG	TG	---	TG	GG	TG	GG	TT	GG	TG	TT	TG	TG	TG	TG	TG	---	TG
AX-123540129	Other	99.298	4.039	11.66	3	90	3	190	2	0.323	---	---		GG	CC	GG	GG	GG	GG	GG	GG	GG	CC	GG	CC	GG	CC	GG	CC	GG	GG	GG	GG	GG	GG	GG	GG	GG	GG	GG	GG	CC	GG	GG	GG	CC	GG	GG	GG
AX-123540252	PolyHighResolution	100	5.381	15.126	3	4	73	208	0	0.142	---	---		CC	AC	CC	CC	CC	CC	AC	CC	CC	CC	AC	AC	CC	AC	AC	AC	CC	CC	AC	CC	CC	CC	CC	CC	CC	CC	CC	CC	CC	CC	CC	CC	CC	CC	CC	CC
AX-123540280	NoMinorHom	100	6.109	NaN	2	0	5	280	0	0.0088	---	---		CC	CC	CC	CC	CC	CC	CC	CC	CC	CC	CC	CC	CC	CC	CC	CC	CC	CC	CC	CC	CC	CC	CC	CC	CC	CC	CC	CC	CC	CC	CC	CC	CC	CC	CC	CC
AX-123540345	PolyHighResolution	98.947	5.698	11.395	3	28	139	115	3	0.346	---	---		CG	GG	CG	GG	CC	CG	CG	CG	GG	GG	GG	GG	GG	CG	GG	CG	CC	CC	GG	GG	CG	GG	GG	CG	CG	CG	CC	CG	CG	GG	GG	GG	GG	CG	GG	CG
AX-123540503	NoMinorHom	99.298	6.027	NaN	2	0	10	273	2	0.0177	---	---		GG	GG	GG	GG	GG	GG	GG	GG	GG	GG	GG	GG	GG	GG	GG	GG	GG	GG	GG	TG	GG	GG	GG	GG	GG	TG	GG	GG	GG	GG	GG	GG	GG	GG	GG	---
AX-123540591	PolyHighResolution	100	NaN	11.96	2	99	0	186	0	0.347	---	---		GG	CC	GG	GG	GG	GG	GG	GG	GG	CC	GG	GG	CC	GG	GG	CC	GG	GG	CC	GG	GG	GG	GG	GG	GG	GG	GG	GG	CC	GG	GG	GG	CC	GG	GG	GG
AX-123540592	NoMinorHom	100	11.058	NaN	2	183	102	0	0	0.179	---	---		TT	TC	TT	TT	TT	TT	TT	TT	TT	TC	TT	TT	TC	TT	TT	TC	TT	TT	TC	TT	TT	TT	TT	TT	TT	TT	TT	TT	TC	TT	TT	TT	TC	TT	TT	TT
AX-123540636	CallRateBelowThreshold	96.491	4.215	8.629	3	25	149	101	10	0.362	---	---		AC	CC	CC	CC	AC	AC	AC	AC	AC	AC	AC	CC	AC	CC	CC	AC	AC	AA	AC	AC	AC	AC	CC	AC	CC	CC	AC	AA	AC	AC	AC	CC	AC	CC	CC	AC
AX-123540648	CallRateBelowThreshold	95.088	4.101	8.201	3	105	142	24	14	0.351	---	---		CG	CC	CG	CG	---	CG	CC	CG	CG	CC	CC	CC	CC	CC	CG	CC	CG	CC	CC	CG	CG	CG	CC	CG	---	CG	CG	GG	CG	CG	CG	CC	CG	CG	---	CG
AX-123540725	PolyHighResolution	100	6.567	17.513	3	200	84	1	0	0.151	---	---		CC	CG	CC	CC	CC	CC	CC	CC	CC	CC	CG	CC	CC	CC	CC	CC	CC	CC	CC	CC	CC	CC	CC	CC	CC	CC	CC	CC	CC	CG	CC	CG	CC	CC	CC	CC
AX-123540736	PolyHighResolution	99.649	9.203	19.196	3	56	154	74	1	0.468	---	---		AT	AT	AT	TT	AT	AT	AA	AT	TT	AA	AT	AA	TT	AT	AT	AT	AT	AT	TT	TT	AT	AA	AT	TT	AT	AT	AT	AT	AA	AT	AA	AT	AT	TT	TT	AA
AX-123540847	NoMinorHom	98.947	3.975	NaN	2	219	63	0	3	0.112	---	---		TT	TT	TT	TG	TT	TT	TT	TT	TT	TT	TT	TG	TT	TT	TG	TT	TT	TT	TT	TT	TT	TT	TT	TG	TT	TT	TG	TT	TT	TT	TT	TT	TT	TT	TT	TG
AX-123540871	PolyHighResolution	100	11.056	24.003	3	5	146	134	0	0.274	---	---		GG	TT	GG	GG	GG	GG	TG	GG	GG	TG	TG	TG	TG	TG	TG	TG	GG	GG	TG	GG	GG	GG	GG	GG	GG	GG	GG	GG	TG	TG	GG	TG	TG	GG	GG	GG
AX-123540947	Other	96.491	3.947	NaN	2	0	75	200	10	0.136	---	---		GG	CG	GG	GG	GG	GG	GG	GG	GG	GG	GG	GG	GG	CG	GG	GG	GG	GG	CG	GG	GG	GG	GG	GG	GG	GG	GG	GG	GG	CG	GG	CG	CG	GG	GG	GG
AX-123540999	PolyHighResolution	97.544	4.4	8.799	3	69	141	68	7	0.498	---	---		AG	AG	AG	GG	GG	GG	AA	AA	GG	GG	AA	AG	AG	AA	GG	AA	AA	AA	AA	AG	AG	AG	GG	AG	AG	GG	AA	AG	AA	AG	AG	GG	GG	AG	GG	AG
AX-123541146	PolyHighResolution	99.649	6.073	15.826	3	59	151	74	1	0.474	---	---		TC	TC	CC	CC	TC	TC	TT	TC	TC	CC	TC	TC	TT	TT	TC	TC	TC	TC	TT	TC	TC	TT	CC	TC	TC	TC	TT	TC	TC	TC	TC	CC	TT	CC	TC	TT
AX-123541238	NoMinorHom	99.649	6.235	NaN	2	202	82	0	1	0.144	---	---		AA	AC	AA	AA	AA	AA	AC	AA	AA	AC	AC	AC	AC	AA	AA	AA	AA	AA	AC	AA	AA	AA	AA	AA	AA	AA	AA	AA	AC	AA	AA	AA	AC	AA	AA	AA
AX-123541298	PolyHighResolution	100	13.196	26.507	3	72	150	63	0	0.484	---	---		AC	AC	AC	AC	AA	AA	CC	AC	AC	AA	AC	AA	AC	AC	AC	AC	AA	AC	AC	AC	CC	CC	AC	AC	AA	AC	AC	AA	AA	AC	AC	AC	AA	AC	AC	AC
AX-123541310	NoMinorHom	100	8.968	NaN	2	0	1	284	0	0.0018	---	---		CC	CC	CC	CC	CC	CC	CC	CC	CC	CC	CC	CC	CC	CC	CC	CC	CC	CC	CC	CC	CC	CC	CC	CC	CC	CC	CC	CC	CC	CC	CC	CC	CC	CC	CC	CC
AX-123541387	PolyHighResolution	100	6.878	17.044	3	187	94	4	0	0.179	---	---		TT	TG	TT	TT	TT	TT	TT	TT	TT	TG	TT	TT	TG	TT	TG	TG	TT	TT	TG	TT	TT	TT	TT	TT	TT	TT	TT	TT	TG	TT	TT	TT	TG	TT	TT	TT
[truncated: 47,490 more rows]
[truncated: 229 more columns]

## Sheet: Table S5 Phenotypic data
Table S5: Phenotpyic data of F1 progenies of a F. × ananassa 201409 × 210706 cross population used for QTL analysis.
Phenotyping was performed in 2024 and 2025 for water soaking susceptibility (WS, score) and fruit skin permeance for water uptake (Pf, 10-6 m s-1). The values for each genotype represents the mean of 8-16 individual fruits.
Nr	genotype	ws2024	Pf2024 (10-6 m s-1)	ws2025	logPf
1	240005	3	2.15163	2.4	-5.76438
2	240008	1	1.68236	3	-5.65172
3	240009	1.3	1.32001	1.76923	-5.87603
4	240010	-	-	1	-6.07172
5	240011	2.2	2.03532	3.4	-5.61456
6	240012	1.5	1.18506	2.45455	-5.76126
7	240013	-	-	2.375	-5.88328
8	240014	1.3	1.60665	0.7	-6.05703
9	240017	1.9	1.46227	1.4	-5.95571
10	240027	0.7	0.631203	0.7	-6.27005
11	240028	-	-	2.7	-5.80314
12	240030	-	-	2.7	-5.7312
13	240031	0.3	0.826545	0.3	-6.02091
14	240035	1.7	0.874063	1.6	-5.9466
15	240037	2.90909	1.95387	2.28571	-5.79491
16	240038	-	-	3.2	-5.61038
17	240041	2.8	1.53372	3.3	-5.87915
18	240043	1.66667	1.11038	2.81818	-5.79832
19	240045	1.4	1.44016	1	-5.90639
20	240046	3.5	2.4458	2.5	-5.69446
21	240049	-	-	1.7	-5.76225
22	240050	0.9	0.899385	1.9	-6.03333
23	240052	2.6	1.57474	1.8	-5.89744
24	240053	-	-	3.1	-5.61621
25	240054	3.4	1.71195	2.7	-5.64732
26	240055	0.777778	0.842899	1.92308	-5.99922
27	240057	-	-	1.6	-5.89526
28	240058	0.8	0.741147	1.1	-5.97773
29	240059	1.9	1.56045	3.07692	-5.65271
30	240060	2.8	2.09984	2.7	-5.63598
31	240062	-	-	2.1	-5.90777
32	240065	1	0.929752	1	-5.98841
33	240066	2.8	1.82542	1.7	-5.99291
34	240068	-	-	1.4	-5.78107
35	240070	-	-	-	-
36	240071	-	-	1.3	-5.76181
37	240072	0.6	1.05457	1.66667	-5.87249
38	240073	2	1.93416	2.5	-5.78038
39	240074	-	-	3.1	-5.67506
40	240076	1.5	1.49239	2.08333	-5.80889
41	240080	-	-	1.2	-6.05306
42	240081	-	-	2.2	-5.79546
43	240082	-	-	1.6	-5.94614
44	240088	1.5	0.88207	1.27273	-5.97198
45	240089	0.5	0.652779	1.53333	-5.77099
46	240090	-	-	3	-5.7815
47	240092	1.3	0.937106	1.6	-5.93816
48	240094	3.3	1.75526	1.81818	-5.76485
49	240098	1.5	2.07169	1.6	-5.70824
50	240099	-	-	3.7	-5.48021
51	240101	2	2.03782	2.1	-5.68766
52	240105	-	-	1.30769	-6.00289
53	240108	1.4	1.23149	2.9	-5.63382
54	240110	-	-	2.4	-5.75993
55	240111	-	-	2.1	-5.9177
56	240112	1	1.01678	2	-5.9019
57	240113	-	-	1.3	-5.89041
58	240115	2.7	2.15282	2.9	-5.62237
59	240116	1.8	1.00544	2.58333	-5.86311
60	240120	2.6	1.9257	3.4	-5.54634
61	240121	2	1.46902	2.4	-5.75397
62	240122	1.2	0.637659	1.9	-5.92932
63	240123	-	-	1.4	-5.94287
64	240124	-	-	2	-5.76191
65	240125	-	-	1.2	-5.85848
66	240129	2.1	1.88987	1.54545	-5.90977
67	240137	2.33333	2.19419	0.8	-5.98085
68	240138	-	-	2.3	-5.68157
69	240139	1.8	1.89916	3.4	-5.66064
70	240141	1.4	1.45485	1.6	-6.00565
71	240142	-	-	2.2	-5.77458
72	240144	1	0.605587	1.58333	-5.87349
73	240145	1	0.816325	2.3	-5.74286
74	240147	-	-	2.5	-5.83577
75	240149	3.6	2.76828	2.8	-5.56323
76	240151	-	-	2.6	-5.75964
77	240152	-	-	0.8	-5.88923
78	240154	2	1.96309	2.5	-5.65692
79	240155	2.6	1.88499	3.1	-5.66743
80	240156	-	-	1.1	-5.97911
81	240160	1.5	1.51239	1.72727	-5.91949
82	240161	1.7	1.02495	1.7	-5.81142
83	240162	1.3	0.648698	2.58333	-6.01482
84	240163	1.9	1.18594	0.9	-6.10339
85	240164	-	-	2	-5.8679
86	240165	1	1.0522	-	-
87	240167	0.6	0.786052	-	-
88	240168	-	-	2.3	-5.93392
89	240171	-	-	1.7	-5.83278
90	240172	-	-	2.4	-5.61226
91	240173	2.1	1.36076	1.7	-5.83394
92	240174	2.3	1.67553	1.75	-5.82086
93	240175	0.9	1.14438	1.58333	-5.90016
94	240178	3.55556	1.99495	3.1	-5.75134
95	240179	1.9	1.52904	1.7	-5.81684
96	240181	1	1.305	1.54545	-5.78529
97	240183	-	-	1	-5.93107
98	240184	1.6	1.25514	1.54545	-5.86009
99	240185	3.1	1.95831	3.33333	-5.50727
100	240187	1	0.994811	1.9	-5.87489
101	240188	-	-	2.5	-5.77693
102	240189	-	-	2.2	-5.90072
103	240190	1.4	1.12869	3.8	-5.6363
104	240191	-	-	3	-5.73612
105	240194	3.3	2.58398	2.2	-5.92363
106	240196	0.8	0.805854	1.3	-6.00421
107	240198	-	-	2.9	-5.70456
108	240203	0.5	0.477322	0.6875	-6.11435
109	240205	3	2.02245	3.3	-5.54147
110	240212	-	-	2.7	-5.75259
111	240215	-	-	3.6	-5.48433
112	240217	-	-	2	-5.83485
113	240218	-	-	1.1	-6.07076
114	240219	-	-	2.3	-5.70738
115	240223	-	-	1.4	-5.97188
116	240225	2.2	1.57	3.8	-5.54736
117	240226	-	-	3.1	-5.51759
118	240227	-	-	1.5	-5.86037
119	240228	-	-	-	-
120	240230	-	-	-	-
121	240231	-	-	-	-
122	240233	-	-	0.7	-6.04088
123	240234	-	-	1.1	-5.77832
124	240237	-	-	-	-
125	240238	-	-	1.6	-5.85228
126	240240	-	-	-	-
127	240241	-	-	2.7	-5.8531
128	240245	-	-	2.4	-5.74405
129	240249	-	-	2	-5.88888
130	240251	-	-	1.6	-5.80268
131	240252	-	-	1.4	-5.96741
132	240253	1.7	1.17351	1.5	-6.00375
133	240255	-	-	2.1	-5.86424
134	240256	-	-	2.25	-5.71357
135	240257	-	-	3.7	-5.38191
136	240259	-	-	3.2	-5.73762
